# Supplementary material for: Differentially expressed microRNAs associated with changes of transcript levels in detoxification pathways and DDT-resistance in the Drosophila melanogaster strain 91-R
Source: PLoS One. 2018 Apr 26;13(4):e0196518. doi: 10.1371/journal.pone.0196518 (PMC5919617; doi:10.1371/journal.pone.0196518)
Supplement: S1 Table — (XLSX) [file pone.0196518.s003.xlsx]

## Sheet: Sheet1
S1 Table. The list of RT-qPCR primers.
miRNA or gene	Forward primers	Reverse primers	Amplification Efficiency ᵃ
miR-310-3p	UAUUGCACACUUCCCGGCCUUU	Uni-miR qPCR primer (supplied from miR RT-qPCR Kit)	1.97
miR-311-3p	UAUUGCACAUUCACCGGCCUGA	Uni-miR qPCR primer (supplied from miR RT-qPCR Kit)	1.97
miR-312-3p	UAUUGCACUUGAGACGGCCUGA	Uni-miR qPCR primer (supplied from miR RT-qPCR Kit)	1.86
miR-313-3p	UAUUGCACUUUUCACAGCCCGA	Uni-miR qPCR primer (supplied from miR RT-qPCR Kit)	1.85
miR-986-5p	UCUCGAAUAGCGUUGUGACUGA	Uni-miR qPCR primer (supplied from miR RT-qPCR Kit)	1.85
miR-286-3p	UGACUAGACCGAACACUCGUGCU	Uni-miR qPCR primer (supplied from miR RT-qPCR Kit)	2.1
miR-92a-3p	CAUUGCACUUGUCCCGGCCUAU	Uni-miR qPCR primer (supplied from miR RT-qPCR Kit)	2.1
miR-4919-3p	UAAUCCCUGAACGACUUGCAG	Uni-miR qPCR primer (supplied from miR RT-qPCR Kit)	1.93
Novel-miR-3L-10365243	AGCGAGGUAUAGAGUUCCUACG	Uni-miR qPCR primer (supplied from miR RT-qPCR Kit)	1.78
Novel-miR-2R-15657082	CCGGAUGAUGGUUCACAACGACC	Uni-miR qPCR primer (supplied from miR RT-qPCR Kit)	2
Novel-miR-2L-7425813	CGCGCUAAUCAGUGACCGGGGCU	Uni-miR qPCR primer (supplied from miR RT-qPCR Kit)	2
Novel-miR-3R-20735937	GCCCGAAUUAUGUGGGAGCUG	Uni-miR qPCR primer (supplied from miR RT-qPCR Kit)	2.1
5S rRNA	CGACCATACCACGCTGAATA	Uni-miR qPCR primer (supplied from miR RT-qPCR Kit)	2.2
U6 snRNA	TGGCCCCTGCGCAAGGATG	Uni-miR qPCR primer (supplied from miR RT-qPCR Kit)	1.91
rp49	CGGATCGATATGCTAAGCTGT	GCGCTTGTTCGATCCGTA	1.95
Cyp18a1	ATGTCATCCCGCTGATCAATAG	GGGTATGAAGTACTCCGGTTTG	1.98
Cyp303a1	GGCAAGGATAAGGTGGTGATAG	CCCAATCGGGAATTGAAGGT	1.95
Cyp309a2	CTTCAAGCCAGAGCGATTTG	CAGAGCCGATTTCAGAGTCAG	1.965
Cyp313a4	GGAAAGGAATCGCACTAC	CATTGGACTGGATGGAAG	1.99
Cyp313b1	TCTACATCAACGATCCGCAC	TGGCGAACTAGACGTAAACAG	1.99
Cyp49a1	CTCACTACCAGCAGAAAC	CTATTAGTGGAGCGAAGC	1.98
Cyp4aa1	CTCTCTTTCTGCTGACAC	CTCCATGTAACGCATCTC	1.99
Cyp4ae1	GAACTGAGGATGCACTAC	CGGAATAGGCGGATAAAG	1.78
Cyp4d2	CACCTTCCACTTCAAGATTT	TCACCGGAAAGATGTTAATG	1.85
Cyp4d20	CACACGCATTCCACTTCAAG	ATACTTGAGCATATCCACCGC	1.78
Cyp4e3	TTGTATCGGGAGCAATGTGAA	TGGAACGCTGGGATAAACG	1.89
Cyp4g1	CTACTCCTTCATTCCCTTTAGC	TCGGTGGAGTGGACAATA	1.98
Cyp4g15	GGATGTGGAGGACAATGATA	GTCCACCTGCTCCTTAATTT	1.96
Cyp4p3	ATCGGGCAGTTGAACAAATTG	TGGCAAGATGAGACCGTTG	1.97
Cyp4s3	GCATCCTTAGCGAGTTCAAG	CCAGGGCGAATAGGGTAATA	1.91
Cyp6a19	GTATGATAAAGGCGACAAGG	GCTCATAAAGTGTGAATCCC	1.85
Cyp6a22	AGAAACCCTTCGGAAGTATC	CGGTATCAGTAGCATTTGAC	1.87
Cyp6a8	GCACCGCATATTCAGGAATTC	GACCACATCGCCATTCTCTAG	1.92
Cyp6a9	CTTCTACTGGTTCCAAAGACC	TCCTCCGTGTTGTGATAGA	1.87
Cyp6d5	AGTGATGGAAAAGGCTAAGGAG	GGGATATTTGCGAGCAGTCTC	1.95
Cyp6g1	TGTCTTTTGCCCTGTACGAG	CAGGGACTGGATTTTCTCGTAG	2.1
Cyp6g2	AACTATGTGATGTCGGAGCG	CCTTGATACCCGATGCCTTC	1.95
Cyp6t3	GATCTCTTTCGGCAGCTCTAC	TCTTAATCAACACCTGGCGG	1.89
Cyp6u1	CCAGAATTCAAAGGGACCTG	CACGTTATCCTGCCCTACTA	1.88
Cyp6v1	TACAACACCGACATGATAGC	GATTATTCGACGCACATTCG	1.88
Cyp6w1	GCACGGCATGTCCATTTATATG	CAACACCAAACGGCATGTATG	1.85
GstD1	TGGAGGGACAGGACTACG	GTTCACATTGGCGTACTTGC	1.92
GstS1	TCAAGGACAACGATGGTCAC	GGTAGGGTTCCAACAGATCG	1.89
GstE6	AGAATCCACAGCATACGGTG	GATCTTTCGGGTATAGGGCATC	1.87
GstE10	CGCCGATTTTAGCATTGTGG	TCATAGAAGGGCAATGCGG	1.89
Esterase10	GTTATGTCGGGCAGTGTTTTG	CGCAGAAACTCAAAGATCGC	1.89
Esterase7	AATGGTATGGCCCGGATTAC	TTTCCTGGTACATTTAGCTCGG	1.91
Esterase8	CAGACCCCAACCCACATAAA	CATGCTACTGGCCTTACATTTC	1.89
ABC-B7	TGGTAAAGTGTTGATCGGTGG	AGTGGATATTGTGCTCGATGG	1.91
GABA Receptor	GTGTCTCGAGTGAGGTTTCG	CGAACGCACGAACTGAATTTC	1.95
mAChR-A	ACGGCGAATGTGAATACCAG	TCCGATTCCACTTCCGTTTC	1.96
GluR IB	AGAACAAGCACATCGTCCTG	GACCAAACCACTCAGCAAATAG	1.85
nAcRalpha-96Aa	CCGCCATTTACAAATCCTTCTG	CTTCAAGTGCCTCAAGTCCA	1.85
Cpr65Ec	CATCCAGTTGACCTACACCG	GATGGGTGCGGATGTACTC	1.91
ᵃPrimer efficiencies were determined from a serial dilution of target cDNA using the formula: E = 10(-1/slope).
