# Supplementary material for: Differentially expressed microRNAs associated with changes of transcript levels in detoxification pathways and DDT-resistance in the Drosophila melanogaster strain 91-R
Source: PLoS One. 2018 Apr 26;13(4):e0196518. doi: 10.1371/journal.pone.0196518 (PMC5919617; doi:10.1371/journal.pone.0196518)
Supplement: S2 Table — (XLSX) [file pone.0196518.s004.xlsx]

## Sheet: Sheet1
S2 Table. Known miRNAs identified in this research.
91-R					91-C
miRNA name	Match type	Read count means	Read count normalized means	Mature sequence	miRNA name	Match type	Read count means	Read count normalized means	Mature sequence
mir-184	Mature 3'	27954.3	225772	TGGACGGAGAACTGATAAGGGC	mir-184	Mature 3'	27402.7	217334	TGGACGGAGAACTGATAAGGGC
mir-8	Mature 3'	24289.7	196764	TAATACTGTCAGGTAAAGATGTC	mir-8	Mature 3'	25956.3	204999	TAATACTGTCAGGTAAAGATGTC
mir-276a	Mature 3'	20174.3	164456	TAGGAACTTCATACCGTGCTCT	mir-276a	Mature 3'	17849	140754	TAGGAACTTCATACCGTGCTCT
bantam	Mature 3'	7498.67	61349	TGAGATCATTTTGAAAGCTGATT	bantam	Mature 3'	9036	71964	TGAGATCATTTTGAAAGCTGATT
mir-33	Mature 5'	4208	33905.7	GTGCATTGTAGTCGCATTGTC	mir-33	Mature 5'	5040	40009	GTGCATTGTAGTCGCATTGTC
mir-31a	Mature 5'	3580.67	29221.7	TGGCAAGATGTCGGCATAGCTGA	mir-10	Mature 5'	3954.33	31161.9	ACCCTGTAGATCCGAATTTGTT
mir-10	Mature 5'	3464.33	27841.2	ACCCTGTAGATCCGAATTTGTT	mir-317	Mature 3'	3292	25245.6	TGAACACAGCTGGTGGTATCCAGT
mir-986	Mature 5'	3069.67	25120	TCTCGAATAGCGTTGTGACTGA	mir-14	Mature 3'	2611.33	20441.9	TCAGTCTTTTTCTCTCTCCTAT
mir-317	Mature 3'	2908.67	22934.9	TGAACACAGCTGGTGGTATCCAGT	mir-31a	Mature 5'	2354.67	18633.6	TGGCAAGATGTCGGCATAGCTGA
mir-14	Mature 3'	2603.33	21583.4	TCAGTCTTTTTCTCTCTCCTAT	mir-312	Mature 3'	2318	18150.5	TATTGCACTTGAGACGGCCTGA
mir-277	Mature 3'	2046.67	16736.7	TAAATGCACTATCTGGTACGACA	mir-11	Mature 3'	2275.33	18129.2	CATCACAGTCTGAGTTCTTGC
mir-276b	Mature 3'	1846.33	15054.3	TAGGAACTTAATACCGTGCTCT	mir-311	Mature 3'	2170	17222.5	TATTGCACATTCACCGGCCTGA
mir-957	Mature 3'	1744	14134.4	TGAAACCGTCCAAAACTGAGGC	mir-318	Mature 3'	1977	15427.5	TCACTGGGCTTTGTTTATCTCA
mir-11	Mature 3'	1659	13486.4	CATCACAGTCTGAGTTCTTGC	mir-999	Mature 3'	1660	13003	TGTTAACTGTAAGACTGTGTCT
mir-999	Mature 3'	1604.67	12919.2	TGTTAACTGTAAGACTGTGTCT	mir-957	Mature 3'	1576.67	12569.8	TGAAACCGTCCAAAACTGAGGC
let-7	Mature 5'	1094.33	8917.17	TGAGGTAGTAGGTTGTATAGT	mir-276b	Mature 3'	1553.33	12202.2	TAGGAACTTAATACCGTGCTCT
mir-312	Mature 3'	1056.33	8486.02	TATTGCACTTGAGACGGCCTGA	mir-277	Mature 3'	1489.33	11784.1	TAAATGCACTATCTGGTACGACA
mir-958	Mature 3'	1020.33	8402.68	TGAGATTCTTCTATTCTACTTT	mir-995	Mature 3'	1275.33	10033.3	TAGCACCACATGATTCGGCTT
mir-305	Mature 3'	1000.33	8023.03	CGGCACATGTTGAAGTACACTCA	mir-305	Mature 3'	1235.67	9738.57	CGGCACATGTTGAAGTACACTCA
mir-318	Mature 3'	994.667	8161.55	TCACTGGGCTTTGTTTATCTCA	let-7	Mature 5'	1208	9560.04	TGAGGTAGTAGGTTGTATAGT
mir-34	Mature 3'	731	5963.89	CAGCCACTATCTTCACTGCCGCC	mir-958	Mature 3'	898.667	7099.54	TGAGATTCTTCTATTCTACTTT
mir-8	Mature 5'	656	5299.14	CATCTTACCGGGCAGCATTAGA	mir-34	Mature 3'	794.333	6288.76	CAGCCACTATCTTCACTGCCGCC
mir-10	Mature 3'	630.333	5149.02	CAAATTCGGTTCTAGAGAGGTTT	mir-8	Mature 5'	730.333	5760.56	CATCTTACCGGGCAGCATTAGA
mir-311	Mature 3'	596	4836.39	TATTGCACATTCACCGGCCTGA	bantam	Mature 5'	643.667	5133.61	CCGGTTTTCGATTTGGTTTGACT
mir-11	Mature 5'	546.667	4387.16	CAAGAACTTTCTCTGTGACCCG	mir-10	Mature 3'	634	5062.04	CAAATTCGGTTCTAGAGAGGTTT
mir-995	Mature 3'	542.333	4371.98	TAGCACCACATGATTCGGCTT	mir-11	Mature 5'	571.667	4526.43	CAAGAACTTTCTCTGTGACCCG
bantam	Mature 5'	485.333	3948.41	CCGGTTTTCGATTTGGTTTGACT	mir-989	Mature 3'	330	2615.9	TGTGATGTGACGTAGTGGAAC
mir-275	Mature 3'	440.333	3632.03	TCAGGTACCTGAAGTAGCGCGCG	mir-275	Mature 3'	325	2523.04	TCAGGTACCTGAAGTAGCGCGCG
mir-1	Mature 3'	418	3392.17	TGGAATGTAAAGAAGTATGGAG	mir-310	Mature 3'	324.667	2536.98	TATTGCACACTTCCCGGCCTTT
mir-12	Mature 5'	332	2650.28	TGAGTATTACATCAGGTACTGGT	mir-1	Mature 3'	322.333	2557.79	TGGAATGTAAAGAAGTATGGAG
mir-989	Mature 3'	310.667	2477.2	TGTGATGTGACGTAGTGGAAC	mir-12	Mature 5'	312.667	2486.5	TGAGTATTACATCAGGTACTGGT
mir-34	Mature 5'	279.333	2263.64	TGGCAGTGTGGTTAGCTGGTTGTG	mir-34	Mature 5'	296	2362.75	TGGCAGTGTGGTTAGCTGGTTGTG
mir-252	Mature 5'	223.667	1833.35	CTAAGTACTAGTGCCGCAGGAG	mir-994	Mature 5'	294.667	2348.69	CTAAGGAAATAGTAGCCGTGAT
mir-970	Mature 3'	223.333	1810.6	TCATAAGACACACGCGGCTAT	mir-284	Mature 5'	286	2259.23	CCTGGAATTAAGTTGACTGTGTAGCC
mir-284	Mature 5'	215.333	1747.8	CCTGGAATTAAGTTGACTGTGTAGCC	mir-970	Mature 3'	262.333	2069.63	TCATAAGACACACGCGGCTAT
mir-994	Mature 5'	206.333	1665.61	CTAAGGAAATAGTAGCCGTGAT	mir-278	Mature 3'	223.333	1763.82	TCGGTGGGACTTTCGTCCGTTT
mir-190	Mature 5'	187	1515.68	AGATATGTTTGATATTCTTGGTTG	mir-14	Mature 5'	210	1663.87	GGGAGCGAGACGGGGACTCACT
mir-14	Mature 5'	180.333	1448.58	GGGAGCGAGACGGGGACTCACT	mir-252	Mature 5'	186.667	1494.88	CTAAGTACTAGTGCCGCAGGAG
mir-278	Mature 3'	170	1407.62	TCGGTGGGACTTTCGTCCGTTT	mir-92a	Mature 3'	183.667	1447.69	CATTGCACTTGTCCCGGCCTAT
mir-958	Mature 5'	165.667	1351.7	AGTAGAATAGCAGGCTTATCACA	mir-278	Mature 5'	159	1230.73	CCGGATGATGGTTCACAACGACC
mir-987	Mature 5'	140.667	1157.49	TAAAGTAAATAGTCTGGATTGATG	mir-190	Mature 5'	158	1282.94	AGATATGTTTGATATTCTTGGTTG
mir-285	Mature 5'	119.333	993.219	ACTGAGATCGATTGGTGCATAGA	mir-958	Mature 5'	147.333	1185.67	AGTAGAATAGCAGGCTTATCACA
mir-278	Mature 5'	116	923.949	CCGGATGATGGTTCACAACGACC	mir-986	Mature 5'	139.333	1036.12	TCTCGAATAGCGTTGTGACTGA
mir-125	Mature 5'	107.667	879.912	TCCCTGAGACCCTAACTTGTGA	mir-125	Mature 5'	128	1025.03	TCCCTGAGACCCTAACTTGTGA
mir-277	Mature 5'	101.667	836.471	CGTGTCAGGAGTGCATTTGCA	mir-285	Mature 5'	125.333	991.378	ACTGAGATCGATTGGTGCATAGA
mir-993	Mature 3'	95.6667	769.037	GAAGCTCGTCTCTACAGGTATCT	mir-279	Mature 3'	120.667	939.589	TGACTAGATCCACACTCATTAA
mir-9a	Mature 3'	88.6667	719.661	TAAAGCTAGCTTACCGAAGTTA	mir-993	Mature 3'	99	787.901	GAAGCTCGTCTCTACAGGTATCT
mir-279	Mature 3'	85	701.435	TGACTAGATCCACACTCATTAA	mir-306	Mature 5'	96	760.831	TCAGGTACTTAGTGACTCTCAA
mir-310	Mature 3'	75.6667	602.392	TATTGCACACTTCCCGGCCTTT	mir-987	Mature 5'	89.6667	722.235	TAAAGTAAATAGTCTGGATTGATG
mir-1000	Mature 5'	73	598.426	ATATTGTCCTGTCACAGCAGT	mir-13b-1//mir-13b-2	Mature 3'	85	662.055	TATCACAGCCATTTTGACGAGT
mir-998	Mature 5'	72.6667	590.739	ACTGAATTCTCGTGGGTCTGCA	mir-1000	Mature 5'	84	670.927	ATATTGTCCTGTCACAGCAGT
mir-92a	Mature 3'	71.6667	582.679	CATTGCACTTGTCCCGGCCTAT	mir-9a	Mature 3'	84	653.904	TAAAGCTAGCTTACCGAAGTTA
mir-13b-1//mir-13b-2	Mature 3'	64.3333	525.835	TATCACAGCCATTTTGACGAGT	mir-998	Mature 5'	80.6667	641.38	ACTGAATTCTCGTGGGTCTGCA
mir-275	Mature 5'	46.6667	372.39	CGCGCTAATCAGTGACCGGGGCT	mir-277	Mature 5'	65	520.532	CGTGTCAGGAGTGCATTTGCA
mir-306	Mature 5'	44.6667	361.356	TCAGGTACTTAGTGACTCTCAA	mir-2b-1//mir-2b-2	Mature 3'	63	498.012	TATCACAGCCAGCTTTGAGGAGC
mir-996	Mature 3'	41	347.254	TGACTAGATTTCATGCTCGTCT	mir-275	Mature 5'	58.6667	466.198	CGCGCTAATCAGTGACCGGGGCT
mir-281-1//mir-281-2	Mature 3'	38	320.154	TGTCATGGAATTGCTCTCTTTGT	mir-996	Mature 3'	49.3333	396.103	TGACTAGATTTCATGCTCGTCT
mir-9b	Mature 3'	33	263.305	TAGAGCTTTATTACCAAAAACC	mir-313	Mature 3'	45.3333	352.004	TATTGCACTTTTCACAGCCCGA
mir-996	Mature 5'	31	253.217	GCGAACATGGATCTAGTGCACG	mir-4919	Mature 3'	41.6667	330.792	TAATCCCTGAACGACTTGCAG
mir-2b-1//mir-2b-2	Mature 3'	30	240.7	TATCACAGCCAGCTTTGAGGAGC	mir-2a-1//mir-2a-2	Mature 3'	41	320.706	TATCACAGCCAGCTTTGATGAGC
mir-927	Mature 3'	25.6667	213.16	CAAAGCGTTTGGATTCTGAAAC	mir-281-1//mir-281-2	Mature 3'	30.6667	240.1	TGTCATGGAATTGCTCTCTTTGT
mir-263a	Mature 3'	25.6667	203.104	CGTGATCTCTTAGTGGCATCTA	mir-9b	Mature 3'	29	232.043	TAGAGCTTTATTACCAAAAACC
mir-125	Mature 3'	23.3333	199.318	ACAAGTTTTGATCTCCGGTAT	mir-927	Mature 3'	28.6667	216.721	CAAAGCGTTTGGATTCTGAAAC
mir-210	Mature 3'	21.3333	174.155	CTTGTGCGTGTGACAGCGGCTAT	mir-125	Mature 3'	27	212.687	ACAAGTTTTGATCTCCGGTAT
mir-2a-1//mir-2a-2	Mature 3'	18.3333	155.291	TATCACAGCCAGCTTTGATGAGC	mir-996	Mature 5'	22.6667	182.565	GCGAACATGGATCTAGTGCACG
mir-31b	Mature 5'	17.6667	145.08	TGGCAAGATGTCGGAATAGCTG	mir-31b	Mature 5'	22	173.048	TGGCAAGATGTCGGAATAGCTG
mir-4919	Mature 3'	15	117.75	TAATCCCTGAACGACTTGCAG	mir-210	Mature 3'	21.6667	175.3	CTTGTGCGTGTGACAGCGGCTAT
mir-7	Mature 5'	14.3333	119.144	TGGAAGACTAGTGATTTTGTTGT	mir-286	Mature 3'	21	166.308	TGACTAGACCGAACACTCGTGCT
mir-305	Mature 5'	12.6667	102.602	ATTGTACTTCATCAGGTGCTCTG	mir-305	Mature 5'	20	153.149	ATTGTACTTCATCAGGTGCTCTG
mir-314	Mature 3'	12.6667	97.5936	TATTCGAGCCAATAAGTTCGG	mir-263a	Mature 3'	19.6667	159.272	CGTGATCTCTTAGTGGCATCTA
mir-990	Mature 5'	12.3333	95.9528	ATTCACCGTTCTGAGTTGGCC	mir-2a-2	Mature 5'	17	144.547	CCTCATCAAGTGGTTGTGATA
mir-2a-2	Mature 5'	12.3333	105.918	CCTCATCAAGTGGTTGTGATA	mir-314	Mature 5'	12	92.4773	GTAACTTGTGTGGCTTCGAACTTACC
mir-313	Mature 5'	10	81.7789	TGCTGCGGATGGGGGCAGTACT	mir-313	Mature 5'	12	93.6979	TGCTGCGGATGGGGGCAGTACT
mir-137	Mature 3'	9.66667	78.3577	TATTGCTTGAGAATACACGTAG	mir-7	Mature 5'	11.6667	94.4949	TGGAAGACTAGTGATTTTGTTGT
mir-313	Mature 3'	8.33333	67.0561	TATTGCACTTTTCACAGCCCGA	mir-137	Mature 3'	11	89.2906	TATTGCTTGAGAATACACGTAG
mir-932	Mature 5'	8.33333	69.6307	TCAATTCCGTAGTGCATTGCAG	mir-1015	Mature 3'	10.6667	84.0393	TCCTGGGACATCTCTCTTGCAG
mir-286	Mature 3'	8.33333	69.4898	TGACTAGACCGAACACTCGTGCT	mir-304	Mature 3'	10.3333	76.8175	CACTTTGCAATTGGAGATTGCT
mir-311	Mature 5'	8	66.4913	CGGACGGTATATGGGTTAATATT	mir-311	Mature 5'	10.3333	83.851	CGGACGGTATATGGGTTAATATT
mir-124	Mature 5'	8	62.6998	GGTATCCACTGTAGGCCTATATG	mir-990	Mature 5'	10	76.186	ATTCACCGTTCTGAGTTGGCC
mir-993	Mature 5'	8	64.8518	TACCCTGTAGTTCCGGGCTTTTG	mir-124	Mature 5'	9.33333	73.5762	GGTATCCACTGTAGGCCTATATG
mir-970	Mature 5'	7.66667	62.0841	AGCTAGCGGGTGTTTTATTTGGTA	mir-317	Mature 5'	8	62.905	TGGGATACACCCTGTGCTCGCT
mir-988	Mature 3'	7.66667	62.225	CCCCTTGTTGCAAACCTCACGC	mir-932	Mature 5'	7.66667	61.9121	TCAATTCCGTAGTGCATTGCAG
mir-314	Mature 5'	7.66667	61.2899	GTAACTTGTGTGGCTTCGAACTTACC	mir-184	Mature 5'	7.33333	58.2701	CCTTATCATTCTCTCGCCCCG
mir-304	Mature 3'	6.33333	47.9771	CACTTTGCAATTGGAGATTGCT	mir-314	Mature 3'	7.33333	57.936	TATTCGAGCCAATAAGTTCGG
mir-998	Mature 3'	6.33333	48.1179	TAGCACCATGAGATTCAGCTC	mir-1003	Mature 3'	7.33333	57.3121	TCTCACATTTACATATTCACAG
mir-1003	Mature 3'	6.33333	51.3459	TCTCACATTTACATATTCACAG	mir-988	Mature 5'	6.66667	58.5174	GTGTGATTTGTAGCAAAGTGAT
mir-1015	Mature 3'	6	51.7162	TCCTGGGACATCTCTCTTGCAG	mir-1008	Mature 5'	6	46.8489	GTAAATATCTAAAGTTGAACT
mir-1004	Mature 3'	6	46.4262	TCTCACATCACTTCCCTCACAG	mir-998	Mature 3'	6	44.8238	TAGCACCATGAGATTCAGCTC
mir-1006	Mature 3'	5.33333	46.8851	TAAATTCGATTTCTTATTCATAG	mir-970	Mature 5'	5.33333	44.4471	AGCTAGCGGGTGTTTTATTTGGTA
mir-317	Mature 5'	5.33333	42.9528	TGGGATACACCCTGTGCTCGCT	mir-284	Mature 3'	5.33333	38.4262	GTCAGCAACTTGATTCCAGCA
mir-988	Mature 5'	4.66667	38.5443	GTGTGATTTGTAGCAAAGTGAT	mir-1006	Mature 3'	5.33333	40.3968	TAAATTCGATTTCTTATTCATAG
mir-263b	Mature 5'	4.33333	37.1343	CTTGGCACTGGGAGAATTCAC	mir-988	Mature 3'	5	38.78	CCCCTTGTTGCAAACCTCACGC
mir-284	Mature 3'	4.33333	35.6357	GTCAGCAACTTGATTCCAGCA	mir-263b	Mature 5'	5	40.8324	CTTGGCACTGGGAGAATTCAC
mir-994	Mature 3'	4	32.9189	CACAGTTGCTGTTTCTTTTAGAT	mir-993	Mature 5'	4.66667	34.3879	TACCCTGTAGTTCCGGGCTTTTG
mir-87	Mature 5'	4	32.6372	TCGCGCCTGTATCTTGCTGAAC	mir-965	Mature 5'	4.33333	31.3698	GGGGTAAAACTGTACGTTATATG
mir-1008	Mature 5'	3.66667	26.7824	GTAAATATCTAAAGTTGAACT	mir-932	Mature 3'	4	32.9714	TGCAAGCGCTGCGGATTTGGCA
mir-956	Mature 5'	3.33333	26.5892	GTGTTTGGAATGGTCTCGTTAGCT	mir-6-1//mir-6-2//mir-6-3	Mature 3'	3.66667	29.3294	TATCACAGTGGCTGTTCTTTTT
mir-4985	Mature 5'	3	23.9624	TGAATTACATTGATCGTGACAT	mir-100	Mature 3'	3.33333	27.3239	CAAGACCGGCATTATGGGAGTC
mir-184	Mature 5'	2.66667	22.8341	CCTTATCATTCTCTCGCCCCG	mir-1009	Mature 3'	3.33333	25.1453	TCTCAAAAATTGTTACATTTCAG
mir-306	Mature 3'	2.66667	20.823	GGGGGTCACTCTGTGCCTGTGC	mir-1004	Mature 3'	3.33333	28.5444	TCTCACATCACTTCCCTCACAG
mir-965	Mature 5'	2.66667	21.3355	GGGGTAAAACTGTACGTTATATG	mir-282	Mature 3'	3	25.1377	ACATAGCCTATAAGAGGTTAGG
mir-932	Mature 3'	2.66667	23.7693	TGCAAGCGCTGCGGATTTGGCA	mir-2a-1	Mature 5'	3	23.1125	CTCTCAAAGTGGTTGTGAAATG
mir-316	Mature 3'	2.33333	18.0553	ACAGGAAAGGGAAAAAGGCGTA	mir-133	Mature 5'	2.66667	21.315	AGCTGGTTGACATCGGGTCAGAT
mir-iab-4	Mature 5'	2.33333	18.1962	ACGTATACTGAATGTATCCTGA	mir-982	Mature 5'	2.66667	20.7183	TCCTGGACAAATATGAAGTAAAT
mir-375	Mature 5'	2	15.5693	ACTTGGGCCAAGGGAATGCAAACT	mir-33	Mature 3'	2.33333	17.2843	CAATACAACTTCAGTGCAAGCT
mir-981	Mature 5'	2	15.5693	CGGGTTTCGTTAGCAGCGGGCT	mir-iab-4	Mature 5'	2	16.68	ACGTATACTGAATGTATCCTGA
mir-1009	Mature 3'	2	19.2199	TCTCAAAAATTGTTACATTTCAG	mir-980	Mature 5'	2	15.0708	AGTTTTTCATTTGGCCTGGCTAGC
mir-980	Mature 5'	1.66667	14.3002	AGTTTTTCATTTGGCCTGGCTAGC	mir-994	Mature 3'	2	15.8754	CACAGTTGCTGTTTCTTTTAGAT
mir-100	Mature 3'	1.66667	13.0833	CAAGACCGGCATTATGGGAGTC	mir-1017	Mature 3'	2	14.0855	GAAAGCTCTACCCAAACTCATCC
mir-283	Mature 3'	1.66667	12.9425	CGGAATTTCAGTTGGTATCGA	mir-87	Mature 5'	2	16.2914	TCGCGCCTGTATCTTGCTGAAC
mir-1017	Mature 3'	1.66667	15.517	GAAAGCTCTACCCAAACTCATCC	mir-375	Mature 5'	1.66667	12.2607	ACTTGGGCCAAGGGAATGCAAACT
mir-193	Mature 3'	1.66667	14.441	TACTGGCCTACTAAGTCCCAAC	mir-9378	Mature 5'	1.66667	13.0653	AGTGGAGTGAGACCTCGAGTTCGG
mir-6-1//mir-6-2//mir-6-3	Mature 3'	1.66667	12.9425	TATCACAGTGGCTGTTCTTTTT	mir-306	Mature 3'	1.66667	11.872	GGGGGTCACTCTGTGCCTGTGC
mir-982	Mature 5'	1.66667	12.0073	TCCTGGACAAATATGAAGTAAAT	mir-304	Mature 5'	1.66667	12.4687	TAATCTCAATTTGTAAATGTGAG
mir-133	Mature 5'	1.33333	10.8791	AGCTGGTTGACATCGGGTCAGAT	mir-193	Mature 3'	1.66667	12.8573	TACTGGCCTACTAAGTCCCAAC
mir-989	Mature 5'	1.33333	10.8791	GGCCACTACCTTGCAGTCACGTG	mir-285	Mature 3'	1.66667	11.872	TAGCACCATTCGAAATCAGTGC
mir-963	Mature 5'	1	9.46908	ACAAGGTAAATATCAGGTTGTTTC	mir-312	Mature 5'	1.66667	12.4687	TGGTTCGTCACAAGGGCAATTCT
mir-282	Mature 3'	1	8.53395	ACATAGCCTATAAGAGGTTAGG	mir-279	Mature 5'	1.33333	10.0472	AGTGGGTGGGGGTCCAGTGTTTCACA
mir-2a-1	Mature 5'	1	8.39308	CTCTCAAAGTGGTTGTGAAATG	let-7	Mature 3'	1.33333	10.8518	CTATACAATGTGCTAGCTTTCT
mir-1000	Mature 3'	1	8.39308	CTGCTGGGTCGGGGCATTAACA	mir-929	Mature 3'	1.33333	10.6438	CTCCCTAACGGAGTCAGATTG
mir-124	Mature 3'	1	8.39308	TAAGGCACGCGGTGAATGCCAAG	mir-79	Mature 3'	1.33333	11.0598	TAAAGCTAGATTACCAAAGCAT
mir-285	Mature 3'	1	8.39308	TAGCACCATTCGAAATCAGTGC	mir-92a	Mature 5'	1	8.43035	AGGACGGGAAGGTGTCAACGTT
mir-1001	Mature 5'	1	7.31709	TGGGTAAACTCCCAAGGATCA	mir-2b-1	Mature 5'	1	8.63833	GTCTTCAAAGTGGCAGTGACATG
mir-137	Mature 5'	0.666667	4.83111	ACGTGTATGCTCGTAGCTATAAC	mir-956	Mature 5'	1	7.83372	GTGTTTGGAATGGTCTCGTTAGCT
mir-7	Mature 3'	0.666667	4.97197	CAATAAATCCCTTGTCTTCTTA	mir-965	Mature 3'	1	6.64046	TAAGCGTATAGCTTTTCCCCTT
mir-13b-2	Mature 5'	0.666667	4.69024	GCGTCAAAATGACTGTGAGCTATG	mir-124	Mature 3'	1	7.83372	TAAGGCACGCGGTGAATGCCAAG
mir-318	Mature 5'	0.666667	6.04796	GGATACACACAGTTCAGTTTTG	mir-307a	Mature 3'	1	8.24967	TCACAACCTCCTTGAGTGAG
mir-79	Mature 3'	0.666667	4.69024	TAAAGCTAGATTACCAAAGCAT	mir-316	Mature 3'	0.666667	5.82821	ACAGGAAAGGGAAAAAGGCGTA
mir-965	Mature 3'	0.666667	4.83111	TAAGCGTATAGCTTTTCCCCTT	mir-210	Mature 5'	0.666667	4.42697	AGCTGCTGGCCACTGCACAAGAT
mir-304	Mature 5'	0.666667	6.04796	TAATCTCAATTTGTAAATGTGAG	mir-962	Mature 5'	0.666667	5.82821	ATAAGGTAGAGAAATTGATGCTGTC
mir-252	Mature 3'	0.666667	7.12395	TCCTGCTGCCCAAGTGCTTATT	mir-7	Mature 3'	0.666667	5.82821	CAATAAATCCCTTGTCTTCTTA
mir-1005	Mature 3'	0.666667	7.12395	TCTGGAATCTTTAATTCGCAG	mir-283	Mature 3'	0.666667	5.23158	CGGAATTTCAGTTGGTATCGA
mir-954	Mature 5'	0.666667	4.83111	TCTGGGTGTTGCGTTGTGTGT	mir-318	Mature 5'	0.666667	5.0236	GGATACACACAGTTCAGTTTTG
mir-999	Mature 5'	0.333333	2.48599	ACATAGTCATACGGTGAATGTT	mir-989	Mature 5'	0.666667	5.0236	GGCCACTACCTTGCAGTCACGTG
mir-92a	Mature 5'	0.333333	2.48599	AGGACGGGAAGGTGTCAACGTT	mir-2489	Mature 3'	0.666667	5.82821	TATTGTATGTTGTATTTGCAGT
mir-9378	Mature 5'	0.333333	2.48599	AGTGGAGTGAGACCTCGAGTTCGG	mir-252	Mature 3'	0.666667	5.62024	TCCTGCTGCCCAAGTGCTTATT
mir-279	Mature 5'	0.333333	2.48599	AGTGGGTGGGGGTCCAGTGTTTCACA	mir-1005	Mature 3'	0.666667	5.0236	TCTGGAATCTTTAATTCGCAG
mir-962	Mature 5'	0.333333	2.48599	ATAAGGTAGAGAAATTGATGCTGTC	mir-954	Mature 5'	0.666667	4.42697	TCTGGGTGTTGCGTTGTGTGT
mir-33	Mature 3'	0.333333	3.56198	CAATACAACTTCAGTGCAAGCT	mir-984	Mature 5'	0.666667	5.0236	TGAGGTAAATACGGTTGGAATTT
mir-12	Mature 3'	0.333333	3.56198	CAGTACTTATGTCATACTACGC	mir-219	Mature 5'	0.666667	5.82821	TGATTGTCCAAACGCAATTCT
mir-955	Mature 5'	0.333333	2.48599	CATCGTGCAGAGGTTTGAGTGTC	mir-137	Mature 5'	0.333333	2.21349	ACGTGTATGCTCGTAGCTATAAC
mir-1	Mature 5'	0.333333	2.34512	CCATGCTTCCTTGCATTCAATA	mir-310	Mature 5'	0.333333	2.21349	AGGGCGGGTCGTGTGTCAGTGTA
mir-9375	Mature 5'	0.333333	2.34512	CCGAGTATATGGAATTTCTGTT	mir-984	Mature 3'	0.333333	2.21349	ATCCAACCGAATTTGGCTCG
mir-31a	Mature 3'	0.333333	2.34512	CGCTATGCTGCATCTAGTCAGT	mir-955	Mature 5'	0.333333	3.01809	CATCGTGCAGAGGTTTGAGTGTC
let-7	Mature 3'	0.333333	2.34512	CTATACAATGTGCTAGCTTTCT	mir-1	Mature 5'	0.333333	3.01809	CCATGCTTCCTTGCATTCAATA
mir-315	Mature 3'	0.333333	2.48599	CTTTCGAGCAATAATTGAAACC	mir-981	Mature 5'	0.333333	2.21349	CGGGTTTCGTTAGCAGCGGGCT
mir-4952	Mature 3'	0.333333	2.48599	GCCGCCATTCGAATCGGGTAG	mir-1000	Mature 3'	0.333333	2.21349	CTGCTGGGTCGGGGCATTAACA
mir-971	Mature 5'	0.333333	2.34512	GCTGTAAATTGTAATCATCAAAGC	mir-4947	Mature 5'	0.333333	3.01809	CTTCCGCCCATATTTATCCTTCG
mir-79	Mature 5'	0.333333	2.48599	GCTTTGGCGCTTTAGCTGTATGA	mir-315	Mature 3'	0.333333	2.81012	CTTTCGAGCAATAATTGAAACC
mir-2494	Mature 5'	0.333333	3.56198	GTAAGTGCACCAGATTGGGAA	mir-79	Mature 5'	0.333333	2.81012	GCTTTGGCGCTTTAGCTGTATGA
mir-980	Mature 3'	0.333333	3.56198	TAGCTGCCTTGTGAAGGGCTTA	mir-4919	Mature 5'	0.333333	2.21349	GTGAGTCTCTAGGGGATTAGC
mir-2489	Mature 3'	0.333333	2.34512	TATTGTATGTTGTATTTGCAGT	mir-1010	Mature 5'	0.333333	2.21349	TAAGTGGTGTAGATGAAACA
mir-2c	Mature 5'	0.333333	3.56198	TCATCAAAAAGGGCTGAAGAAAGAT	mir-2c	Mature 5'	0.333333	2.21349	TCATCAAAAAGGGCTGAAGAAAGAT
mir-4976	Mature 5'	0.333333	2.34512	TCCAGGCTGTCGTCCATGGAGT	mir-4976	Mature 5'	0.333333	3.01809	TCCAGGCTGTCGTCCATGGAGT
mir-4951	Mature 5'	0.333333	2.48599	TCGGGTGAGGTTTCTGATGCT	mir-4940	Mature 5'	0.333333	3.01809	TGGCGGATATAGATCATTGGTT
mir-4961	Mature 5'	0.333333	2.34512	TCTCTATGTGTATGTATGTATC	mir-4966	Mature 3'	0.333333	3.01809	TGTTCAACATATTTAGCACTCA
mir-219	Mature 5'	0.333333	2.34512	TGATTGTCCAAACGCAATTCT	mir-133	Mature 3'	0.333333	2.81012	TTGGTCCCCTTCAACCAGCTGT
mir-312	Mature 5'	0.333333	2.48599	TGGTTCGTCACAAGGGCAATTCT	mir-274	Mature 5'	0.333333	2.81012	TTTGTGACCGACACTAACGGGTA
mir-4966	Mature 3'	0.333333	2.34512	TGTTCAACATATTTAGCACTCA	mir-281-1	Mature 5'	0	0	AAAGAGAGCTGTCCGTCGACAGT
mir-281-1	Mature 5'	0	0	AAAGAGAGCTGTCCGTCGACAGT	mir-283	Mature 5'	0	0	AAATATCAGCTGGTAATTCTGG
mir-283	Mature 5'	0	0	AAATATCAGCTGGTAATTCTGG	mir-929	Mature 5'	0	0	AAATTGACTCTAGTAGGGAGTC
mir-929	Mature 5'	0	0	AAATTGACTCTAGTAGGGAGTC	mir-4940	Mature 3'	0	0	AACAAGATTTGTTTCGGCCGCC
mir-4940	Mature 3'	0	0	AACAAGATTTGTTTCGGCCGCC	mir-963	Mature 3'	0	0	AACATCTGTATATACCTTTGTT
mir-963	Mature 3'	0	0	AACATCTGTATATACCTTTGTT	mir-100	Mature 5'	0	0	AACCCGTAAATCCGAACTTGTG
mir-100	Mature 5'	0	0	AACCCGTAAATCCGAACTTGTG	mir-969	Mature 3'	0	0	AACTTGACACGTTGAGCTCGT
mir-969	Mature 3'	0	0	AACTTGACACGTTGAGCTCGT	mir-281-2	Mature 5'	0	0	AAGAGAGCTATCCGTCGACAGT
mir-281-2	Mature 5'	0	0	AAGAGAGCTATCCGTCGACAGT	mir-974	Mature 5'	0	0	AAGCGAGCAAAGAAGTAGTATT
mir-974	Mature 5'	0	0	AAGCGAGCAAAGAAGTAGTATT	mir-263a	Mature 5'	0	0	AATGGCACTGGAAGAATTCACGGG
mir-263a	Mature 5'	0	0	AATGGCACTGGAAGAATTCACGGG	mir-4984	Mature 3'	0	0	AATTCTTTGACGTATTCGCTGG
mir-4984	Mature 3'	0	0	AATTCTTTGACGTATTCGCTGG	mir-92b	Mature 3'	0	0	AATTGCACTAGTCCCGGCCTGC
mir-92b	Mature 3'	0	0	AATTGCACTAGTCCCGGCCTGC	mir-963	Mature 5'	0	0	ACAAGGTAAATATCAGGTTGTTTC
mir-2535b	Mature 3'	0	0	ACTCACGGCATTTCATTCACTT	mir-999	Mature 5'	0	0	ACATAGTCATACGGTGAATGTT
mir-307a	Mature 5'	0	0	ACTCACTCAACCTGGGTGTGAT	mir-2535b	Mature 3'	0	0	ACTCACGGCATTTCATTCACTT
mir-967	Mature 5'	0	0	AGAGATACCTCTGGAGAAGCG	mir-307a	Mature 5'	0	0	ACTCACTCAACCTGGGTGTGAT
mir-986	Mature 3'	0	0	AGCGGCGAGGCTATTCAAGTAA	mir-967	Mature 5'	0	0	AGAGATACCTCTGGAGAAGCG
mir-210	Mature 5'	0	0	AGCTGCTGGCCACTGCACAAGAT	mir-986	Mature 3'	0	0	AGCGGCGAGGCTATTCAAGTAA
mir-310	Mature 5'	0	0	AGGGCGGGTCGTGTGTCAGTGTA	mir-4949	Mature 3'	0	0	AGTGGTGTGCGTGTGTGCCTCG
mir-4949	Mature 3'	0	0	AGTGGTGTGCGTGTGTGCCTCG	mir-964	Mature 3'	0	0	AGTTAAAAGCCTCTGTTCTAAG
mir-964	Mature 3'	0	0	AGTTAAAAGCCTCTGTTCTAAG	mir-1013	Mature 3'	0	0	ATAAAAGTATGCCGAACTCG
mir-1013	Mature 3'	0	0	ATAAAAGTATGCCGAACTCG	mir-983-1//mir-983-2	Mature 5'	0	0	ATAATACGTTTCGAACTAATGA
mir-983-1//mir-983-2	Mature 5'	0	0	ATAATACGTTTCGAACTAATGA	mir-987	Mature 3'	0	0	ATCAACAGGCATTTACTTCA
mir-987	Mature 3'	0	0	ATCAACAGGCATTTACTTCA	mir-1001	Mature 3'	0	0	ATCCTTGGGTTTCTGCTCTCGG
mir-984	Mature 3'	0	0	ATCCAACCGAATTTGGCTCG	mir-4963	Mature 3'	0	0	ATTCTCTGCGGGCTGGAACCAG
mir-1001	Mature 3'	0	0	ATCCTTGGGTTTCTGCTCTCGG	mir-985	Mature 3'	0	0	CAAATGTTCCAATGGTCGGGCA
mir-4963	Mature 3'	0	0	ATTCTCTGCGGGCTGGAACCAG	mir-276a//mir-276b	Mature 5'	0	0	CAGCGAGGTATAGAGTTCCTACG
mir-985	Mature 3'	0	0	CAAATGTTCCAATGGTCGGGCA	mir-12	Mature 3'	0	0	CAGTACTTATGTCATACTACGC
mir-276a//mir-276b	Mature 5'	0	0	CAGCGAGGTATAGAGTTCCTACG	mir-9373	Mature 3'	0	0	CATCGCTCTTGGCCAGCTCGT
mir-9373	Mature 3'	0	0	CATCGCTCTTGGCCAGCTCGT	mir-955	Mature 3'	0	0	CATTCAATTTCTGAACGGTAGA
mir-955	Mature 3'	0	0	CATTCAATTTCTGAACGGTAGA	mir-4957	Mature 3'	0	0	CCAGCTGCCAGCAGCGAGCGG
mir-4957	Mature 3'	0	0	CCAGCTGCCAGCAGCGAGCGG	mir-190	Mature 3'	0	0	CCCAGGAATCAAACATATTATT
mir-190	Mature 3'	0	0	CCCAGGAATCAAACATATTATT	mir-995	Mature 5'	0	0	CCCGAATTATGTGGGAGCTGCG
mir-995	Mature 5'	0	0	CCCGAATTATGTGGGAGCTGCG	mir-9375	Mature 5'	0	0	CCGAGTATATGGAATTTCTGTT
mir-966	Mature 3'	0	0	CCGCCAGTTGATAACCCCCAGC	mir-966	Mature 3'	0	0	CCGCCAGTTGATAACCCCCAGC
mir-4941	Mature 5'	0	0	CCTCGAGCTGCTCACCGCCTT	mir-4941	Mature 5'	0	0	CCTCGAGCTGCTCACCGCCTT
mir-308	Mature 5'	0	0	CGCAGTATATTTTTGTGTTTTG	mir-308	Mature 5'	0	0	CGCAGTATATTTTTGTGTTTTG
mir-4969	Mature 5'	0	0	CGGTAAATTGAATGATGAGTGGGA	mir-31a	Mature 3'	0	0	CGCTATGCTGCATCTAGTCAGT
mir-929	Mature 3'	0	0	CTCCCTAACGGAGTCAGATTG	mir-4969	Mature 5'	0	0	CGGTAAATTGAATGATGAGTGGGA
mir-4947	Mature 5'	0	0	CTTCCGCCCATATTTATCCTTCG	mir-1007	Mature 5'	0	0	GCAGTGTTTGAACTCGATCTTGG
mir-1007	Mature 5'	0	0	GCAGTGTTTGAACTCGATCTTGG	mir-4952	Mature 3'	0	0	GCCGCCATTCGAATCGGGTAG
mir-4952	Mature 5'	0	0	GCCGGATCCGGATGTCGCGGCGA	mir-4952	Mature 5'	0	0	GCCGGATCCGGATGTCGCGGCGA
mir-4958	Mature 5'	0	0	GGGATCTGGAACGGGCTCTGGT	mir-13b-2	Mature 5'	0	0	GCGTCAAAATGACTGTGAGCTATG
mir-2500	Mature 5'	0	0	GTAAGGAACACACATATACAATACC	mir-971	Mature 5'	0	0	GCTGTAAATTGTAATCATCAAAGC
mir-2b-1	Mature 5'	0	0	GTCTTCAAAGTGGCAGTGACATG	mir-4958	Mature 5'	0	0	GGGATCTGGAACGGGCTCTGGT
mir-4919	Mature 5'	0	0	GTGAGTCTCTAGGGGATTAGC	mir-2500	Mature 5'	0	0	GTAAGGAACACACATATACAATACC
mir-1004	Mature 5'	0	0	GTTGGGGGACATTGATCTCGGAG	mir-2494	Mature 5'	0	0	GTAAGTGCACCAGATTGGGAA
mir-1007	Mature 3'	0	0	TAAGCTCAATTAACTGTTTGCA	mir-1004	Mature 5'	0	0	GTTGGGGGACATTGATCTCGGAG
mir-1016	Mature 5'	0	0	TAAGTATAGAGAGGATGTGA	mir-1007	Mature 3'	0	0	TAAGCTCAATTAACTGTTTGCA
mir-1010	Mature 5'	0	0	TAAGTGGTGTAGATGAAACA	mir-1016	Mature 5'	0	0	TAAGTATAGAGAGGATGTGA
mir-282	Mature 5'	0	0	TAGCCTCTACTAGGCTTTGTCTGT	mir-282	Mature 5'	0	0	TAGCCTCTACTAGGCTTTGTCTGT
mir-4968	Mature 5'	0	0	TAGCTGCCACGGTTTGTTGCTT	mir-4968	Mature 5'	0	0	TAGCTGCCACGGTTTGTTGCTT
mir-1014	Mature 5'	0	0	TATAATGGAAATAGATTTTAAT	mir-980	Mature 3'	0	0	TAGCTGCCTTGTGAAGGGCTTA
mir-960	Mature 3'	0	0	TATACGGTCTGGGACACTTTTA	mir-1014	Mature 5'	0	0	TATAATGGAAATAGATTTTAAT
mir-4972	Mature 3'	0	0	TATATCTGTGCGATCGGGATTG	mir-960	Mature 3'	0	0	TATACGGTCTGGGACACTTTTA
mir-2c	Mature 3'	0	0	TATCACAGCCAGCTTTGATGGGC	mir-4972	Mature 3'	0	0	TATATCTGTGCGATCGGGATTG
mir-13a	Mature 3'	0	0	TATCACAGCCATTTTGATGAGT	mir-2c	Mature 3'	0	0	TATCACAGCCAGCTTTGATGGGC
mir-9379	Mature 3'	0	0	TATGGCCACTTGACAGTCGG	mir-13a	Mature 3'	0	0	TATCACAGCCATTTTGATGAGT
mir-307a	Mature 3'	0	0	TCACAACCTCCTTGAGTGAG	mir-9379	Mature 3'	0	0	TATGGCCACTTGACAGTCGG
mir-1008	Mature 3'	0	0	TCACAGCTTTTTGTGTTTACA	mir-1008	Mature 3'	0	0	TCACAGCTTTTTGTGTTTACA
mir-3	Mature 3'	0	0	TCACTGGGCAAAGTGTGTCTCA	mir-3	Mature 3'	0	0	TCACTGGGCAAAGTGTGTCTCA
mir-3641	Mature 3'	0	0	TCTAAACTGGTCACTTCCACTC	mir-4951	Mature 5'	0	0	TCGGGTGAGGTTTCTGATGCT
mir-9c	Mature 5'	0	0	TCTTTGGTATTCTAGCTGTAGA	mir-3641	Mature 3'	0	0	TCTAAACTGGTCACTTCCACTC
mir-9b	Mature 5'	0	0	TCTTTGGTGATTTTAGCTGTATG	mir-4961	Mature 5'	0	0	TCTCTATGTGTATGTATGTATC
mir-9a	Mature 5'	0	0	TCTTTGGTTATCTAGCTGTATGA	mir-9c	Mature 5'	0	0	TCTTTGGTATTCTAGCTGTAGA
mir-984	Mature 5'	0	0	TGAGGTAAATACGGTTGGAATTT	mir-9b	Mature 5'	0	0	TCTTTGGTGATTTTAGCTGTATG
mir-960	Mature 5'	0	0	TGAGTATTCCAGATTGCATAGC	mir-9a	Mature 5'	0	0	TCTTTGGTTATCTAGCTGTATGA
mir-1006	Mature 5'	0	0	TGAGTTTGAAATTGAAATGCGTAAA	mir-4985	Mature 5'	0	0	TGAATTACATTGATCGTGACAT
mir-4940	Mature 5'	0	0	TGGCGGATATAGATCATTGGTT	mir-960	Mature 5'	0	0	TGAGTATTCCAGATTGCATAGC
mir-1012	Mature 5'	0	0	TGGGTAGAACTTTGATTAATA	mir-1006	Mature 5'	0	0	TGAGTTTGAAATTGAAATGCGTAAA
mir-1003	Mature 5'	0	0	TGGGTATCTGGATGTGGTTGG	mir-1001	Mature 5'	0	0	TGGGTAAACTCCCAAGGATCA
mir-972	Mature 3'	0	0	TGTACAATACGAATATTTAGGC	mir-1012	Mature 5'	0	0	TGGGTAGAACTTTGATTAATA
mir-316	Mature 5'	0	0	TGTCTTTTTCCGCTTACTGGCG	mir-1003	Mature 5'	0	0	TGGGTATCTGGATGTGGTTGG
mir-966	Mature 5'	0	0	TGTGGGTTGTGGGCTGTGTGG	mir-972	Mature 3'	0	0	TGTACAATACGAATATTTAGGC
mir-991	Mature 3'	0	0	TTAAAGTTGTAGTTTGGAAAGT	mir-316	Mature 5'	0	0	TGTCTTTTTCCGCTTACTGGCG
mir-2279	Mature 5'	0	0	TTAAATATCTGTGTGTGAAATT	mir-966	Mature 5'	0	0	TGTGGGTTGTGGGCTGTGTGG
mir-1002	Mature 5'	0	0	TTAAGTAGTGGATACAAAGGGCGA	mir-991	Mature 3'	0	0	TTAAAGTTGTAGTTTGGAAAGT
mir-964	Mature 5'	0	0	TTAGAATAGGGGAGCTTAACTT	mir-2279	Mature 5'	0	0	TTAAATATCTGTGTGTGAAATT
mir-959	Mature 5'	0	0	TTAGTACTCGGGTTGATAAAG	mir-1002	Mature 5'	0	0	TTAAGTAGTGGATACAAAGGGCGA
mir-1012	Mature 3'	0	0	TTAGTCAAAGATTTTCCCCATAG	mir-964	Mature 5'	0	0	TTAGAATAGGGGAGCTTAACTT
mir-954	Mature 3'	0	0	TTCACATGCAACATCCCTTAC	mir-959	Mature 5'	0	0	TTAGTACTCGGGTTGATAAAG
mir-2494	Mature 3'	0	0	TTCCCAGTAATGTCCACTTACAAG	mir-1012	Mature 3'	0	0	TTAGTCAAAGATTTTCCCCATAG
mir-9383	Mature 3'	0	0	TTCGCCTTCAATCTGAACCCCG	mir-954	Mature 3'	0	0	TTCACATGCAACATCCCTTAC
mir-981	Mature 3'	0	0	TTCGTTGTCGACGAAACCTGCA	mir-2494	Mature 3'	0	0	TTCCCAGTAATGTCCACTTACAAG
mir-2b-2	Mature 5'	0	0	TTCTTCAAAGTGGTTGTGAAATG	mir-9383		0	0	TTCGCCTTCAATCTGAACCCCG
mir-87	Mature 3'	0	0	TTGAGCAAAATTTCAGGTGTG	mir-981	Mature 3'	0	0	TTCGTTGTCGACGAAACCTGCA
mir-976	Mature 3'	0	0	TTGGATTAGTTATCATCAATGC	mir-2b-2	Mature 5'	0	0	TTCTTCAAAGTGGTTGTGAAATG
mir-4981	Mature 3'	0	0	TTGGCCGGTCGAGCAGCGTCT	mir-87	Mature 3'	0	0	TTGAGCAAAATTTCAGGTGTG
mir-193	Mature 5'	0	0	TTGGGATTTTTTAGATCAGCAG	mir-976	Mature 3'	0	0	TTGGATTAGTTATCATCAATGC
mir-133	Mature 3'	0	0	TTGGTCCCCTTCAACCAGCTGT	mir-4981	Mature 3'	0	0	TTGGCCGGTCGAGCAGCGTCT
mir-971	Mature 3'	0	0	TTGGTGTTACTTCTTACAGTGA	mir-193	Mature 5'	0	0	TTGGGATTTTTTAGATCAGCAG
mir-959	Mature 3'	0	0	TTGTCATCGGGGGTATTATGAA	mir-971	Mature 3'	0	0	TTGGTGTTACTTCTTACAGTGA
mir-927	Mature 5'	0	0	TTTAGAATTCCTACGCTTTACC	mir-959	Mature 3'	0	0	TTGTCATCGGGGGTATTATGAA
mir-1010	Mature 3'	0	0	TTTCACCTATCGTTCCATTTGCAG	mir-927	Mature 5'	0	0	TTTAGAATTCCTACGCTTTACC
mir-956	Mature 3'	0	0	TTTCGAGACCACTCTAATCCATT	mir-1010	Mature 3'	0	0	TTTCACCTATCGTTCCATTTGCAG
mir-274	Mature 5'	0	0	TTTGTGACCGACACTAACGGGTA	mir-956	Mature 3'	0	0	TTTCGAGACCACTCTAATCCATT
mir-375	Mature 3'	0	0	TTTGTTCGTTTGGCTTAAGTTA	mir-375	Mature 3'	0	0	TTTGTTCGTTTGGCTTAAGTTA
mir-315	Mature 5'	0	0	TTTTGATTGTTGCTCAGAAAGC	mir-315	Mature 5'	0	0	TTTTGATTGTTGCTCAGAAAGC
