# Supplementary material for: Differentially expressed microRNAs associated with changes of transcript levels in detoxification pathways and DDT-resistance in the Drosophila melanogaster strain 91-R
Source: PLoS One. 2018 Apr 26;13(4):e0196518. doi: 10.1371/journal.pone.0196518 (PMC5919617; doi:10.1371/journal.pone.0196518)
Supplement: S3 Table — (XLSX) [file pone.0196518.s005.xlsx]

## Sheet: Sheet1
S3 Table. Known miRNA precursors not identified in this research.
miRNA name	Consensus precursor sequence
dme-mir-1011	GUGAGUUUUUGAGCCAGGAAUAUAGUUCUUAUUAUUGGUUCAAAUCGCUCGCAG
dme-mir-2280	UCGUUUAAGAUGCUGUGAAUAUCCCGUUUUCUUAGCUUGGCAAUAAAAUAUUAUUCACAGAAACUAGUAAUUUACUUCCAAGCUAACUGAAGGGGAUAUUCAGUGCAACCACGGA
dme-mir-2281	GGAUGUCGAGCAGUACACGUAUUAUCUGCAGCUGCAGAUGCAAAUGUAUAUGUAUCUGUAUCUGUAUCUGCAGUAUUGCAGUAUCGCUGCUUUAUUCAUAUCC
dme-mir-2282	GCCUGCAUAACGCUGUGGCUUUCCGCUUCUAUUUUUCGUUCACUGCCUUGUGCUUCGUUGGAAAAUCGGUGAGCUAAAAAUAGAAUUCGGUUGCCACGCUUCAAGGG
dme-mir-2283	AGCUGCUCCGAAAAUAUCAUGAAUACGACAAUUAUGUGCACAUCAUUUAGUAUACGUGAUAUUUUAGGAGCAGCUA
dme-mir-2490	GAGCGAGUUGAAGCGAUAAAGCAGGUUGCAAACUGCUCUCUCGCUUUGCUCUUACUUUAUCGCUUAAACUCGCAA
dme-mir-2491	CGCGAACCACUUUGUGCCGCUGUUGCCUUUGCAGUUGCUGUUUUCCAUGUUGCUACUGCGGCCAAUUGUUGCGCAUCAGCAACAUCAACAACAUCAACAACAGCAGCAGCAACUGCAGUAGCAGCACUCGUGAUUCACUUUCGA
dme-mir-2492	GAAUUUUUUUGGGAUCUCUUUAUAAAGCGUUUAUUAUUUAUUUAUUAUGUUUUGUCGAGAGCUUUCAAAAAAUUCA
dme-mir-2493	CGCUAUUAUUAAAACCCCCAACGCUCACACACACACACAGCCAUGUGCAUGGAGCAAAAAACUAUGGCCGUGUGUAUUUGUGCGAGGCGUUGGCGUUCUGACCAGC
dme-mir-2495	UGUAUGAUCACAUUGGCUUGUGGGCGUGGCACUUCAAUUGGGCUGACUUUGCCUGGCUGGAAAAGCGGCACCUAAUUGAAAUGCCCGCCGAUCAGUGCUCGAUUACGAUCGACAC
dme-mir-2496	GUGCGCCGGUGUGCGUGUGUGAGAGGCCAUCGUAAAAGCCUUGUUUGCGUGCGGAAUUUAACUGUUUUCUCGCCGUCUGCGAAUUGCGGGGCACUCACACACGCAUAUUCAGCCGCAC
dme-mir-2497	GCACGUCAUCGUAAGCAUUGCAAAAUGUAGUUGUUAAAUUCGCUCUUCAAUCAUUAACAACAUUUACAAUGUUUGCAGGCUGUCAACGUUGAUGGC
dme-mir-2498	CACAUUUGCCAUAAUCUCCUUAAAAUAGUAAAGGCUGUUAUGCUUAUUUUUGUGUUUUUUACAAAACUGGCAUUCCCGUCUUACUUAUUUUCAGAAAACUUACACCAAAGUG
dme-mir-2499	UCCUUGCUGUGGGUGUGGUUGCGUGCGUAGACGUCAGCGCAAUGCCUUUGUUUGGCGGCAUGCGGAUGACAUUCACGUCCGUAUCCGCACACACAU
dme-mir-2501	GUAAGUUUGGAGUGCCUGGGCUAAGAACUUCCAUUCUGAAACUUAACUCUUGCAAUCAAACUUUCUUUCAG
dme-mir-280	UGGCUUUUAUGUAUUUACGUUGCAUAUGAAAUGAUAUUUAUAGUAAACAGAUUAUUUUAUAUGCAGGUAUAUGCAAGUCGAGGUCCUCCACACUG
dme-mir-287	GGACGCCGGGGAUGUAUGGGUGUGUAGGGUCUGAAAUUUUGCACACAUUUACAAUAAUUGUAAAUGUGUUGAAAAUCGUUUGCACGACUGUGA
dme-mir-288	CGGCCAUGUCGUAAUUAGCGGAGCACGGCAUCGCCGGCGAUAAUUAAUGACGGUGGUCACGUUGGUUUCAUGUCGAUUUCAUUUCAUGACACGGCCG
dme-mir-289	GAGUUUACAGUAAAAUAAAUAUUUAAGUGGAGCCUGCGACUUCAGUCCCUCUGACUGACUGGGGUAAGUCACUUGAGCGUUUGUUGGCACGUAAAAGAC
dme-mir-303	UCUUGGUUUAGGUUUCACAGGAAACUGGUUUAAUAACGAAAACUAGUUUCCUCUAAAAUCCUAAUCAAGA
dme-mir-307b	UAGUUUCGUGGAUACUCUGUCCUGCUAUCGCUCACUCAAGGAGGUUGUGAUGGAUACCAUAUCGAAAUAACAUCACACCCAGGUUGAGUGAGUCAAAGCAAGACAAAAUGCUGCUAACUU
dme-mir-309	AUUAUACGACAAACCUUGUUCGGUUUUGCCAAUUUCCAAGCCAGCACUGGGUAAAGUUUGUCCUAUAAU
dme-mir-3642	GUGAGUGGGUCGCACGGAGCGUCAUUUGGAAUUCCCAUGGCUGACGAAACGUUCACUCUGCUCUUCUCGAUUACAG
dme-mir-3643	GUGAGUUUAUCUAAAUAUGCCCAUUUAUCAAUAGUCAUACUUAUUUAUGCUCCUUUAACUCCUUGCAG
dme-mir-3644	GUGAGUGAUUAUGGUUUAAGUAAUACGAAUUACAUAAACUAUAUUUAACCACUAUUCUUAG
dme-mir-3645	GUGAGUGCAGGCUGUUUAUUGCGGCGCUGUUUACUGUUUACGAUCGCACUGGAAGUGCGCUUUCCGGCGCCUUUGGAAGCCAGCACUCAAGUUUCCUUCAUUGUUUUCCUUUCUUUCCCCUCUCUCUCUCCCCGCAG
dme-mir-4	UUGCAAUUAGUUUCUUUGGUCGUCCAGCCUUAGGUGAUUUUUCCGGUCAUAAAGCUAGACAACCAUUGAAGUUCGUUGUGG
dme-mir-4908	GUAGGAUUUUAAGCAUUAAGCAUGUAUAUAGUUUUUGCUGUGCUCAUAAAGUUCUAUAG
dme-mir-4909	GUAGGUUGAAAUCGGAUACAACUAAAAGUUAUUUUUAAUUGUAUCCGGUCUUCAUUUUAG
dme-mir-4910	GUUUGUAUGGAAUUCCAUGAGCUUCAAAGUAAUGCUUCUAACUCUGUGGUUUUUCAUAUUUCCCAG
dme-mir-4911	GUGAGGAGGAGCAAAGUGGCGCCACAAUUUACUAGAAACUAAUUGCAUCUUUUUGUCCCCCCGCGUAG
dme-mir-4912	GUGAGUAGUCGUAUGUUUAUUAAGAUUUACUUUCUAUAAAUUAAUGUCCACUACUUUUAG
dme-mir-4913	GUGAGUUCGAUUGGAAAAUUUAAAUUUAAUGUUUAAUUAACCAAUUCGAAUUGCUUAG
dme-mir-4914	GUGAGUGAGAGCGAGUUCCAAUGUGGUCCUCGAAACCAGUUGUGCUUCGAUCAGAUUCCAAAAUUGACACAUUCCGACCUUGAAUCACCCACAG
dme-mir-4915	GUGAGAAAAAGUAGUAAAUUAAGCAUAUCACGCAAGGACAAACAUUAAGUUAAGGCCUAGUUCCUAUUAUACUAGGAAUACUCAAUCCUACUUAUGCCUCUUAUUCUUCUUUUCUCAG
dme-mir-4916	GUGGGUGUUCUUGGAAAUUCGCCUCGAUCGGUAGCUAAAUUUCUGAUUACUCCUAAAAG
dme-mir-4917	GUGAGUAGCGAUGGGGGUCAGAUGGCCGUGGAAGAUAUGUGACGAUUGCCCCCUUACUACUAUCGUCUGCUCAACAG
dme-mir-4918	GUGAGCACGAUGGCCACAUUUAUUGGGCAACCAAUGAAUUCCCGCCUGCCCACAG
dme-mir-4942	UAUGAAUACAUAUAUUUUUAUGUUUGAGUCAACAUCGAGUUGCCGAUGUUUGGAAAACAUCGAUGACAUCGCUGUUGGCAUCGAAAUAUGUCCAUAUCUAAUAUAUAGUU
dme-mir-4943	UUCGGAUCGUUUGAAUGACCAAUUUUGUCUUUUAUUUUCUCUGUGUUUUCAGUUAAUGAAAGAUAGUGAACACAGUGCUAAAUGAAAGAUAAUGAGACCCAGUCGACAGGACCCAAG
dme-mir-4944	AAAAGUAACUUUCGUAAUCGAAAAAGUUUCGCUUUUUUUUCUGCUUCUGCCGCUGAGCAAGUUUUAAAUAUUACCGCUUAGUUACAGCUGCAGGAAGAAAAGUUAUAAUUAUGGACUACGUACAUAAAU
dme-mir-4945	GUGAUGGUGCUGGUGGUGGUGCCUUCAUUGUUUUUCUCUUCUUUUUGUUGUUUGACUUUUACACUUUUGAACAACAAGCCGAAAGGAAAAAGCAUGAAGGAAUGCAAAGUAUUCG
dme-mir-4946	GCUCGAUUGCUGCAACUAAGAAACAAAUAUUUUCAGUUGUUCAUUGCAAAUUAAUUUAUGUACAUUGCUAUGAAAUCAAUUGAAAAUAUAAUUGUAUCCUAGGCUUAUCAGCUGCA
dme-mir-4948	GUCGUAGAUGUGGGCGUAGGUGGCGGCGGGCGUGGCGUGCGUGAUCCUGGUUGUGGUGACCACGCCGGUGCGCUUGCCCUCCUUCUGGGCCCACUCCAUGACGCUC
dme-mir-4950	UAAUGCACAUAAUAAAUGCCAACCAUUCAUCAUGAAAUUAUAAAUAGUAUCAUUUCAAGAUGCAUGGUAAGGCUUUAUUUUGUUUUGCAAUC
dme-mir-4953	UAAAGUUCACAGGCGACCAUGAAUGUUAAUAAAGAAUAUUUACCAAUAAAGUUUUAUUUUUUAUUGAAGGUCAUGGACAUCCUUGAACCGAUU
dme-mir-4954	UUGGCGCUUGGAAUCGAUACCCGAGCCAUGAUAGAUUGAAGUCAACCCAAUCGAUCGCGGUUCGAGUGCUCGAGUCUUGUGCGCCGGCAUG
dme-mir-4955	CACCGAUUUGCUUCCCCUUUUUCCGUGCGCGGAGAAAAAAAUCCCCAGAAACAUAAUAUCAGGAUGCUCUCUAUCUCUGUCUCUGUCUAACGCUUAAUUGUUGCUCAAUUGCGAAUUAAUGUCUGGGGCUUUUUUUCUCCGUGCAGUGCCAUAGCCGUAACCACAACCU
dme-mir-4956	AGGGGGCGGCAACAUGUGCCACCUGCCGCCGAUGGCCAGCAACAACUCGCUGAAUAAUCUCUGCGGAUUGUCGCUGGGCAGCGGUGGUAGUGAUGAUCUCAUGAACGAUCCUCGGGC
dme-mir-4959	UGUCCGGUUUGAACCUUCUGUGCCGGCUGGCCAUGAUUUGCAGCAGGUAUCUCCGAGAGCAGAUGAUACGCAGCCAGUUGCGUUUCAUGACCAAACGGCAUGUGAAGCGUGCCCUGCG
dme-mir-4960	ACACAAGGCCUGCCGCCCAAGAAACGCAAGCCCAGAAGUCCGGCAGUCGAGAAUCACGAGGGACUGGGACCUUGGGCUUACGGUUCUCAGUUUGGCUUGAC
dme-mir-4962	UCCUUUCUUUUCUCUCCGUCUCUCUCUUUCCCUCUCUCUGUUUACAUUGAGCUGUUUUGUCCGUGCACGUGCUAGACGAUGUAGAGAGUGAGGGAGAGAGCGAAUAGAAUAACAGCUCAUUGUG
dme-mir-4964	AUUUUUGAAUGGUCCUUUUCAUGCCCAAGGCGAAUAAAUAUGUAUUUAUGUAUAUUUUUUUAUAUGGUACGUAUUUAUUUGUCUGCAAAUGGCUGCCAAGGAGUGCUACAUA
dme-mir-4965	CACAAGGUGAUCGAUGGGAGAUGAGCGCCUGAUGUGAUGAUGAAGUAGAUCGAUCACACCACACACUCACUCACCCAGGUUUCAUCC
dme-mir-4966	GCUGUGUGACAACAAACUUGUCGGCACUGGAGUACUAAAUAUAUUGCACAUGUUCAUGCAUGUUCAACAUAUUUAGCACUCAAGUACCGAAAAAUGAACAACGAAACGAAAAAUAACACGAACAUCA
dme-mir-4967	CUAUAGCGUUGUCUCUUGCGCAAAUUGCAUUUUCUCUCUGUUAACAUGUACACAUAAUUCCUGUAACAAAGGGCAUUUGCAAUGUGUGAGUCAGCAAACCGCAUCCG
dme-mir-4970	CCAAAGGUGGGCGACAAGGGCUGGGAGCAGCAGUUGCUGGCGGUAUUCUGAAGCUGCUCUUCCGUGGGUUGCUCUUGCUCCUGACCCUCCUCUUCCUCCGCUU
dme-mir-4971	UCGGCCCUCGACACGGUGGAUGAGCUUGUCAGUGGCGGAUCCAGGAGCAAUUCUGCCGCUGGCGACAGAUCAUCGGCCACUGACAAUGCCCAUUCACUGUUCGAGGAGAUC
dme-mir-4973	CUCGUUCAGUCGUCGUUGCGUGUUGUAGGUGGCCUGGUCUACUGAGCUCCGUUUGGACUGCUCCUCCUCCAACUACUACUGCGGCCGCUGCUGCUGCUGCUGCGGCUGCUGCAUCCGCCUGCAACCUGCAACACUCACACCACGGCAACAG
dme-mir-4974	UUCUUUGUUUUUAUUCCCUGUCAGAGAGUAUAUUGAUUUUAGGUGGACAUUUGCGACCAUAUAAAAUAUAUAUAUUCCUGAUAAAGAAUAUUUAAUAUAUCU
dme-mir-4975	GGGCAAAUAAAGCACGUUGCUCCCUGUUUACUUGGGUUUUCUGUUCAUUUCGCCUAUCGAACGUUGAACUUAAAAAGCCACGAUCAGUUGUUUAACAUACAGAUAUCUCUG
dme-mir-4977	UAACCCUCCGCUCGAGAACGUGGUUUCUUUUGCGACGUGCAAUACUCUGUGGCAGAAGUCUUGCACCGUUCCAAAAGAGAGCAGCACGUGGAGCGACGAGAACGG
dme-mir-4978	GGACUUUCCACUUUUCGUUUGGCUGGCCUGGAAAAGCUCUCUUUCUCUAUUGCCUCUAUGGCUCGGCAGCGCUGGGCGCCUAAUCCGAAUUGCGAGAAAGAUCCGCUUUUCGAGCCAAAAACCAUCGAAAAGCCUGGCAAGCACACA
dme-mir-4979	CAUAGGUGUUAUAUCUAGGCCAAAUAUAUAUACUUGUUCUAUGUAUUAGUUAUUUGCAAAGGAAUACAUGUGCCUGUAUAUAUAUUCGGUAAAAUCACAUCUUUGAAUU
dme-mir-4980	GAAGAGGCUGAGAGCGGGAAAGUGAGAAGUAGAGAGCGCAGAUAGGGAGUGGGAGCUUAUACCGUUAUAAAGCCAACUUCCGUUCUGCGUUUCGUUCCAACCCCCCACCUCUCUUUCCCUCU
dme-mir-4982	CCAACUUUGCUGGCAUUCGGUGGCCAAUAAUGCAAUUGCAUGUCCUUGUUGCUGUUGCAAUGUUGCAGCUGGAAUUGCAAUUGCAUUUCUAGUUGCCGCUGCUGCUGCUCGAGUGGCAA
dme-mir-4983	GGCUGGCUGUCUUGACCCACUUGCUCGUUUGCAUUUCUGAAAAAUGUAUACGCAAAAACCAAAAUCAGAAAUUCUUUUGAGCAAGUGUGUCAUGAAAUUGCCAUUCGU
dme-mir-4986	UUCUGCCGCUUUUGCUGUGGCUUCUCUGCAUGGGAUUCCCCAUUCUGCAUGGCGCCGAUCUCUGCCAGCCCAUCGGAUGGCGGAACUUCCAGUGCAGCGAGGUCGCUUCUCUGCAGGAUCUG
dme-mir-4987	GCGGUGCCGUUGAUGAUGACACAGCGCGCUUGCAACAGCGUGCGGCACGAUUCUCACAGCAGGGCUCCAGCUCGGCCAAAAAAUCGGUCGUCGCCAUUGCAAGCUCACCGUUUGGUCUCACCACGGCCAAGA
dme-mir-5	GCUAAAAGGAACGAUCGUUGUGAUAUGAGUUGUUUCCUAACAUAUCACAGUGAUUUUCCUUUAUAACGC
dme-mir-9369	AGCGAGAGGGUAUUAUGUAUUCAUAUUUGUAAUAUCAUGAUACAUAUUCUCCUUUCGCUCUA
dme-mir-9370	UUUGGGUUGCCGGUACCGGGUGGUUUCCCCGAUAUCCACGACCCAUACCA
dme-mir-9371	AAAUCACUUUGCUUGGAAUUCACAUUGAUGUACGUAAGAAUUCAUCACGAAGUGGUUUCUG
dme-mir-9372	UAAAAGCACAUUUCGCCAGCACGUGUACUUUCCACCUCGUCUGUGAUUUUGGUUUUUAACG
dme-mir-9374	CGUGCAAUAAUUUCCUCGAUUGGCAUCAAGUGGCUUCCAGUCGGGUACAUAUUGCACAAGA
dme-mir-9376	AUAGCCAGCAUGGCCAAAGCGCUGUGCUUAAGUGGUCCAAGCGACCGAAAGCACUUUGACCAUGCGGUGGUGGCCA
dme-mir-9377	CGCUCUUUCUCUCUAUCUGGCCUGGCCUGGCUUGAUGGGGAGAAGGAGAGGG
dme-mir-9380	GCUCCUGCUGCAUCUGUUGGCGAUAGCGCUCGUCACUCUUGGCCGUGUACUCCGCCUCCAACAGAUCCAGCAGCAGA
dme-mir-9381	GCCAGGGAAGGGUCGAGUGCGGAUCCCUUGCCCCAGCGGCUAUUCGCCUGCGCACUCGGUCCAUCCCUGGCUCA
dme-mir-9382	AUCACAGUGUGGCUGAGGGAUUCCACUUUCCUUAUAACUUUUGCCGAUCCCCGGCGCCACUGUGAUCGU
dme-mir-9384	AGGCAUAAUUCAACUCACACGUCUACAGGUACAUAUGUGUGUGUUCGGUUAUGUACUUUG
dme-mir-9385	ACAGUGUAUGCAAAUGAUGAAUGUGCCAUAUCAGAAACUAUUCCUCAUUGCUAUACCUGUGGU
dme-mir-9388	CAAGUAUUUUGGUACGUAUGUAUGUAUGUACAUACAUGUGUAUAUGGUACAUUCAUGUAGUACAUACAUACAUAUGUAUGCAAGUACGUACG
dme-mir-961	UCAAGGGCCGAGUUACCUUUGAUCACCAGUAACUGAGAUUGUUUCUGAUACGGUUUCGUUUUCUGGCAAUCAAAAGAACUUGGACUCGA
dme-mir-968	UGAUGGAAGCUUCCUUAAGUAGUAUCCAUUAAAGGGUUGUUCUCAACAUGCAAAUCAACCUUUUGAUGUACUACUUUAAGAAUCUCCAGUUA
dme-mir-973	ACCGUCGUCGACUUUUCGUGGUUGGUGGUUGAACUUCGAUUUUAAGUAUUUAAAUAAAAUGAAAUCUGUUCAUUCUCCGACACAAGAAGUUCACGCAAAGG
dme-mir-975	UUGAAUUUUUGAUUUUAAACACUUCCUACAUCCUGUAUGUGUUUUGCAUCCGGUACAGAUGUGGGAGUCGUUUGCACUCAGAGAUUUCACA
dme-mir-977	CGAAUCAACAAACAAGGUAUGCUUUAGAUAACUCGAAUAUCACAUCUUCAGUGUUCGAAAUCUGAUGAGAUAUUCACGUUGUCUAAAUCAUGUUUUGUA
dme-mir-978	GUUGGCGGCACAAUCUGCAAUCUACGCCACUGGCUUACGUUGCAAUCGAAAAUCGUGUCCAGUGCCGUAAAUUGCAGUUGUGUGAACGCAAA
dme-mir-979	UACAUGUGAGGAUGUCACAAAUACACUGAAUUUGGGGGGAAUUCUUAUGUAUAUACAAAUUCUUCCCGAACUCAGGCUAAUUUUGUGGCAUCCGU
dme-mir-992	AUUUUCCCAAGUGCCUGGUAUCAGCAAAGUGUUAUUUUUUAUGUUUAUGUAAAGUACACGUUUCUGGUACUAAGUACUUCGAGAAAGUUACC
dme-mir-997	UUAUGGAUCCUCUUUCAAUGAAUUUAGUAUGCCCAAACUCGAAGGAGUUUCACCUCCAUAAGAGCGACAGUCCUGGAGAAGUUAUCAGAGCCAAAAAAAUUCAUAUGAUGAUGCAUUUUCCGUCUCUGAAAACGUCUUCAGCAGAAGUUGUUUUUAGCGAAGUGAAACUCAUUCGAUUUUGAUCAUACUAACGACAUUGGAUGCUUGGAUCGGCA
dme-mir-iab-8	UCGUGUUACGUAUACUGAAGGUAUACCGGAUAGGAUACACUCAGGAUACAUUCAGUAUACGUUUACGA
