# Supplementary material for: Differentially expressed microRNAs associated with changes of transcript levels in detoxification pathways and DDT-resistance in the Drosophila melanogaster strain 91-R
Source: PLoS One. 2018 Apr 26;13(4):e0196518. doi: 10.1371/journal.pone.0196518 (PMC5919617; doi:10.1371/journal.pone.0196518)
Supplement: S4 Table — (XLSX) [file pone.0196518.s006.xlsx]

## Sheet: Sheet1
S4 Table. Novel miRNAs predicted in this research.
										`
Novel miRNA	miRDeep2 score		Significant randfold p-value	MFE (Kcal/mol)	Mature read count		Star read count		Consensus precursor sequence	Consensus mature sequence	Consensus star sequence	Precursor coordinate
	91-C	91-R			91-C	91-R	91-C	91-R
Novel-miR-3R-4295384	15	5.8	yes	-28.9	25	8	3	1	aaauugacucuaguagggaguccuuuaaugagcgacucccuaacggagucagauuga	aaauugacucuaguagggag	ucccuaacggagucagauuga	NT_033777.3Drosophilamelanogasterchromosome3R:4295384..4295441:+
Novel-miR-3L-11946170	88	100	yes	-26.9	423	449	17	11	acugagaucgauuggugcauagauaucaggagaacccacucaauuuaacucuagcaccauucgaaaucagug	acugagaucgauuggugcauaga	uagcaccauucgaaaucagug	NT_037436.4Drosophilamelanogasterchromosome3L:11946107..11946179:-
Novel-miR-3L-10365243	11000	12000	yes	-27.7	68715	75818	406	294	agcgagguauagaguuccuacguucauuauaaacucguaggaacuucauaccgugcucu	uaggaacuucauaccgugcucu	agcgagguauagaguuccuacg	NT_037436.4Drosophilamelanogasterchromosome3L:10365243..10365302:+
Novel-miR-2L-20616634	180	100	yes	-25.5	645	558	6	5	agcugguugacaucgggucagaucuguuuuucaagcauuugguccccuucaaccagcugu	uugguccccuucaaccagcugu	agcugguugacaucgggucagau	NT_033779.5Drosophilamelanogasterchromosome2L:20616634..20616694:+
Novel-miR-2R-15657082	500	310	yes	-26.6	1841	1195	574	404	ccggaugaugguucacaacgaccgugucauuuaaacgggucggugggacuuucguccguu	ucggugggacuuucguccguu	ccggaugaugguucacaacgacc	NT_033778.4Drosophilamelanogasterchromosome2R:15657082..15657142:+
Novel-miR-2L-19569494	220	150	yes	-29.1	984	623	72	69	ccucaucaagugguugugauauggauacccaacgcauaucacagccagcuuugaugagcu	uaucacagccagcuuugaugagcu	ccucaucaagugguugugaua	NT_033779.5Drosophilamelanogasterchromosome2L:19569494..19569554:-
Novel-miR-2L-7425813	390	310	yes	-25.2	1956	2231	247	210	cgcgcuaaucagugaccggggcugguuuuuuauauacagucagguaccugaaguagcgcgcg	ucagguaccugaaguagcgcgcg	cgcgcuaaucagugaccggggcu	NT_033779.5Drosophilamelanogasterchromosome2L:7425813..7425875:+
Novel-miR-X-1788875	31	37	yes	-29.2	135	149	4	7	cggguuucguuagcagcgggcuguuuuaauaaauucaacaaguucguugucgacgaaaccugca	uucguugucgacgaaaccugca	cggguuucguuagcagcgggcu	NC_004354.4DrosophilamelanogasterchromosomeX:1788875..1788939:-
Novel-miR-2L-19569900	200	130	yes	-29.5	971	619	11	3	cucucaaagugguugugaaaugcauuuccgcuuugcgcggcauaucacagccagcuuugaugagcu	uaucacagccagcuuugaugagcu	cucucaaagugguugugaaaug	NT_033779.5Drosophilamelanogasterchromosome2L:19569900..19569966:-
Novel-miR-3R-20735937	580	370	yes	-29.1	4787	726	8	4	gcccgaauuaugugggagcugcgccguuuccguaauccguagcaccacaugauucggcuu	uagcaccacaugauucggcuu	gcccgaauuaugugggagcug	NT_033777.3Drosophilamelanogasterchromosome3R:20735937..20735997:+
Novel-miR-3L-3251037	55	70	yes	-29.2	312	337	9	3	uagccucuacuaggcuuugucugugcauucgaaagccgaucagacauagccuauaagagguuagg	uagccucuacuaggcuuugucu	acauagccuauaagagguuagg	NT_037436.4Drosophilamelanogasterchromosome3L:3251037..3251102:+
Novel-miR-2L-6902076	31	27	yes	-31.7	126	132	18	10	ucaauuccguagugcauugcaguguguuucauuauuuacugcaagcgcugcggauuuggca	ucaauuccguagugcauugcagu	ugcaagcgcugcggauuuggca	NT_033779.5Drosophilamelanogasterchromosome2L:6902076..6902137:+
Novel-miR-2L-16698417	210	69	yes	-28.6	918	339	10	10	ucagguacuuagugacucucaaugcuuuugacauuuugggggucacucugugccugugc	ucagguacuuagugacucuca	gggggucacucugugccugugc	NT_033779.5Drosophilamelanogasterchromosome2L:16698417..16698476:+
Novel-miR-2L-9950432	12	16	yes	-28.4	10	43	12	34	ucgcgccuguaucuugcugaaccgcugccauuauggccaacgauccgguugagcaaaauuucagguguguga	ucgcgccuguaucuugcugaacc	uugagcaaaauuucagguguguga	NT_033779.5Drosophilamelanogasterchromosome2L:9950432..9950504:-
Novel-miR-3R-10100951	1500	1300	yes	-29.4	1086	2741	1718	3002	uggcagugugguuagcugguuguguagccaauuauugccguugacaauucacagccacuaucuucacugccgcc	cagccacuaucuucacugccgcc	uggcagugugguuagcugguu	NT_033777.3Drosophilamelanogasterchromosome3R:10100951..10101025:+
91-R-Novel-miR-3L-18860981		170	yes	-27.4		347		1	uuuugauuguugcucagaaagcccucauuguuuaccaguuggcuuucgagcaauaauugaaacc	uuuugauuguugcucagaaagcc	cuuucgagcaauaauugaaacc	NT_037436.4Drosophilamelanogasterchromosome3L:18860981..18861045:+
91-C-Novel-miR-2R-20583765	350		yes	-27.4	691		1		agggcgggucgugugucaguguauuuauaucuuagcuauauugcacacuucccggccuuu	uauugcacacuucccggccuuu	agggcgggucgugugucagugua	NT_033778.4Drosophilamelanogasterchromosome2R:20583765..20583825:-
