# Supplementary material for: Differentially expressed microRNAs associated with changes of transcript levels in detoxification pathways and DDT-resistance in the Drosophila melanogaster strain 91-R
Source: PLoS One. 2018 Apr 26;13(4):e0196518. doi: 10.1371/journal.pone.0196518 (PMC5919617; doi:10.1371/journal.pone.0196518)
Supplement: S5 Table — (XLSX) [file pone.0196518.s007.xlsx]

## Sheet: Sheet1
S5 Table. Differentially expressed miRNAs between 91-R and 91-C
miRNA	Match type	Mature sequence	Fold change	Log2-fold change	P-value	FDR p-value	Bonferroni
mir-986	Mature 5'	TCTCGAATAGCGTTGTGACTGA	25.3395	4.66332	3.02883e-53	7.7538e-51	7.7538e-51
mir-277	Mature 5'	CGTGTCAGGAGTGCATTTGCA	1.69828	0.764072	0.00116787	0.0199317	0.298975
mir-987	Mature 5'	TAAAGTAAATAGTCTGGATTGATG	1.69808	0.763904	0.000484537	0.0103368	0.124042
mir-31a	Mature 5'	TGGCAAGATGTCGGCATAGCTGA	1.65836	0.729759	5.0045e-05	0.0014235	0.0128115
mir-277	Mature 3'	TAAATGCACTATCTGGTACGACA	1.50099	0.585914	0.000592544	0.0116686	0.151691
mir-1	Mature 3'	TGGAATGTAAAGAAGTATGGAG	1.40548	0.491066	0.00266887	0.0379572	0.68323
mir-318	Mature 3'	TCACTGGGCTTTGTTTATCTCA	-1.79574	-0.844577	1.43824e-07	5.25985e-06	3.68189e-05
mir-2b-1//mir-2b-2	Mature 3'	TATCACAGCCAGCTTTGAGGAGC	-1.92569	-0.945379	0.000100775	0.00257984	0.0257984
mir-306	Mature 5'	TCAGGTACTTAGTGACTCTCAA	-1.98939	-0.992324	0.00135617	0.0216988	0.347181
mir-2a-1//mir-2a-2	Mature 3'	TATCACAGCCAGCTTTGATGAGC	-2.01544	-1.0111	0.000698919	0.0127802	0.178923
mir-312	Mature 3'	TATTGCACTTGAGACGGCCTGA	-2.01918	-1.01377	1.412e-07	5.25985e-06	3.61472e-05
mir-995	Mature 3'	TAGCACCACATGATTCGGCTT	-2.16775	-1.1162	2.76761e-09	1.41702e-07	7.08508e-07
mir-286	Mature 3'	TGACTAGACCGAACACTCGTGCT	-2.28514	-1.19228	0.0021303	0.0320798	0.545356
mir-92a	Mature 3'	CATTGCACTTGTCCCGGCCTAT	-2.34254	-1.22807	2.92675e-10	1.87312e-08	7.49249e-08
mir-4919	Mature 3'	TAATCCCTGAACGACTTGCAG	-2.56573	-1.35937	0.000138401	0.00322098	0.0354308
mir-311	Mature 3'	TATTGCACATTCACCGGCCTGA	-3.37833	-1.75631	1.77636e-15	1.51582e-13	4.54747e-13
mir-310	Mature 3'	TATTGCACACTTCCCGGCCTTT	-3.93834	-1.97759	9.06694e-16	1.16057e-13	2.32114e-13
mir-313	Mature 3'	TATTGCACTTTTCACAGCCCGA	-4.89368	-2.29092	4.39647e-07	1.40687e-05	0.00011255
mir-4985	Mature 5'	TGAATTACATTGATCGTGACAT	26.0968	4.7058	0.0045562	0.0613889	1
mir-276b	Mature 3'	TAGGAACTTAATACCGTGCTCT	1.30323	0.382093	0.0111134	0.142251	1
mir-275	Mature 3'	TCAGGTACCTGAAGTAGCGCGCG	1.5125	0.596935	0.0308976	0.376656	1
mir-252	Mature 5'	CTAAGTACTAGTGCCGCAGGAG	1.29678	0.37493	0.037258	0.414698	1
mir-958	Mature 3'	TGAGATTCTTCTATTCTACTTT	1.247	0.318457	0.0370964	0.414698	1
mir-11	Mature 3'	CATCACAGTCTGAGTTCTTGC	-1.27426	-0.349659	0.0442786	0.472305	1
mir-276a	Mature 3'	TAGGAACTTCATACCGTGCTCT	1.23565	0.305276	0.0648873	0.664445	1
mir-996	Mature 5'	GCGAACATGGATCTAGTGCACG	1.47865	0.564282	0.0691269	0.680634	1
mir-279	Mature 3'	TGACTAGATCCACACTCATTAA	-1.28193	-0.358316	0.0778728	0.738349	1
bantam	Mature 5'	CCGGTTTTCGATTTGGTTTGACT	-1.23035	-0.299073	0.0842007	0.743289	1
mir-184	Mature 5'	CCTTATCATTCTCTCGCCCCG	-2.43876	-1.28615	0.0837117	0.743289	1
mir-284	Mature 5'	CCTGGAATTAAGTTGACTGTGTAGCC	-1.21999	-0.286874	0.0938982	0.775417	1
mir-994	Mature 5'	CTAAGGAAATAGTAGCCGTGAT	-1.32159	-0.402278	0.0920187	0.775417	1
mir-314	Mature 3'	TATTCGAGCCAATAAGTTCGG	1.83841	0.878462	0.10099	0.807918	1
mir-281-1//mir-281-2	Mature 3'	TGTCATGGAATTGCTCTCTTTGT	1.36901	0.453133	0.104341	0.80943	1
mir-993	Mature 5'	TACCCTGTAGTTCCGGGCTTTTG	1.86829	0.901721	0.108567	0.817446	1
mir-956	Mature 5'	GTGTTTGGAATGGTCTCGTTAGCT	3.33334	1.73697	0.112313	0.821488	1
mir-981	Mature 5'	CGGGTTTCGTTAGCAGCGGGCT	4.99707	2.32108	0.137077	0.95847	1
mir-190	Mature 5'	AGATATGTTTGATATTCTTGGTTG	1.25848	0.331686	0.14039	0.95847	1
mir-957	Mature 3'	TGAAACCGTCCAAAACTGAGGC	1.1915	0.252779	0.147892	0.95847	1
mir-278	Mature 5'	CCGGATGATGGTTCACAACGACC	-1.24989	-0.321799	0.147668	0.95847	1
mir-33	Mature 3'	CAATACAACTTCAGTGCAAGCT	-4.85741	-2.28019	0.153505	0.95847	1
mir-929	Mature 3'	CTCCCTAACGGAGTCAGATTG	-11.2121	-3.48698	0.15162	0.95847	1
mir-963	Mature 5'	ACAAGGTAAATATCAGGTTGTTTC	9.47037	3.24342	0.264253	1	1
mir-1001	Mature 5'	TGGGTAAACTCCCAAGGATCA	9.37485	3.22879	0.25005	1	1
mir-13b-2	Mature 5'	GCGTCAAAATGACTGTGAGCTATG	6.46896	2.69353	0.53473	1	1
mir-980	Mature 3'	TAGCTGCCTTGTGAAGGGCTTA	3.79695	1.92484	1	1	1
mir-2494	Mature 5'	GTAAGTGCACCAGATTGGGAA	3.79179	1.92288	1	1	1
mir-12	Mature 3'	CAGTACTTATGTCATACTACGC	3.79179	1.92288	1	1	1
mir-4951	Mature 5'	TCGGGTGAGGTTTCTGATGCT	3.79046	1.92237	1	1	1
mir-9375	Mature 5'	CCGAGTATATGGAATTTCTGTT	3.78401	1.91992	1	1	1
mir-4952	Mature 3'	GCCGCCATTCGAATCGGGTAG	3.7834	1.91968	1	1	1
mir-999	Mature 5'	ACATAGTCATACGGTGAATGTT	3.77787	1.91757	1	1	1
mir-31a	Mature 3'	CGCTATGCTGCATCTAGTCAGT	3.77124	1.91504	1	1	1
mir-4961	Mature 5'	TCTCTATGTGTATGTATGTATC	3.76736	1.91355	1	1	1
mir-971	Mature 5'	GCTGTAAATTGTAATCATCAAAGC	3.76472	1.91254	1	1	1
mir-316	Mature 3'	ACAGGAAAGGGAAAAAGGCGTA	3.35075	1.74449	0.188964	1	1
mir-1000	Mature 3'	CTGCTGGGTCGGGGCATTAACA	2.6392	1.4001	0.62505	1	1
mir-283	Mature 3'	CGGAATTTCAGTTGGTATCGA	2.43677	1.28497	0.494773	1	1
mir-994	Mature 3'	CACAGTTGCTGTTTCTTTTAGAT	2.11254	1.07898	0.312675	1	1
mir-87	Mature 5'	TCGCGCCTGTATCTTGCTGAAC	2.10489	1.07374	0.276021	1	1
mir-989	Mature 5'	GGCCACTACCTTGCAGTCACGTG	1.99682	0.997705	0.697769	1	1
mir-1004	Mature 3'	TCTCACATCACTTCCCTCACAG	1.86397	0.898379	0.281308	1	1
mir-137	Mature 5'	ACGTGTATGCTCGTAGCTATAAC	1.85326	0.890063	1	1	1
mir-306	Mature 3'	GGGGGTCACTCTGTGCCTGTGC	1.71474	0.777989	0.463301	1	1
mir-988	Mature 3'	CCCCTTGTTGCAAACCTCACGC	1.66529	0.735772	0.198169	1	1
mir-970	Mature 5'	AGCTAGCGGGTGTTTTATTTGGTA	1.5344	0.617675	0.343612	1	1
mir-263a	Mature 3'	CGTGATCTCTTAGTGGCATCTA	1.38303	0.467837	0.250101	1	1
mir-990	Mature 5'	ATTCACCGTTCTGAGTTGGCC	1.34431	0.426869	0.453411	1	1
mir-7	Mature 5'	TGGAAGACTAGTGATTTTGTTGT	1.33453	0.416334	0.349079	1	1
mir-375	Mature 5'	ACTTGGGCCAAGGGAATGCAAACT	1.29302	0.370742	0.761548	1	1
mir-iab-4	Mature 5'	ACGTATACTGAATGTATCCTGA	1.24689	0.318329	1	1	1
mir-9b	Mature 3'	TAGAGCTTTATTACCAAAAACC	1.22632	0.29434	0.353123	1	1
mir-958	Mature 5'	AGTAGAATAGCAGGCTTATCACA	1.20679	0.271176	0.194991	1	1
mir-932	Mature 5'	TCAATTCCGTAGTGCATTGCAG	1.18381	0.243441	0.693748	1	1
mir-9a	Mature 3'	TAAAGCTAGCTTACCGAAGTTA	1.16261	0.217362	0.388806	1	1
mir-998	Mature 3'	TAGCACCATGAGATTCAGCTC	1.15615	0.209331	0.782368	1	1
mir-12	Mature 5'	TGAGTATTACATCAGGTACTGGT	1.1376	0.185999	0.326462	1	1
mir-1006	Mature 3'	TAAATTCGATTTCTTATTCATAG	1.12014	0.163682	0.881907	1	1
mir-252	Mature 3'	TCCTGCTGCCCAAGTGCTTATT	1.10995	0.150489	1	1	1
mir-14	Mature 3'	TCAGTCTTTTTCTCTCTCCTAT	1.10958	0.150014	0.345856	1	1
mir-1005	Mature 3'	TCTGGAATCTTTAATTCGCAG	1.10905	0.149324	1	1	1
mir-184	Mature 3'	TGGACGGAGAACTGATAAGGGC	1.10007	0.13759	0.372123	1	1
mir-193	Mature 3'	TACTGGCCTACTAAGTCCCAAC	1.09351	0.12896	1	1	1
mir-124	Mature 3'	TAAGGCACGCGGTGAATGCCAAG	1.08522	0.117989	1	1	1
mir-954	Mature 5'	TCTGGGTGTTGCGTTGTGTGT	1.08221	0.113974	1	1	1
mir-318	Mature 5'	GGATACACACAGTTCAGTTTTG	1.08053	0.111739	1	1	1
mir-10	Mature 3'	CAAATTCGGTTCTAGAGAGGTTT	1.07374	0.10265	0.541611	1	1
mir-210	Mature 3'	CTTGTGCGTGTGACAGCGGCTAT	1.06776	0.0945856	0.882383	1	1
mir-2c	Mature 5'	TCATCAAAAAGGGCTGAAGAAAGAT	1.06743	0.094137	1	1	1
mir-79	Mature 5'	GCTTTGGCGCTTTAGCTGTATGA	1.06736	0.094046	1	1	1
mir-315	Mature 3'	CTTTCGAGCAATAATTGAAACC	1.06736	0.094046	1	1	1
mir-955	Mature 5'	CATCGTGCAGAGGTTTGAGTGTC	1.06734	0.0940262	1	1	1
mir-4966	Mature 3'	TGTTCAACATATTTAGCACTCA	1.06734	0.0940232	1	1	1
mir-4976	Mature 5'	TCCAGGCTGTCGTCCATGGAGT	1.06734	0.0940232	1	1	1
mir-1	Mature 5'	CCATGCTTCCTTGCATTCAATA	1.06734	0.0940232	1	1	1
mir-7	Mature 3'	CAATAAATCCCTTGTCTTCTTA	1.06189	0.0866341	1	1	1
mir-999	Mature 3'	TGTTAACTGTAAGACTGTGTCT	1.05412	0.0760444	0.641273	1	1
mir-285	Mature 5'	ACTGAGATCGATTGGTGCATAGA	1.04991	0.0702703	0.753751	1	1
mir-993	Mature 3'	GAAGCTCGTCTCTACAGGTATCT	1.04355	0.0614935	0.789226	1	1
mir-11	Mature 5'	CAAGAACTTTCTCTGTGACCCG	1.03081	0.0437764	0.806239	1	1
mir-34	Mature 5'	TGGCAGTGTGGTTAGCTGGTTGTG	1.01679	0.0240217	0.918813	1	1
mir-8	Mature 3'	TAATACTGTCAGGTAAAGATGTC	1.01561	0.02234	0.886218	1	1
mir-989	Mature 3'	TGTGATGTGACGTAGTGGAAC	1.01046	0.0150109	0.951766	1	1
mir-927	Mature 3'	CAAAGCGTTTGGATTCTGAAAC	1.00925	0.0132851	1	1	1
mir-34	Mature 3'	CAGCCACTATCTTCACTGCCGCC	1.00391	0.00562775	0.977054	1	1
mir-281-1	Mature 5'	AAAGAGAGCTGTCCGTCGACAGT	1	0	1	1	1
mir-283	Mature 5'	AAATATCAGCTGGTAATTCTGG	1	0	1	1	1
mir-929	Mature 5'	AAATTGACTCTAGTAGGGAGTC	1	0	1	1	1
mir-4940	Mature 3'	AACAAGATTTGTTTCGGCCGCC	1	0	1	1	1
mir-963	Mature 3'	AACATCTGTATATACCTTTGTT	1	0	1	1	1
mir-100	Mature 5'	AACCCGTAAATCCGAACTTGTG	1	0	1	1	1
mir-969	Mature 3'	AACTTGACACGTTGAGCTCGT	1	0	1	1	1
mir-281-2	Mature 5'	AAGAGAGCTATCCGTCGACAGT	1	0	1	1	1
mir-974	Mature 5'	AAGCGAGCAAAGAAGTAGTATT	1	0	1	1	1
mir-263a	Mature 5'	AATGGCACTGGAAGAATTCACGGG	1	0	1	1	1
mir-4984	Mature 3'	AATTCTTTGACGTATTCGCTGG	1	0	1	1	1
mir-92b	Mature 3'	AATTGCACTAGTCCCGGCCTGC	1	0	1	1	1
mir-2535b	Mature 3'	ACTCACGGCATTTCATTCACTT	1	0	1	1	1
mir-307a	Mature 5'	ACTCACTCAACCTGGGTGTGAT	1	0	1	1	1
mir-967	Mature 5'	AGAGATACCTCTGGAGAAGCG	1	0	1	1	1
mir-986	Mature 3'	AGCGGCGAGGCTATTCAAGTAA	1	0	1	1	1
mir-4949	Mature 3'	AGTGGTGTGCGTGTGTGCCTCG	1	0	1	1	1
mir-964	Mature 3'	AGTTAAAAGCCTCTGTTCTAAG	1	0	1	1	1
mir-1013	Mature 3'	ATAAAAGTATGCCGAACTCG	1	0	1	1	1
mir-983-1//mir-983-2	Mature 5'	ATAATACGTTTCGAACTAATGA	1	0	1	1	1
mir-987	Mature 3'	ATCAACAGGCATTTACTTCA	1	0	1	1	1
mir-1001	Mature 3'	ATCCTTGGGTTTCTGCTCTCGG	1	0	1	1	1
mir-4963	Mature 3'	ATTCTCTGCGGGCTGGAACCAG	1	0	1	1	1
mir-985	Mature 3'	CAAATGTTCCAATGGTCGGGCA	1	0	1	1	1
mir-276a//mir-276b	Mature 5'	CAGCGAGGTATAGAGTTCCTACG	1	0	1	1	1
mir-9373	Mature 3'	CATCGCTCTTGGCCAGCTCGT	1	0	1	1	1
mir-955	Mature 3'	CATTCAATTTCTGAACGGTAGA	1	0	1	1	1
mir-4957	Mature 3'	CCAGCTGCCAGCAGCGAGCGG	1	0	1	1	1
mir-190	Mature 3'	CCCAGGAATCAAACATATTATT	1	0	1	1	1
mir-995	Mature 5'	CCCGAATTATGTGGGAGCTGCG	1	0	1	1	1
mir-966	Mature 3'	CCGCCAGTTGATAACCCCCAGC	1	0	1	1	1
mir-4941	Mature 5'	CCTCGAGCTGCTCACCGCCTT	1	0	1	1	1
mir-308	Mature 5'	CGCAGTATATTTTTGTGTTTTG	1	0	1	1	1
mir-4969	Mature 5'	CGGTAAATTGAATGATGAGTGGGA	1	0	1	1	1
mir-1007	Mature 5'	GCAGTGTTTGAACTCGATCTTGG	1	0	1	1	1
mir-4952	Mature 5'	GCCGGATCCGGATGTCGCGGCGA	1	0	1	1	1
mir-4958	Mature 5'	GGGATCTGGAACGGGCTCTGGT	1	0	1	1	1
mir-2500	Mature 5'	GTAAGGAACACACATATACAATACC	1	0	1	1	1
mir-1004	Mature 5'	GTTGGGGGACATTGATCTCGGAG	1	0	1	1	1
mir-1007	Mature 3'	TAAGCTCAATTAACTGTTTGCA	1	0	1	1	1
mir-1016	Mature 5'	TAAGTATAGAGAGGATGTGA	1	0	1	1	1
mir-282	Mature 5'	TAGCCTCTACTAGGCTTTGTCTGT	1	0	1	1	1
mir-4968	Mature 5'	TAGCTGCCACGGTTTGTTGCTT	1	0	1	1	1
mir-1014	Mature 5'	TATAATGGAAATAGATTTTAAT	1	0	1	1	1
mir-960	Mature 3'	TATACGGTCTGGGACACTTTTA	1	0	1	1	1
mir-4972	Mature 3'	TATATCTGTGCGATCGGGATTG	1	0	1	1	1
mir-2c	Mature 3'	TATCACAGCCAGCTTTGATGGGC	1	0	1	1	1
mir-13a	Mature 3'	TATCACAGCCATTTTGATGAGT	1	0	1	1	1
mir-9379	Mature 3'	TATGGCCACTTGACAGTCGG	1	0	1	1	1
mir-1008	Mature 3'	TCACAGCTTTTTGTGTTTACA	1	0	1	1	1
mir-3	Mature 3'	TCACTGGGCAAAGTGTGTCTCA	1	0	1	1	1
mir-3641	Mature 3'	TCTAAACTGGTCACTTCCACTC	1	0	1	1	1
mir-9c	Mature 5'	TCTTTGGTATTCTAGCTGTAGA	1	0	1	1	1
mir-9b	Mature 5'	TCTTTGGTGATTTTAGCTGTATG	1	0	1	1	1
mir-9a	Mature 5'	TCTTTGGTTATCTAGCTGTATGA	1	0	1	1	1
mir-960	Mature 5'	TGAGTATTCCAGATTGCATAGC	1	0	1	1	1
mir-1006	Mature 5'	TGAGTTTGAAATTGAAATGCGTAAA	1	0	1	1	1
mir-1012	Mature 5'	TGGGTAGAACTTTGATTAATA	1	0	1	1	1
mir-1003	Mature 5'	TGGGTATCTGGATGTGGTTGG	1	0	1	1	1
mir-972	Mature 3'	TGTACAATACGAATATTTAGGC	1	0	1	1	1
mir-316	Mature 5'	TGTCTTTTTCCGCTTACTGGCG	1	0	1	1	1
mir-966	Mature 5'	TGTGGGTTGTGGGCTGTGTGG	1	0	1	1	1
mir-991	Mature 3'	TTAAAGTTGTAGTTTGGAAAGT	1	0	1	1	1
mir-2279	Mature 5'	TTAAATATCTGTGTGTGAAATT	1	0	1	1	1
mir-1002	Mature 5'	TTAAGTAGTGGATACAAAGGGCGA	1	0	1	1	1
mir-964	Mature 5'	TTAGAATAGGGGAGCTTAACTT	1	0	1	1	1
mir-959	Mature 5'	TTAGTACTCGGGTTGATAAAG	1	0	1	1	1
mir-1012	Mature 3'	TTAGTCAAAGATTTTCCCCATAG	1	0	1	1	1
mir-954	Mature 3'	TTCACATGCAACATCCCTTAC	1	0	1	1	1
mir-2494	Mature 3'	TTCCCAGTAATGTCCACTTACAAG	1	0	1	1	1
mir-9383	Mature 3'	TTCGCCTTCAATCTGAACCCCG	1	0	1	1	1
mir-981	Mature 3'	TTCGTTGTCGACGAAACCTGCA	1	0	1	1	1
mir-2b-2	Mature 5'	TTCTTCAAAGTGGTTGTGAAATG	1	0	1	1	1
mir-87	Mature 3'	TTGAGCAAAATTTCAGGTGTG	1	0	1	1	1
mir-976	Mature 3'	TTGGATTAGTTATCATCAATGC	1	0	1	1	1
mir-4981	Mature 3'	TTGGCCGGTCGAGCAGCGTCT	1	0	1	1	1
mir-193	Mature 5'	TTGGGATTTTTTAGATCAGCAG	1	0	1	1	1
mir-971	Mature 3'	TTGGTGTTACTTCTTACAGTGA	1	0	1	1	1
mir-959	Mature 3'	TTGTCATCGGGGGTATTATGAA	1	0	1	1	1
mir-927	Mature 5'	TTTAGAATTCCTACGCTTTACC	1	0	1	1	1
mir-1010	Mature 3'	TTTCACCTATCGTTCCATTTGCAG	1	0	1	1	1
mir-956	Mature 3'	TTTCGAGACCACTCTAATCCATT	1	0	1	1	1
mir-375	Mature 3'	TTTGTTCGTTTGGCTTAAGTTA	1	0	1	1	1
mir-315	Mature 5'	TTTTGATTGTTGCTCAGAAAGC	1	0	1	1	1
let-7	Mature 5'	TGAGGTAGTAGGTTGTATAGT	-1.01443	-0.0206675	0.891812	1	1
mir-998	Mature 5'	ACTGAATTCTCGTGGGTCTGCA	-1.02217	-0.031636	0.880186	1	1
mir-8	Mature 5'	CATCTTACCGGGCAGCATTAGA	-1.02807	-0.0399414	0.826473	1	1
mir-317	Mature 3'	TGAACACAGCTGGTGGTATCCAGT	-1.03071	-0.0436333	0.867513	1	1
mir-1017	Mature 3'	GAAAGCTCTACCCAAACTCATCC	-1.04336	-0.0612302	1	1	1
mir-125	Mature 3'	ACAAGTTTTGATCTCCGGTAT	-1.04563	-0.0643722	0.899352	1	1
mir-137	Mature 3'	TATTGCTTGAGAATACACGTAG	-1.05143	-0.0723591	0.91368	1	1
mir-10	Mature 5'	ACCCTGTAGATCCGAATTTGTT	-1.05489	-0.0770899	0.661456	1	1
mir-1003	Mature 3'	TCTCACATTTACATATTCACAG	-1.05657	-0.0793873	1	1	1
mir-263b	Mature 5'	CTTGGCACTGGGAGAATTCAC	-1.05757	-0.0807565	1	1	1
mir-1000	Mature 5'	ATATTGTCCTGTCACAGCAGT	-1.05817	-0.0815721	0.728802	1	1
mir-124	Mature 5'	GGTATCCACTGTAGGCCTATATG	-1.07002	-0.0976436	0.898081	1	1
mir-284	Mature 3'	GTCAGCAACTTGATTCCAGCA	-1.07696	-0.106959	1	1	1
mir-970	Mature 3'	TCATAAGACACACGCGGCTAT	-1.07774	-0.108005	0.53635	1	1
mir-14	Mature 5'	GGGAGCGAGACGGGGACTCACT	-1.07871	-0.109307	0.552999	1	1
mir-980	Mature 5'	AGTTTTTCATTTGGCCTGGCTAGC	-1.08143	-0.112936	1	1	1
mir-313	Mature 5'	TGCTGCGGATGGGGGCAGTACT	-1.09378	-0.129323	0.823315	1	1
mir-996	Mature 3'	TGACTAGATTTCATGCTCGTCT	-1.09968	-0.137083	0.654249	1	1
mir-125	Mature 5'	TCCCTGAGACCCTAACTTGTGA	-1.1006	-0.138296	0.512189	1	1
bantam	Mature 3'	TGAGATCATTTTGAAAGCTGATT	-1.11175	-0.152827	0.311076	1	1
mir-33	Mature 5'	GTGCATTGTAGTCGCATTGTC	-1.11448	-0.156371	0.393895	1	1
mir-31b	Mature 5'	TGGCAAGATGTCGGAATAGCTG	-1.13364	-0.180959	0.655623	1	1
mir-305	Mature 3'	CGGCACATGTTGAAGTACACTCA	-1.14227	-0.191901	0.256153	1	1
mir-275	Mature 5'	CGCGCTAATCAGTGACCGGGGCT	-1.16622	-0.221842	0.402868	1	1
mir-311	Mature 5'	CGGACGGTATATGGGTTAATATT	-1.1866	-0.246839	0.641908	1	1
mir-278	Mature 3'	TCGGTGGGACTTTCGTCCGTTT	-1.19167	-0.252983	0.208152	1	1
mir-13b-1//mir-13b-2	Mature 3'	TATCACAGCCATTTTGACGAGT	-1.1974	-0.259906	0.234175	1	1
mir-965	Mature 3'	TAAGCGTATAGCTTTTCCCCTT	-1.28903	-0.366288	1	1	1
mir-2a-2	Mature 5'	CCTCATCAAGTGGTTGTGATA	-1.30298	-0.381815	0.445746	1	1
mir-932	Mature 3'	TGCAAGCGCTGCGGATTTGGCA	-1.35723	-0.44066	0.695319	1	1
mir-317	Mature 5'	TGGGATACACCCTGTGCTCGCT	-1.3626	-0.446366	0.482749	1	1
mir-988	Mature 5'	GTGTGATTTGTAGCAAAGTGAT	-1.38871	-0.473747	0.580573	1	1
mir-305	Mature 5'	ATTGTACTTCATCAGGTGCTCTG	-1.4159	-0.50172	0.277252	1	1
mir-314	Mature 5'	GTAACTTGTGTGGCTTCGAACTTACC	-1.41885	-0.504724	0.292676	1	1
mir-965	Mature 5'	GGGGTAAAACTGTACGTTATATG	-1.42707	-0.513059	0.570292	1	1
mir-982	Mature 5'	TCCTGGACAAATATGAAGTAAAT	-1.43966	-0.525728	0.60793	1	1
mir-1009	Mature 3'	TCTCAAAAATTGTTACATTTCAG	-1.44607	-0.53214	0.82981	1	1
mir-285	Mature 3'	TAGCACCATTCGAAATCAGTGC	-1.44753	-0.533595	0.741752	1	1
mir-304	Mature 3'	CACTTTGCAATTGGAGATTGCT	-1.46624	-0.552123	0.345463	1	1
mir-1008	Mature 5'	GTAAATATCTAAAGTTGAACT	-1.49663	-0.581722	0.413986	1	1
mir-1015	Mature 3'	TCCTGGGACATCTCTCTTGCAG	-1.6058	-0.68329	0.192534	1	1
mir-962	Mature 5'	ATAAGGTAGAGAAATTGATGCTGTC	-1.61008	-0.687132	1	1	1
mir-2489	Mature 3'	TATTGTATGTTGTATTTGCAGT	-1.61008	-0.687135	1	1	1
mir-219	Mature 5'	TGATTGTCCAAACGCAATTCT	-1.61008	-0.687135	1	1	1
mir-79	Mature 3'	TAAAGCTAGATTACCAAAGCAT	-1.72574	-0.787215	0.705123	1	1
mir-133	Mature 5'	AGCTGGTTGACATCGGGTCAGAT	-1.7633	-0.818279	0.406715	1	1
mir-100	Mature 3'	CAAGACCGGCATTATGGGAGTC	-1.79215	-0.841689	0.351407	1	1
mir-6-1//mir-6-2//mir-6-3	Mature 3'	TATCACAGTGGCTGTTCTTTTT	-1.95818	-0.969511	0.387705	1	1
mir-304	Mature 5'	TAATCTCAATTTGTAAATGTGAG	-2.07617	-1.05392	0.467863	1	1
mir-92a	Mature 5'	AGGACGGGAAGGTGTCAACGTT	-2.33822	-1.22541	0.671536	1	1
mir-2a-1	Mature 5'	CTCTCAAAGTGGTTGTGAAATG	-2.54777	-1.34924	0.242762	1	1
mir-282	Mature 3'	ACATAGCCTATAAGAGGTTAGG	-2.59246	-1.37432	0.185019	1	1
mir-279	Mature 5'	AGTGGGTGGGGGTCCAGTGTTTCACA	-2.93955	-1.55559	0.403484	1	1
let-7	Mature 3'	CTATACAATGTGCTAGCTTTCT	-2.97339	-1.57211	0.394711	1	1
mir-1010	Mature 5'	TAAGTGGTGTAGATGAAACA	-3.55227	-1.82874	1	1	1
mir-4919	Mature 5'	GTGAGTCTCTAGGGGATTAGC	-3.55227	-1.82874	1	1	1
mir-310	Mature 5'	AGGGCGGGTCGTGTGTCAGTGTA	-3.55227	-1.82874	1	1	1
mir-984	Mature 3'	ATCCAACCGAATTTGGCTCG	-3.55227	-1.82874	1	1	1
mir-274	Mature 5'	TTTGTGACCGACACTAACGGGTA	-3.55238	-1.82879	1	1	1
mir-133	Mature 3'	TTGGTCCCCTTCAACCAGCTGT	-3.55238	-1.82879	1	1	1
mir-4940	Mature 5'	TGGCGGATATAGATCATTGGTT	-3.55243	-1.82881	1	1	1
mir-4947	Mature 5'	CTTCCGCCCATATTTATCCTTCG	-3.55243	-1.82881	1	1	1
mir-312	Mature 5'	TGGTTCGTCACAAGGGCAATTCT	-3.6102	-1.85208	0.239615	1	1
mir-9378	Mature 5'	AGTGGAGTGAGACCTCGAGTTCGG	-3.63082	-1.8603	0.234782	1	1
mir-210	Mature 5'	AGCTGCTGGCCACTGCACAAGAT	-5.88788	-2.55775	0.535249	1	1
mir-984	Mature 5'	TGAGGTAAATACGGTTGGAATTT	-6.10462	-2.6099	0.500033	1	1
mir-307a	Mature 3'	TCACAACCTCCTTGAGTGAG	-8.66719	-3.11556	0.252785	1	1
mir-2b-1	Mature 5'	GTCTTCAAAGTGGCAGTGACATG	-8.68607	-3.1187	0.254586	1	1
