# Supplementary material for: Differentially expressed microRNAs associated with changes of transcript levels in detoxification pathways and DDT-resistance in the Drosophila melanogaster strain 91-R
Source: PLoS One. 2018 Apr 26;13(4):e0196518. doi: 10.1371/journal.pone.0196518 (PMC5919617; doi:10.1371/journal.pone.0196518)
Supplement: S6 Table — (XLSX) [file pone.0196518.s008.xlsx]

## Sheet: Sheet1
S6 Table. Target prediction of differentially expressed miRNAs between 91-R and 91-C with three algorithms.
ComiR				DIANA			RNAhybrid
miRNA	Target gene name	Target gene ID	Equal abundance	miRNA	Target gene Id (name)	miTG score	miRNA	Target	Target gene ID	Length of 3'UTR	Length of miRNA	Position	mfe (kcal/mol)
dme-miR-986-5p	Abd-A	FBgn0000014	0.9149	dme-miR-286-3p	FBgn0000017 (Abl)	0.998511	dme-miR-311-3p	Gpdh	FBgn0001128	1463	22	236	-37.6
dme-miR-286-3p	abl	FBgn0000017	0.915	dme-miR-312-3p	FBgn0000037 (mAcR-60C)	0.876428	dme-miR-92a-3p	CG32103	FBgn0052103	550	22	94	-35.9
dme-miR-2a-3p	ABO	FBgn0000018	0.9054	dme-miR-311-3p	FBgn0000037 (mAcR-60C)	0.89169	dme-miR-2a-3p	Obp50b	FBgn0050073	868	23	306	-35.7
dme-miR-312-3p	acj6	FBgn0000028	0.8976	dme-miR-310-3p	FBgn0000037 (mAcR-60C)	0.897514	dme-miR-286-3p	CG8243	FBgn0033349	643	23	44	-35
dme-miR-92a-3p	acj6	FBgn0000028	0.8975	dme-miR-313-3p	FBgn0000037 (mAcR-60C)	0.884799	dme-miR-312-3p	chn	FBgn0015371	3558	22	2037	-35
dme-miR-311-3p	acj6	FBgn0000028	0.8973	dme-miR-311-3p	FBgn0000054 (Adf1)	0.954881	dme-miR-2a-3p	muted	FBgn0083967	987	23	748	-34.7
dme-miR-310-3p	acj6	FBgn0000028	0.8971	dme-miR-310-3p	FBgn0000054 (Adf1)	0.932886	dme-miR-310-3p	unc-4	FBgn0024184	3041	22	1719	-34.7
dme-miR-313-3p	acj6	FBgn0000028	0.8969	dme-miR-312-3p	FBgn0000064 (Ald)	0.887653	dme-miR-92a-3p	caup	FBgn0015919	1107	22	91	-34.6
dme-miR-312-3p	mAcR-60C	FBgn0000037	0.8996	dme-miR-313-3p	FBgn0000064 (Ald)	0.836455	dme-miR-92a-3p	fas	FBgn0000633	2656	22	2402	-34.6
dme-miR-92a-3p	mAcR-60C	FBgn0000037	0.8997	dme-miR-312-3p	FBgn0000097 (aop)	0.861922	dme-miR-310-3p	Syn	FBgn0004575	3631	22	54	-34.4
dme-miR-311-3p	mAcR-60C	FBgn0000037	0.8988	dme-miR-311-3p	FBgn0000097 (aop)	0.843638	dme-miR-92a-3p	SIFR	FBgn0038880	3117	22	520	-34.3
dme-miR-310-3p	mAcR-60C	FBgn0000037	0.8989	dme-miR-310-3p	FBgn0000097 (aop)	0.853341	dme-miR-2a-3p	CG42353	FBgn0259699	2564	23	1126	-34.2
dme-miR-313-3p	mAcR-60C	FBgn0000037	0.8993	dme-miR-313-3p	FBgn0000097 (aop)	0.80974	dme-miR-312-3p	B-H1	FBgn0011758	869	22	48	-34
dme-miR-986-5p	snoRNA:660 Act57B	FBgn0000044	0.9233	dme-miR-312-3p	FBgn0000120 (Arr1)	0.926821	dme-miR-310-3p	CG33234	FBgn0053234	789	22	589	-33.9
dme-miR-995-3p	snoRNA:660 Act57B	FBgn0000044	0.9188	dme-miR-92a-3p	FBgn0000120 (Arr1)	0.936332	dme-miR-312-3p	l(3)mbn	FBgn0002440	1102	22	662	-33.9
dme-miR-286-3p	Act88F	FBgn0000047	0.9149	dme-miR-313-3p	FBgn0000120 (Arr1)	0.933675	dme-miR-310-3p	Gpdh	FBgn0001128	1463	22	235	-33.8
dme-miR-312-3p	adf1	FBgn0000054	0.8985	dme-miR-986-5p	FBgn0000152 (Axs)	0.893532	dme-miR-92a-3p	RanBPM	FBgn0262114	1359	22	287	-33.8
dme-miR-92a-3p	adf1	FBgn0000054	0.8985	dme-miR-995-3p	FBgn0000152 (Axs)	0.99591	dme-miR-311-3p	Upf2	FBgn0029992	1041	22	33	-33.8
dme-miR-311-3p	adf1	FBgn0000054	0.8977	dme-miR-312-3p	FBgn0000157 (Dll)	0.999987	dme-miR-310-3p	CG34340	FBgn0085369	259	22	9	-33.7
dme-miR-310-3p	adf1	FBgn0000054	0.8978	dme-miR-92a-3p	FBgn0000157 (Dll)	0.987483	dme-miR-2a-3p	lkb1	FBgn0038167	433	23	226	-33.7
dme-miR-313-3p	adf1	FBgn0000054	0.8987	dme-miR-311-3p	FBgn0000157 (Dll)	1	dme-miR-92a-3p	mtt	FBgn0050361	987	22	921	-33.7
dme-miR-2a-3p	Adhr adh	FBgn0000055	0.9097	dme-miR-310-3p	FBgn0000157 (Dll)	0.999997	dme-miR-92a-3p	yl	FBgn0004649	377	22	66	-33.7
dme-miR-995-3p	Adhr adh	FBgn0000055	0.9191	dme-miR-313-3p	FBgn0000157 (Dll)	0.999679	dme-miR-312-3p	CG13984	FBgn0260452	306	22	80	-33.6
dme-miR-986-5p	NA	FBgn0000064	0.9135	dme-miR-286-3p	FBgn0000166 (bcd)	0.897378	dme-miR-92a-3p	CG6688	FBgn0039038	401	22	165	-33.6
dme-miR-312-3p	Antp	FBgn0000095	0.9217	dme-miR-286-3p	FBgn0000206 (boss)	0.999799	dme-miR-92a-3p	hbs	FBgn0029082	637	22	494	-33.6
dme-miR-92a-3p	Antp	FBgn0000095	0.9217	dme-miR-312-3p	FBgn0000210 (br)	0.870491	dme-miR-311-3p	CG3822	FBgn0038837	831	22	72	-33.3
dme-miR-311-3p	Antp	FBgn0000095	0.9215	dme-miR-311-3p	FBgn0000210 (br)	0.925261	dme-miR-92a-3p	CG43073	FBgn0262483	3333	22	542	-33.3
dme-miR-310-3p	Antp	FBgn0000095	0.9214	dme-miR-310-3p	FBgn0000210 (br)	0.920262	dme-miR-995-3p	CG7311	FBgn0028848	1556	21	807	-33.3
dme-miR-313-3p	Antp	FBgn0000095	0.9217	dme-miR-313-3p	FBgn0000210 (br)	0.854623	dme-miR-92a-3p	rab3-GEF	FBgn0030613	1702	22	67	-33.3
dme-miR-2a-3p	aop	FBgn0000097	0.9104	dme-miR-986-5p	FBgn0000242 (Bx)	0.873071	dme-miR-310-3p	SRPK	FBgn0026370	2466	22	1707	-33.3
dme-miR-312-3p	aop	FBgn0000097	0.9	dme-miR-310-3p	FBgn0000250 (cact)	0.801558	dme-miR-92a-3p	CG15362	FBgn0031378	172	22	1	-33.2
dme-miR-92a-3p	aop	FBgn0000097	0.9	dme-miR-311-3p	FBgn0000273 (Pka-C1)	0.899767	dme-miR-92a-3p	SNCF	FBgn0036349	137	22	42	-33.2
dme-miR-311-3p	aop	FBgn0000097	0.8995	dme-miR-310-3p	FBgn0000273 (Pka-C1)	0.911841	dme-miR-92a-3p	CAP	FBgn0033504	711	22	89	-33.1
dme-miR-310-3p	aop	FBgn0000097	0.8998	dme-miR-986-5p	FBgn0000286 (Cf2)	0.984857	dme-miR-310-3p	dpr12	FBgn0085414	1546	22	1243	-33.1
dme-miR-313-3p	aop	FBgn0000097	0.8997	dme-miR-312-3p	FBgn0000286 (Cf2)	0.813354	dme-miR-312-3p	mspo	FBgn0020269	432	22	92	-33.1
dme-miR-2a-3p	ap	FBgn0000099	0.9106	dme-miR-311-3p	FBgn0000286 (Cf2)	0.810921	dme-miR-2a-3p	Oatp26F	FBgn0051634	260	23	69	-33.1
dme-miR-286-3p	Appl	FBgn0000108	0.9171	dme-miR-310-3p	FBgn0000286 (Cf2)	0.809913	dme-miR-2a-3p	qkr54B	FBgn0022987	2068	23	970	-33.1
dme-miR-312-3p	arr	FBgn0000119	0.8993	dme-miR-313-3p	FBgn0000286 (Cf2)	0.81296	dme-miR-92a-3p	Sam-S	FBgn0005278	1627	22	358	-33.1
dme-miR-92a-3p	arr	FBgn0000119	0.8995	dme-miR-286-3p	FBgn0000303 (Cha)	0.98439	dme-miR-92a-3p	sns	FBgn0024189	3035	22	1510	-33.1
dme-miR-311-3p	arr	FBgn0000119	0.8982	dme-miR-312-3p	FBgn0000317 (ck)	0.868987	dme-miR-92a-3p	CG12880	FBgn0046258	679	22	233	-33
dme-miR-310-3p	arr	FBgn0000119	0.8965	dme-miR-311-3p	FBgn0000317 (ck)	0.836645	dme-miR-92a-3p	prtp	FBgn0030329	406	22	277	-32.9
dme-miR-313-3p	arr	FBgn0000119	0.899	dme-miR-310-3p	FBgn0000317 (ck)	0.836645	dme-miR-92a-3p	sbr	FBgn0003321	757	22	280	-32.9
dme-miR-986-5p	Axs	FBgn0000152	0.9239	dme-miR-313-3p	FBgn0000317 (ck)	0.836272	dme-miR-312-3p	Snx6	FBgn0032005	340	22	153	-32.9
dme-miR-995-3p	Axs	FBgn0000152	0.9238	dme-miR-312-3p	FBgn0000394 (cv)	0.85263	dme-miR-2a-3p	CG12054	FBgn0039831	1799	23	21	-32.8
dme-miR-312-3p	Dll	FBgn0000157	0.8985	dme-miR-92a-3p	FBgn0000394 (cv)	0.942862	dme-miR-92a-3p	CG33205	FBgn0053205	1330	22	1173	-32.8
dme-miR-92a-3p	Dll	FBgn0000157	0.8991	dme-miR-313-3p	FBgn0000394 (cv)	0.86614	dme-miR-311-3p	CG5036	FBgn0028743	359	22	206	-32.8
dme-miR-311-3p	Dll	FBgn0000157	0.8983	dme-miR-286-3p	FBgn0000414 (Dab)	0.951655	dme-miR-92a-3p	Dll	FBgn0000157	991	22	187	-32.8
dme-miR-310-3p	Dll	FBgn0000157	0.8984	dme-miR-995-3p	FBgn0000451 (ect)	0.995467	dme-miR-92a-3p	RSG7	FBgn0024941	2828	22	1424	-32.8
dme-miR-313-3p	Dll	FBgn0000157	0.899	dme-miR-286-3p	FBgn0000451 (ect)	0.899346	dme-miR-92a-3p	Atg4	FBgn0031298	507	22	92	-32.7
dme-miR-312-3p	bcd	FBgn0000166	0.8987	dme-miR-2a-3p	FBgn0000492 (Dr)	0.880501	dme-miR-310-3p	Cf2	FBgn0000286	2131	22	1	-32.7
dme-miR-286-3p	bcd	FBgn0000166	0.9228	dme-miR-312-3p	FBgn0000524 (dx)	0.850904	dme-miR-92a-3p	fry	FBgn0016081	5622	22	2956	-32.7
dme-miR-92a-3p	bcd	FBgn0000166	0.8986	dme-miR-92a-3p	FBgn0000524 (dx)	0.823121	dme-miR-995-3p	HDAC6	FBgn0026428	728	21	145	-32.7
dme-miR-311-3p	bcd	FBgn0000166	0.8967	dme-miR-311-3p	FBgn0000524 (dx)	0.970456	dme-miR-310-3p	rump	FBgn0260010	1406	22	173	-32.7
dme-miR-310-3p	bcd	FBgn0000166	0.8982	dme-miR-310-3p	FBgn0000524 (dx)	0.966565	dme-miR-92a-3p	CG12056	FBgn0030099	72	22	5	-32.6
dme-miR-313-3p	bcd	FBgn0000166	0.8986	dme-miR-313-3p	FBgn0000524 (dx)	0.857347	dme-miR-92a-3p	dpr12	FBgn0085414	1546	22	1243	-32.6
dme-miR-986-5p	bic	FBgn0000181	0.9144	dme-miR-986-5p	FBgn0000529 (bsh)	0.935627	dme-miR-310-3p	RSG7	FBgn0024941	2828	22	1424	-32.6
dme-miR-286-3p	boss	FBgn0000206	0.9138	dme-miR-286-3p	FBgn0000529 (bsh)	0.997353	dme-miR-286-3p	CG42339	FBgn0259241	1025	23	734	-32.5
dme-miR-312-3p	brn	FBgn0000221	0.8981	dme-miR-2a-3p	FBgn0000535 (eag)	0.88493	dme-miR-310-3p	CG9452	FBgn0036877	135	22	42	-32.5
dme-miR-995-3p	brn	FBgn0000221	0.9172	dme-miR-311-3p	FBgn0000535 (eag)	0.819475	dme-miR-286-3p	CG9609	FBgn0030787	114	23	19	-32.5
dme-miR-92a-3p	brn	FBgn0000221	0.8979	dme-miR-310-3p	FBgn0000535 (eag)	0.810844	dme-miR-92a-3p	Gpdh	FBgn0001128	1463	22	236	-32.5
dme-miR-311-3p	brn	FBgn0000221	0.8968	dme-miR-313-3p	FBgn0000535 (eag)	0.807609	dme-miR-286-3p	hiw	FBgn0030600	149	23	76	-32.5
dme-miR-310-3p	brn	FBgn0000221	0.8971	dme-miR-2a-3p	FBgn0000541 (E(bx))	0.947847	dme-miR-92a-3p	CG14982	FBgn0035477	306	22	5	-32.4
dme-miR-313-3p	brn	FBgn0000221	0.8978	dme-miR-312-3p	FBgn0000546 (EcR)	0.83599	dme-miR-92a-3p	CG4119	FBgn0028474	407	22	44	-32.4
dme-miR-312-3p	Bsg25D	FBgn0000228	0.8999	dme-miR-311-3p	FBgn0000546 (EcR)	0.905898	dme-miR-92a-3p	CG8034	FBgn0031011	207	22	3	-32.4
dme-miR-995-3p	Bsg25D	FBgn0000228	0.9194	dme-miR-310-3p	FBgn0000546 (EcR)	0.909134	dme-miR-92a-3p	wah	FBgn0262527	3070	22	243	-32.4
dme-miR-92a-3p	Bsg25D	FBgn0000228	0.8999	dme-miR-313-3p	FBgn0000546 (EcR)	0.849578	dme-miR-310-3p	Axn	FBgn0026597	2842	22	316	-32.3
dme-miR-311-3p	Bsg25D	FBgn0000228	0.8996	dme-miR-312-3p	FBgn0000547 (ed)	0.858007	dme-miR-286-3p	CG14435	FBgn0029911	1884	23	1180	-32.3
dme-miR-310-3p	Bsg25D	FBgn0000228	0.8992	dme-miR-311-3p	FBgn0000547 (ed)	0.929709	dme-miR-310-3p	CG3257	FBgn0034978	2726	22	629	-32.3
dme-miR-313-3p	Bsg25D	FBgn0000228	0.8999	dme-miR-310-3p	FBgn0000547 (ed)	0.906119	dme-mir-4919-3p	CG8630	FBgn0038130	641	21	328	-32.3
dme-miR-986-5p	Bx	FBgn0000242	0.9139	dme-miR-313-3p	FBgn0000547 (ed)	0.828688	dme-miR-995-3p	Nos	FBgn0011676	3543	21	2114	-32.3
dme-miR-312-3p	by	FBgn0000244	0.8993	dme-miR-312-3p	FBgn0000562 (egl)	0.984487	dme-miR-92a-3p	Proct	FBgn0045038	1265	22	56	-32.3
dme-miR-92a-3p	by	FBgn0000244	0.8992	dme-miR-92a-3p	FBgn0000562 (egl)	0.834406	dme-miR-312-3p	Pu	FBgn0003162	1400	22	576	-32.3
dme-miR-311-3p	by	FBgn0000244	0.8974	dme-miR-311-3p	FBgn0000562 (egl)	0.98699	dme-miR-92a-3p	svp	FBgn0003651	1786	22	102	-32.3
dme-miR-310-3p	by	FBgn0000244	0.8976	dme-miR-310-3p	FBgn0000562 (egl)	0.985392	dme-miR-2a-3p	Atx2	FBgn0041188	1725	23	1192	-32.2
dme-miR-313-3p	by	FBgn0000244	0.8991	dme-miR-313-3p	FBgn0000562 (egl)	0.983578	dme-miR-92a-3p	CG12773	FBgn0024365	991	22	39	-32.2
dme-miR-312-3p	Cact	FBgn0000250	0.8959	dme-miR-312-3p	FBgn0000567 (Eip74EF)	0.817419	dme-miR-92a-3p	ftz-f1	FBgn0001078	2139	22	1	-32.2
dme-miR-92a-3p	Cact	FBgn0000250	0.8958	dme-miR-313-3p	FBgn0000567 (Eip74EF)	0.814637	dme-miR-92a-3p	Alg-2	FBgn0086378	1885	22	1346	-32.1
dme-miR-311-3p	Cact	FBgn0000250	0.8955	dme-miR-2a-3p	FBgn0000577 (en)	0.844961	dme-miR-310-3p	CG32103	FBgn0052103	550	22	94	-32.1
dme-miR-310-3p	Cact	FBgn0000250	0.8964	dme-miR-312-3p	FBgn0000577 (en)	0.8295	dme-miR-310-3p	prtp	FBgn0030329	406	22	276	-32.1
dme-miR-313-3p	Cact	FBgn0000250	0.8955	dme-miR-311-3p	FBgn0000577 (en)	0.804084	dme-miR-92a-3p	shg	FBgn0003391	204	22	76	-32.1
dme-miR-986-5p	CkIIalpha	FBgn0000258	0.9113	dme-miR-313-3p	FBgn0000577 (en)	0.814586	dme-miR-92a-3p	Tom7	FBgn0033357	114	22	53	-32.1
dme-miR-995-3p	Pka-C2	FBgn0000274	0.9153	dme-miR-2a-3p	FBgn0000658 (fj)	0.922992	dme-miR-313-3p	CG2104	FBgn0037365	143	21	6	-32
dme-miR-312-3p	cha	FBgn0000303	0.8999	dme-miR-2a-3p	FBgn0000808 (gd)	0.992432	dme-miR-92a-3p	CG8677	FBgn0026577	1190	22	33	-32
dme-miR-286-3p	cha	FBgn0000303	0.9168	dme-miR-2a-3p	FBgn0001134 (Grd)	0.802656	dme-miR-92a-3p	dpr4	FBgn0053512	1017	22	178	-32
dme-miR-92a-3p	cha	FBgn0000303	0.8999	dme-miR-311-3p	FBgn0001134 (Grd)	0.818759	dme-miR-312-3p	Elongin-B	FBgn0023212	456	22	251	-32
dme-miR-311-3p	cha	FBgn0000303	0.8996	dme-miR-312-3p	FBgn0001138 (grn)	0.834664	dme-miR-92a-3p	HdacX	FBgn0051119	607	22	471	-32
dme-miR-310-3p	cha	FBgn0000303	0.8996	dme-miR-92a-3p	FBgn0001138 (grn)	0.805719	dme-miR-311-3p	Nhe2	FBgn0040297	2430	22	412	-32
dme-miR-313-3p	cha	FBgn0000303	0.8998	dme-miR-311-3p	FBgn0001138 (grn)	0.820762	dme-miR-311-3p	CG11226	FBgn0037195	434	22	155	-31.9
dme-miR-312-3p	ck	FBgn0000317	0.8963	dme-miR-310-3p	FBgn0001138 (grn)	0.820498	dme-miR-2a-3p	CG4269	FBgn0034741	129	23	49	-31.9
dme-miR-92a-3p	ck	FBgn0000317	0.8965	dme-miR-313-3p	FBgn0001138 (grn)	0.8318	dme-miR-92a-3p	CG5435	FBgn0032431	245	22	119	-31.9
dme-miR-311-3p	ck	FBgn0000317	0.8971	dme-miR-986-5p	FBgn0001218 (Hsc70-3)	0.901248	dme-miR-312-3p	CG7852	FBgn0035229	2866	22	511	-31.9
dme-miR-310-3p	ck	FBgn0000317	0.8976	dme-miR-995-3p	FBgn0001250 (if)	0.890376	dme-miR-92a-3p	CG8617	FBgn0033925	402	22	312	-31.9
dme-miR-313-3p	ck	FBgn0000317	0.8961	dme-miR-286-3p	FBgn0001250 (if)	0.867748	dme-miR-313-3p	Chrac-14	FBgn0043002	4237	21	1522	-31.9
dme-miR-2a-3p	CNC	FBgn0000338	0.9099	dme-miR-286-3p	FBgn0001258 (ImpL3)	0.972892	dme-miR-2a-3p	fry	FBgn0016081	5622	23	3520	-31.9
dme-miR-286-3p	CORT	FBgn0000351	0.914	dme-miR-312-3p	FBgn0001259 (in)	0.816771	dme-miR-311-3p	ste24c	FBgn0050462	831	22	359	-31.9
dme-miR-986-5p	csw	FBgn0000382	0.9149	dme-miR-92a-3p	FBgn0001259 (in)	0.874748	dme-miR-312-3p	adat	FBgn0028658	1794	22	941	-31.8
dme-miR-312-3p	csw	FBgn0000382	0.9001	dme-miR-313-3p	FBgn0001259 (in)	0.847158	dme-miR-286-3p	CG14614	FBgn0031186	1674	23	570	-31.8
dme-miR-92a-3p	csw	FBgn0000382	0.9001	dme-miR-286-3p	FBgn0001269 (inv)	0.820435	dme-miR-311-3p	CG7156	FBgn0038588	2120	22	661	-31.8
dme-miR-311-3p	csw	FBgn0000382	0.8999	dme-miR-311-3p	FBgn0001297 (kay)	0.94951	dme-miR-92a-3p	FLASH	FBgn0033806	674	22	499	-31.8
dme-miR-310-3p	csw	FBgn0000382	0.8999	dme-miR-310-3p	FBgn0001297 (kay)	0.939896	dme-miR-92a-3p	nub	FBgn0085424	818	22	31	-31.8
dme-miR-313-3p	csw	FBgn0000382	0.9001	dme-miR-312-3p	FBgn0001319 (kn)	0.999982	dme-miR-286-3p	Snoo	FBgn0085450	3793	23	1481	-31.8
dme-miR-2a-3p	CG40005 cta	FBgn0000384	0.9085	dme-miR-92a-3p	FBgn0001319 (kn)	0.992599	dme-miR-2a-3p	Vmat	FBgn0260964	4941	23	1486	-31.8
dme-miR-312-3p	cv	FBgn0000394	0.8967	dme-miR-311-3p	FBgn0001319 (kn)	0.998926	dme-miR-995-3p	CG34282	FBgn0085311	157	21	100	-31.7
dme-miR-92a-3p	cv	FBgn0000394	0.8973	dme-miR-310-3p	FBgn0001319 (kn)	0.999326	dme-miR-2a-3p	CG3515	FBgn0031431	253	23	39	-31.7
dme-miR-311-3p	cv	FBgn0000394	0.8971	dme-miR-313-3p	FBgn0001319 (kn)	0.999953	dme-miR-311-3p	CG9053	FBgn0030606	138	22	1	-31.7
dme-miR-310-3p	cv	FBgn0000394	0.8975	dme-miR-312-3p	FBgn0001324 (kto)	0.806883	dme-miR-311-3p	CG9515	FBgn0032077	2126	22	985	-31.7
dme-miR-313-3p	cv	FBgn0000394	0.8973	dme-miR-311-3p	FBgn0001324 (kto)	0.842441	dme-miR-92a-3p	mud	FBgn0002873	1913	22	693	-31.7
dme-miR-995-3p	Cyt-c-p	FBgn0000409	0.91	dme-miR-312-3p	FBgn0001325 (Kr)	0.800101	dme-miR-310-3p	slou	FBgn0002941	374	22	45	-31.7
dme-miR-312-3p	Dab	FBgn0000414	0.8972	dme-miR-92a-3p	FBgn0001325 (Kr)	0.898204	dme-miR-313-3p	CASK	FBgn0013759	921	21	35	-31.6
dme-miR-286-3p	Dab	FBgn0000414	0.9162	dme-miR-310-3p	FBgn0001325 (Kr)	0.818115	dme-miR-286-3p	cdi	FBgn0004876	2594	23	792	-31.6
dme-miR-92a-3p	Dab	FBgn0000414	0.8971	dme-miR-313-3p	FBgn0001325 (Kr)	0.832271	dme-miR-310-3p	CG11226	FBgn0037195	434	22	161	-31.6
dme-miR-311-3p	Dab	FBgn0000414	0.8985	dme-miR-311-3p	FBgn0001970 (Pgant35A)	0.800581	dme-miR-92a-3p	CG13631	FBgn0040600	338	22	22	-31.6
dme-miR-310-3p	Dab	FBgn0000414	0.8981	dme-miR-286-3p	FBgn0001981 (esg)	0.993142	dme-mir-4919-3p	corto	FBgn0010313	5851	21	5371	-31.6
dme-miR-313-3p	Dab	FBgn0000414	0.8967	dme-miR-286-3p	FBgn0002036 (CG10561)	0.93508	dme-miR-92a-3p	ftz	FBgn0001077	455	22	183	-31.6
dme-miR-312-3p	Hr46	FBgn0000448	0.8997	dme-miR-312-3p	FBgn0002283 (l(3)73Ah)	0.906292	dme-miR-2a-3p	Ir	FBgn0039061	683	23	111	-31.6
dme-miR-92a-3p	Hr46	FBgn0000448	0.8998	dme-miR-311-3p	FBgn0002283 (l(3)73Ah)	0.882299	dme-miR-92a-3p	Nep5	FBgn0039478	1042	22	444	-31.6
dme-miR-311-3p	Hr46	FBgn0000448	0.8999	dme-miR-310-3p	FBgn0002283 (l(3)73Ah)	0.885367	dme-miR-92a-3p	z	FBgn0004050	343	22	190	-31.6
dme-miR-310-3p	Hr46	FBgn0000448	0.8999	dme-miR-313-3p	FBgn0002283 (l(3)73Ah)	0.874495	dme-miR-310-3p	CG17786	FBgn0039167	2082	22	598	-31.5
dme-miR-313-3p	Hr46	FBgn0000448	0.9	dme-miR-2a-3p	FBgn0002522 (lab)	0.925717	dme-miR-92a-3p	CG43325	FBgn0263030	735	22	18	-31.5
dme-miR-995-3p	ect	FBgn0000451	0.919	dme-miR-286-3p	FBgn0002522 (lab)	0.870173	dme-miR-312-3p	CG7156	FBgn0038588	2120	22	661	-31.5
dme-miR-286-3p	NA	FBgn0000462	0.9166	dme-miR-2a-3p	FBgn0002592 (m2)	0.930743	dme-miR-312-3p	CG8481	FBgn0037747	601	22	151	-31.5
dme-miR-2a-3p	dm	FBgn0000472	0.9089	dme-miR-2a-3p	FBgn0002609 (HLHm3)	0.99849	dme-miR-310-3p	Ice	FBgn0019972	668	22	25	-31.5
dme-miR-2a-3p	Cyp6a2	FBgn0000473	0.907	dme-miR-2a-3p	FBgn0002629 (m4)	0.874933	dme-miR-92a-3p	Oct-TyrR	FBgn0004514	1207	22	8	-31.5
dme-miR-986-5p	Dr	FBgn0000492	0.9137	dme-miR-2a-3p	FBgn0002631 (HLHm5)	0.878251	dme-miR-92a-3p	salm	FBgn0261648	1584	22	171	-31.5
dme-miR-2a-3p	Dr	FBgn0000492	0.9098	dme-miR-2a-3p	FBgn0002633 (HLHm7)	0.988987	dme-miR-92a-3p	Trl	FBgn0013263	2525	22	424	-31.5
dme-miR-986-5p	Dsx	FBgn0000504	0.9145	dme-miR-986-5p	FBgn0002643 (mam)	0.846038	dme-miR-2a-3p	bru-2	FBgn0262475	2519	23	221	-31.4
dme-miR-986-5p	DX	FBgn0000524	0.9142	dme-miR-286-3p	FBgn0002673 (twe)	0.977085	dme-miR-92a-3p	Ccn	FBgn0052183	817	22	41	-31.4
dme-miR-312-3p	DX	FBgn0000524	0.8995	dme-miR-2a-3p	FBgn0002732 (malpha)	0.978389	dme-miR-92a-3p	CG15618	FBgn0031077	4881	22	84	-31.4
dme-miR-92a-3p	DX	FBgn0000524	0.8996	dme-miR-2a-3p	FBgn0002734 (HLHmdelta)	0.999533	dme-miR-312-3p	CG4161	FBgn0028892	341	22	55	-31.4
dme-miR-311-3p	DX	FBgn0000524	0.8991	dme-miR-995-3p	FBgn0002932 (neur)	0.999859	dme-miR-92a-3p	CG42323	FBgn0259223	484	22	262	-31.4
dme-miR-310-3p	DX	FBgn0000524	0.8991	dme-miR-286-3p	FBgn0002932 (neur)	0.996838	dme-miR-92a-3p	chn	FBgn0015371	3558	22	365	-31.4
dme-miR-313-3p	DX	FBgn0000524	0.8996	dme-miR-2a-3p	FBgn0002939 (ninaD)	0.834463	dme-miR-92a-3p	cic	FBgn0262582	1845	22	114	-31.4
dme-miR-986-5p	BSH	FBgn0000529	0.9133	dme-miR-311-3p	FBgn0003028 (ovo)	0.924773	dme-miR-92a-3p	cv	FBgn0000394	512	22	298	-31.4
dme-miR-286-3p	BSH	FBgn0000529	0.9158	dme-miR-310-3p	FBgn0003028 (ovo)	0.933678	dme-miR-92a-3p	disco	FBgn0000459	974	22	504	-31.4
dme-miR-986-5p	eas	FBgn0000536	0.9133	dme-miR-92a-3p	FBgn0003044 (Pcl)	0.845015	dme-miR-92a-3p	Nhe2	FBgn0040297	2430	22	410	-31.4
dme-miR-312-3p	E(bx)	FBgn0000541	0.8961	dme-miR-311-3p	FBgn0003044 (Pcl)	0.911369	dme-miR-92a-3p	sol	FBgn0003464	3473	22	1314	-31.4
dme-miR-92a-3p	E(bx)	FBgn0000541	0.8963	dme-miR-310-3p	FBgn0003044 (Pcl)	0.876015	dme-miR-310-3p	Atg4	FBgn0031298	507	22	94	-31.3
dme-miR-311-3p	E(bx)	FBgn0000541	0.8959	dme-miR-312-3p	FBgn0003060 (CG9757)	0.903447	dme-miR-92a-3p	cana	FBgn0040233	2014	22	1620	-31.3
dme-miR-310-3p	E(bx)	FBgn0000541	0.8963	dme-miR-92a-3p	FBgn0003060 (CG9757)	0.914973	dme-miR-310-3p	CG13569	FBgn0034979	2061	22	975	-31.3
dme-miR-313-3p	E(bx)	FBgn0000541	0.8961	dme-miR-313-3p	FBgn0003060 (CG9757)	0.911594	dme-miR-92a-3p	CG34404	FBgn0085433	658	22	202	-31.3
dme-miR-312-3p	Ed	FBgn0000547	0.8989	dme-miR-286-3p	FBgn0003093 (Pkc98E)	0.992354	dme-miR-92a-3p	CG4810	FBgn0037994	517	22	174	-31.3
dme-miR-92a-3p	Ed	FBgn0000547	0.8988	dme-miR-312-3p	FBgn0003149 (Prm)	0.899228	dme-miR-995-3p	CG5674	FBgn0032656	2747	21	1463	-31.3
dme-miR-311-3p	Ed	FBgn0000547	0.8992	dme-miR-311-3p	FBgn0003149 (Prm)	0.878958	dme-miR-313-3p	CG9452	FBgn0036877	135	21	53	-31.3
dme-miR-310-3p	Ed	FBgn0000547	0.8972	dme-miR-310-3p	FBgn0003149 (Prm)	0.878958	dme-miR-92a-3p	E(spl)	FBgn0000591	55	22	23	-31.3
dme-miR-313-3p	Ed	FBgn0000547	0.8988	dme-miR-313-3p	FBgn0003149 (Prm)	0.891768	dme-miR-92a-3p	GXIVsPLA2	FBgn0036545	798	22	100	-31.3
dme-miR-312-3p	egl	FBgn0000562	0.9209	dme-miR-312-3p	FBgn0003162 (Pu)	0.97106	dme-miR-92a-3p	inx3	FBgn0028373	346	22	230	-31.3
dme-miR-92a-3p	egl	FBgn0000562	0.921	dme-miR-92a-3p	FBgn0003162 (Pu)	0.886817	dme-miR-2a-3p	rpr	FBgn0011706	485	23	181	-31.3
dme-miR-311-3p	egl	FBgn0000562	0.9209	dme-miR-311-3p	FBgn0003162 (Pu)	0.936399	dme-miR-286-3p	su(w[a])	FBgn0003638	4091	23	2612	-31.3
dme-miR-310-3p	egl	FBgn0000562	0.921	dme-miR-310-3p	FBgn0003162 (Pu)	0.930169	dme-miR-310-3p	wisp	FBgn0260780	439	22	319	-31.3
dme-miR-313-3p	egl	FBgn0000562	0.9209	dme-miR-313-3p	FBgn0003162 (Pu)	0.952417	dme-miR-286-3p	Arp14D	FBgn0011742	1028	23	610	-31.2
dme-miR-312-3p	Eip74EF	FBgn0000567	0.9216	dme-miR-2a-3p	FBgn0003175 (px)	0.999195	dme-miR-286-3p	Bsg25D	FBgn0000228	2287	23	781	-31.2
dme-miR-92a-3p	Eip74EF	FBgn0000567	0.9216	dme-miR-995-3p	FBgn0003205 (Ras85D)	0.892046	dme-miR-2a-3p	CG13409	FBgn0038926	1000	23	630	-31.2
dme-miR-311-3p	Eip74EF	FBgn0000567	0.9214	dme-miR-312-3p	FBgn0003209 (raw)	0.975863	dme-miR-310-3p	CG15803	FBgn0038606	1123	22	796	-31.2
dme-miR-310-3p	Eip74EF	FBgn0000567	0.9215	dme-miR-92a-3p	FBgn0003209 (raw)	0.984679	dme-miR-92a-3p	CG33993	FBgn0053993	734	22	566	-31.2
dme-miR-313-3p	Eip74EF	FBgn0000567	0.9216	dme-miR-310-3p	FBgn0003209 (raw)	0.808101	dme-miR-310-3p	KP78a	FBgn0026064	2236	22	444	-31.2
dme-miR-312-3p	Elav	FBgn0000570	0.8975	dme-miR-313-3p	FBgn0003209 (raw)	0.963772	dme-miR-311-3p	Pis	FBgn0030670	1257	22	671	-31.2
dme-miR-286-3p	Elav	FBgn0000570	0.9164	dme-miR-995-3p	FBgn0003231 (ref(2)P)	0.913426	dme-miR-92a-3p	Axn	FBgn0026597	2842	22	459	-31.1
dme-miR-92a-3p	Elav	FBgn0000570	0.898	dme-miR-312-3p	FBgn0003254 (rib)	0.907467	dme-miR-2a-3p	CG33722	FBgn0064126	1864	23	213	-31.1
dme-miR-311-3p	Elav	FBgn0000570	0.8975	dme-miR-92a-3p	FBgn0003254 (rib)	0.801903	dme-miR-92a-3p	CG42306	FBgn0259202	1453	22	189	-31.1
dme-miR-310-3p	Elav	FBgn0000570	0.8981	dme-miR-311-3p	FBgn0003254 (rib)	0.900678	dme-miR-92a-3p	CG4975	FBgn0034266	1831	22	342	-31.1
dme-miR-313-3p	Elav	FBgn0000570	0.8973	dme-miR-310-3p	FBgn0003254 (rib)	0.890374	dme-miR-92a-3p	fkh	FBgn0000659	1938	22	572	-31.1
dme-miR-986-5p	emc	FBgn0000575	0.913	dme-miR-313-3p	FBgn0003254 (rib)	0.906524	dme-miR-92a-3p	Frq1	FBgn0030897	366	22	168	-31.1
dme-miR-2a-3p	emc	FBgn0000575	0.9095	dme-miR-2a-3p	FBgn0003261 (Rm62)	0.852072	dme-miR-92a-3p	I-t	FBgn0025821	313	22	24	-31.1
dme-miR-2a-3p	ems	FBgn0000576	0.9092	dme-miR-286-3p	FBgn0003295 (ru)	0.996295	dme-miR-311-3p	Kap-alpha3	FBgn0027338	990	22	308	-31.1
dme-miR-986-5p	En	FBgn0000577	0.9222	dme-miR-2a-3p	FBgn0003300 (run)	0.946331	dme-miR-2a-3p	nbs	FBgn0261530	1530	23	1413	-31.1
dme-miR-2a-3p	En	FBgn0000577	0.909	dme-miR-311-3p	FBgn0003301 (rut)	0.847592	dme-miR-92a-3p	CG14011	FBgn0031722	145	22	24	-31
dme-miR-312-3p	En	FBgn0000577	0.8962	dme-miR-310-3p	FBgn0003301 (rut)	0.853564	dme-miR-92a-3p	CG2658	FBgn0024992	1349	22	690	-31
dme-miR-92a-3p	En	FBgn0000577	0.8977	dme-miR-312-3p	FBgn0003334 (Scm)	0.946566	dme-miR-92a-3p	CG43313	FBgn0263005	726	22	222	-31
dme-miR-311-3p	En	FBgn0000577	0.8974	dme-miR-311-3p	FBgn0003334 (Scm)	0.925201	dme-miR-92a-3p	CG8188	FBgn0030863	1244	22	1043	-31
dme-miR-310-3p	En	FBgn0000577	0.8977	dme-miR-310-3p	FBgn0003334 (Scm)	0.919609	dme-miR-92a-3p	Cka	FBgn0044323	1397	22	1015	-31
dme-miR-313-3p	En	FBgn0000577	0.8978	dme-miR-313-3p	FBgn0003334 (Scm)	0.93296	dme-miR-286-3p	dock	FBgn0010583	1322	23	111	-31
dme-miR-2a-3p	Eyg	FBgn0000625	0.9065	dme-miR-2a-3p	FBgn0003382 (sha)	0.913991	dme-miR-92a-3p	Menl-1	FBgn0029154	2156	22	625	-31
dme-miR-312-3p	F	FBgn0000630	0.8977	dme-miR-312-3p	FBgn0003382 (sha)	1	dme-miR-92a-3p	mew	FBgn0004456	1208	22	15	-31
dme-miR-92a-3p	F	FBgn0000630	0.8979	dme-miR-92a-3p	FBgn0003382 (sha)	0.999997	dme-miR-92a-3p	moi	FBgn0261019	1466	22	720	-31
dme-miR-311-3p	F	FBgn0000630	0.8976	dme-miR-311-3p	FBgn0003382 (sha)	1	dme-miR-92a-3p	beat-Ic	FBgn0028644	877	22	198	-30.9
dme-miR-310-3p	F	FBgn0000630	0.898	dme-miR-310-3p	FBgn0003382 (sha)	1	dme-miR-286-3p	boss	FBgn0000206	150	23	2	-30.9
dme-miR-313-3p	F	FBgn0000630	0.898	dme-miR-313-3p	FBgn0003382 (sha)	1	dme-miR-2a-3p	CG14023	FBgn0031698	2387	23	583	-30.9
dme-miR-2a-3p	fj	FBgn0000658	0.9085	dme-miR-2a-3p	FBgn0003390 (shf)	0.887061	dme-miR-92a-3p	CG4896	FBgn0031319	2907	22	2573	-30.9
dme-miR-2a-3p	gd	FBgn0000808	0.9076	dme-miR-311-3p	FBgn0003415 (skd)	0.815793	dme-miR-92a-3p	CG7453	FBgn0030991	831	22	16	-30.9
dme-miR-995-3p	Fz	FBgn0001085	0.919	dme-miR-310-3p	FBgn0003415 (skd)	0.82221	dme-miR-92a-3p	CG8028	FBgn0031010	187	22	99	-30.9
dme-miR-2a-3p	NA	FBgn0001108	0.9087	dme-miR-312-3p	FBgn0003435 (sm)	0.989399	dme-miR-312-3p	fry	FBgn0016081	5622	22	2956	-30.9
dme-miR-312-3p	grn	FBgn0001138	0.8998	dme-miR-92a-3p	FBgn0003435 (sm)	0.959409	dme-miR-310-3p	l(3)mbn	FBgn0002440	1102	22	665	-30.9
dme-miR-92a-3p	grn	FBgn0001138	0.8996	dme-miR-311-3p	FBgn0003435 (sm)	0.998713	dme-miR-286-3p	SerT	FBgn0010414	857	23	416	-30.9
dme-miR-311-3p	grn	FBgn0001138	0.8996	dme-miR-310-3p	FBgn0003435 (sm)	0.998026	dme-miR-310-3p	Spt6	FBgn0028982	562	22	398	-30.9
dme-miR-310-3p	grn	FBgn0001138	0.8998	dme-miR-313-3p	FBgn0003435 (sm)	0.988035	dme-miR-312-3p	Sur	FBgn0028675	227	22	21	-30.9
dme-miR-313-3p	grn	FBgn0001138	0.8998	dme-miR-995-3p	FBgn0003448 (sna)	0.999969	dme-miR-310-3p	aay	FBgn0023129	442	22	18	-30.8
dme-miR-986-5p	NA	FBgn0001169	0.9148	dme-miR-312-3p	FBgn0003507 (srp)	0.953872	dme-miR-92a-3p	CG14995	FBgn0035497	1504	22	616	-30.8
dme-miR-312-3p	Hmr	FBgn0001206	0.8947	dme-miR-92a-3p	FBgn0003507 (srp)	0.903481	dme-miR-995-3p	CG17181	FBgn0035144	1160	21	773	-30.8
dme-miR-92a-3p	Hmr	FBgn0001206	0.8949	dme-miR-311-3p	FBgn0003507 (srp)	0.951966	dme-mir-4919-3p	CG17734	FBgn0037890	872	21	155	-30.8
dme-miR-311-3p	Hmr	FBgn0001206	0.8952	dme-miR-310-3p	FBgn0003507 (srp)	0.951167	dme-miR-92a-3p	CG33649	FBgn0064115	1091	22	713	-30.8
dme-miR-310-3p	Hmr	FBgn0001206	0.8954	dme-miR-313-3p	FBgn0003507 (srp)	0.951346	dme-miR-92a-3p	Hakai	FBgn0032812	724	22	381	-30.8
dme-miR-313-3p	Hmr	FBgn0001206	0.8952	dme-miR-2a-3p	FBgn0003513 (ss)	0.984869	dme-miR-2a-3p	l(2)35Di	FBgn0001989	889	23	793	-30.8
dme-miR-986-5p	Hsc70-3	FBgn0001218	0.9226	dme-miR-312-3p	FBgn0003715 (CG16778)	0.883385	dme-miR-92a-3p	l(3)mbn	FBgn0002440	1102	22	665	-30.8
dme-miR-986-5p	Hsp22 Hsp67Bb	FBgn0001228	0.9147	dme-miR-311-3p	FBgn0003715 (CG16778)	0.908665	dme-miR-92a-3p	lic	FBgn0261524	615	22	6	-30.8
dme-miR-312-3p	IDE	FBgn0001247	0.8875	dme-miR-310-3p	FBgn0003715 (CG16778)	0.916239	dme-mir-4919-3p	spin	FBgn0086676	1527	21	290	-30.8
dme-miR-92a-3p	IDE	FBgn0001247	0.8875	dme-miR-313-3p	FBgn0003715 (CG16778)	0.854556	dme-miR-310-3p	beat-IIa	FBgn0038498	787	22	648	-30.7
dme-miR-311-3p	IDE	FBgn0001247	0.8869	dme-miR-2a-3p	FBgn0003720 (tll)	0.999939	dme-miR-92a-3p	CG10311	FBgn0038420	225	22	164	-30.7
dme-miR-310-3p	IDE	FBgn0001247	0.8868	dme-miR-312-3p	FBgn0003721 (Tm1)	0.801626	dme-miR-311-3p	CG10543	FBgn0034570	396	22	166	-30.7
dme-miR-313-3p	IDE	FBgn0001247	0.8874	dme-miR-311-3p	FBgn0003721 (Tm1)	0.801621	dme-miR-310-3p	CG9053	FBgn0030606	138	22	1	-30.7
dme-miR-995-3p	if	FBgn0001250	0.919	dme-miR-310-3p	FBgn0003721 (Tm1)	0.807415	dme-miR-312-3p	Mur2B	FBgn0025390	754	22	152	-30.7
dme-miR-286-3p	if	FBgn0001250	0.917	dme-miR-313-3p	FBgn0003721 (Tm1)	0.805504	dme-miR-92a-3p	slo	FBgn0003429	3779	22	1700	-30.7
dme-miR-312-3p	in	FBgn0001259	0.8951	dme-miR-312-3p	FBgn0003733 (tor)	0.992181	dme-miR-310-3p	svp	FBgn0003651	1786	22	102	-30.7
dme-miR-92a-3p	in	FBgn0001259	0.8965	dme-miR-92a-3p	FBgn0003733 (tor)	0.906398	dme-miR-310-3p	CG12056	FBgn0030099	72	22	4	-30.6
dme-miR-311-3p	in	FBgn0001259	0.8959	dme-miR-311-3p	FBgn0003733 (tor)	0.996837	dme-miR-311-3p	CG15618	FBgn0031077	4881	22	4331	-30.6
dme-miR-310-3p	in	FBgn0001259	0.8965	dme-miR-310-3p	FBgn0003733 (tor)	0.995998	dme-miR-312-3p	CG17490	FBgn0040009	889	22	33	-30.6
dme-miR-313-3p	in	FBgn0001259	0.8965	dme-miR-313-3p	FBgn0003733 (tor)	0.991646	dme-miR-310-3p	CG3499	FBgn0034792	186	22	43	-30.6
dme-miR-286-3p	inv	FBgn0001269	0.9141	dme-miR-2a-3p	FBgn0003742 (tra2)	0.810379	dme-miR-312-3p	CG6163	FBgn0036155	619	22	168	-30.6
dme-miR-312-3p	Jra	FBgn0001291	0.8973	dme-miR-312-3p	FBgn0003744 (trc)	0.835296	dme-miR-92a-3p	CG8314	FBgn0034057	258	22	220	-30.6
dme-miR-995-3p	Jra	FBgn0001291	0.9177	dme-miR-311-3p	FBgn0003744 (trc)	0.848208	dme-miR-2a-3p	CG8500	FBgn0037754	2480	23	1500	-30.6
dme-miR-92a-3p	Jra	FBgn0001291	0.8979	dme-miR-310-3p	FBgn0003744 (trc)	0.800803	dme-miR-312-3p	chinmo	FBgn0086758	6683	22	315	-30.6
dme-miR-311-3p	Jra	FBgn0001291	0.8966	dme-miR-313-3p	FBgn0003744 (trc)	0.840493	dme-miR-92a-3p	Hrb27C	FBgn0004838	3223	22	948	-30.6
dme-miR-310-3p	Jra	FBgn0001291	0.8966	dme-miR-2a-3p	FBgn0003867 (tsl)	0.999519	dme-miR-2a-3p	kek5	FBgn0031016	491	23	22	-30.6
dme-miR-313-3p	Jra	FBgn0001291	0.898	dme-miR-986-5p	FBgn0003870 (ttk)	0.857009	dme-miR-312-3p	NetB	FBgn0015774	3650	22	577	-30.6
dme-miR-2a-3p	kay	FBgn0001297	0.9103	dme-miR-312-3p	FBgn0003870 (ttk)	0.993846	dme-miR-92a-3p	tankyrase	FBgn0027508	1447	22	847	-30.6
dme-miR-312-3p	kay	FBgn0001297	0.8967	dme-miR-92a-3p	FBgn0003870 (ttk)	0.982035	dme-miR-92a-3p	Top1	FBgn0004924	2111	22	336	-30.6
dme-miR-92a-3p	kay	FBgn0001297	0.898	dme-miR-311-3p	FBgn0003870 (ttk)	0.992897	dme-miR-312-3p	Xpd	FBgn0261850	426	22	237	-30.6
dme-miR-311-3p	kay	FBgn0001297	0.8993	dme-miR-310-3p	FBgn0003870 (ttk)	0.98625	dme-miR-312-3p	zfh1	FBgn0004606	2280	22	77	-30.6
dme-miR-310-3p	kay	FBgn0001297	0.8993	dme-miR-313-3p	FBgn0003870 (ttk)	0.99055	dme-miR-92a-3p	bs	FBgn0004101	1063	22	18	-30.5
dme-miR-313-3p	kay	FBgn0001297	0.8978	dme-miR-312-3p	FBgn0004101 (bs)	0.990576	dme-miR-313-3p	CG15549	FBgn0039810	649	21	346	-30.5
dme-miR-986-5p	KEL	FBgn0001301	0.9148	dme-miR-286-3p	FBgn0004101 (bs)	0.809905	dme-miR-92a-3p	CG32085	FBgn0052085	470	22	62	-30.5
dme-miR-312-3p	kn	FBgn0001319	0.9214	dme-miR-92a-3p	FBgn0004101 (bs)	0.943736	dme-miR-92a-3p	CG43078	FBgn0262508	2710	22	2200	-30.5
dme-miR-92a-3p	kn	FBgn0001319	0.9213	dme-miR-311-3p	FBgn0004101 (bs)	0.975045	dme-miR-312-3p	CG5869	FBgn0028894	421	22	30	-30.5
dme-miR-311-3p	kn	FBgn0001319	0.9211	dme-miR-310-3p	FBgn0004101 (bs)	0.975402	dme-miR-310-3p	CG6359	FBgn0038065	609	22	195	-30.5
dme-miR-310-3p	kn	FBgn0001319	0.9212	dme-miR-313-3p	FBgn0004101 (bs)	0.989083	dme-miR-92a-3p	CG9132	FBgn0030791	1735	22	329	-30.5
dme-miR-313-3p	kn	FBgn0001319	0.9213	dme-miR-286-3p	FBgn0004170 (sc)	0.999418	dme-miR-92a-3p	dik	FBgn0030891	836	22	11	-30.5
dme-miR-312-3p	kto	FBgn0001324	0.8927	dme-miR-2a-3p	FBgn0004197 (Ser)	0.877138	dme-miR-310-3p	Frq2	FBgn0083228	1379	22	25	-30.5
dme-miR-92a-3p	kto	FBgn0001324	0.8924	dme-miR-312-3p	FBgn0004197 (Ser)	0.823624	dme-miR-92a-3p	gol	FBgn0004919	2199	22	1395	-30.5
dme-miR-311-3p	kto	FBgn0001324	0.8942	dme-miR-311-3p	FBgn0004197 (Ser)	0.841991	dme-miR-92a-3p	Spt6	FBgn0028982	562	22	396	-30.5
dme-miR-310-3p	kto	FBgn0001324	0.8929	dme-miR-310-3p	FBgn0004197 (Ser)	0.841913	dme-miR-986-5p	cdi	FBgn0004876	2594	22	698	-30.4
dme-miR-313-3p	kto	FBgn0001324	0.8931	dme-miR-313-3p	FBgn0004197 (Ser)	0.835122	dme-miR-92a-3p	CG10097	FBgn0038033	3199	22	2429	-30.4
dme-miR-312-3p	egh	FBgn0001404	0.8993	dme-miR-312-3p	FBgn0004198 (ct)	0.904811	dme-miR-310-3p	CG11727	FBgn0262740	2754	22	1716	-30.4
dme-miR-92a-3p	egh	FBgn0001404	0.8991	dme-miR-92a-3p	FBgn0004198 (ct)	0.902306	dme-miR-92a-3p	CG14321	FBgn0038540	296	22	183	-30.4
dme-miR-311-3p	egh	FBgn0001404	0.8986	dme-miR-313-3p	FBgn0004198 (ct)	0.882316	dme-miR-286-3p	CG31286	FBgn0051286	1126	23	114	-30.4
dme-miR-310-3p	egh	FBgn0001404	0.8987	dme-miR-312-3p	FBgn0004242 (Syt1)	0.905781	dme-miR-311-3p	CG31760	FBgn0051760	1490	22	353	-30.4
dme-miR-313-3p	egh	FBgn0001404	0.8992	dme-miR-92a-3p	FBgn0004242 (Syt1)	0.882503	dme-miR-92a-3p	CG31871	FBgn0051871	310	22	97	-30.4
dme-miR-312-3p	l(1)10Bb	FBgn0001491	0.8977	dme-miR-311-3p	FBgn0004242 (Syt1)	0.827054	dme-miR-92a-3p	CG5902	FBgn0039136	579	22	9	-30.4
dme-miR-92a-3p	l(1)10Bb	FBgn0001491	0.8977	dme-miR-310-3p	FBgn0004242 (Syt1)	0.822852	dme-miR-311-3p	CG7112	FBgn0035879	345	22	177	-30.4
dme-miR-311-3p	l(1)10Bb	FBgn0001491	0.8958	dme-miR-313-3p	FBgn0004242 (Syt1)	0.867115	dme-miR-310-3p	CG7156	FBgn0038588	2120	22	46	-30.4
dme-miR-310-3p	l(1)10Bb	FBgn0001491	0.8958	dme-miR-312-3p	FBgn0004244 (Rdl)	0.908588	dme-miR-2a-3p	CG7956	FBgn0038890	1766	23	1475	-30.4
dme-miR-313-3p	l(1)10Bb	FBgn0001491	0.8958	dme-miR-92a-3p	FBgn0004244 (Rdl)	0.81655	dme-miR-2a-3p	CG9674	FBgn0036663	3528	23	1602	-30.4
dme-miR-2a-3p	ifc	FBgn0001941	0.9085	dme-miR-311-3p	FBgn0004244 (Rdl)	0.842015	dme-miR-92a-3p	CG9674	FBgn0036663	3528	22	117	-30.4
dme-miR-2a-3p	Sos	FBgn0001965	0.9084	dme-miR-310-3p	FBgn0004244 (Rdl)	0.848165	dme-miR-310-3p	chn	FBgn0015371	3558	22	669	-30.4
dme-miR-312-3p	Pgant35A	FBgn0001970	0.8964	dme-miR-313-3p	FBgn0004244 (Rdl)	0.890849	dme-miR-92a-3p	Csp	FBgn0004179	1975	22	1746	-30.4
dme-miR-92a-3p	Pgant35A	FBgn0001970	0.8964	dme-miR-286-3p	FBgn0004359 (T48)	0.887566	dme-miR-92a-3p	dpr3	FBgn0053516	994	22	282	-30.4
dme-miR-311-3p	Pgant35A	FBgn0001970	0.896	dme-miR-2a-3p	FBgn0004364 (18w)	0.823297	dme-miR-286-3p	fabp	FBgn0037913	1125	23	585	-30.4
dme-miR-310-3p	Pgant35A	FBgn0001970	0.8956	dme-miR-2a-3p	FBgn0004370 (Ptp10D)	0.940279	dme-miR-92a-3p	Hmx	FBgn0085448	478	22	341	-30.4
dme-miR-313-3p	Pgant35A	FBgn0001970	0.8966	dme-miR-312-3p	FBgn0004370 (Ptp10D)	0.934676	dme-miR-310-3p	inaE	FBgn0261244	2974	22	1737	-30.4
dme-miR-286-3p	esg	FBgn0001981	0.9159	dme-miR-311-3p	FBgn0004370 (Ptp10D)	0.982272	dme-miR-312-3p	par-1	FBgn0260934	2281	22	185	-30.4
dme-miR-312-3p	CG10561	FBgn0002036	0.8871	dme-miR-310-3p	FBgn0004370 (Ptp10D)	0.976773	dme-miR-310-3p	Scr	FBgn0003339	2262	22	154	-30.4
dme-miR-286-3p	CG10561	FBgn0002036	0.9136	dme-miR-313-3p	FBgn0004370 (Ptp10D)	0.96432	dme-miR-92a-3p	sli	FBgn0003425	708	22	196	-30.4
dme-miR-92a-3p	CG10561	FBgn0002036	0.8875	dme-miR-312-3p	FBgn0004380 (Klp64D)	0.99822	dme-miR-311-3p	VAChT	FBgn0015323	4370	22	2841	-30.4
dme-miR-311-3p	CG10561	FBgn0002036	0.8943	dme-miR-92a-3p	FBgn0004380 (Klp64D)	0.917235	dme-miR-92a-3p	Axs	FBgn0000152	1690	22	952	-30.3
dme-miR-310-3p	CG10561	FBgn0002036	0.8944	dme-miR-311-3p	FBgn0004380 (Klp64D)	0.997895	dme-miR-92a-3p	CG15233	FBgn0033076	321	22	282	-30.3
dme-miR-313-3p	CG10561	FBgn0002036	0.887	dme-miR-310-3p	FBgn0004380 (Klp64D)	0.99726	dme-miR-313-3p	CG15618	FBgn0031077	4881	21	962	-30.3
dme-miR-2a-3p	l(2)gl	FBgn0002121	0.9093	dme-miR-313-3p	FBgn0004380 (Klp64D)	0.996406	dme-miR-92a-3p	CG15803	FBgn0038606	1123	22	795	-30.3
dme-miR-312-3p	l(2)gl	FBgn0002121	0.8995	dme-miR-312-3p	FBgn0004381 (Klp68D)	0.957185	dme-miR-92a-3p	CG34351	FBgn0085380	2015	22	441	-30.3
dme-miR-92a-3p	l(2)gl	FBgn0002121	0.8996	dme-miR-92a-3p	FBgn0004381 (Klp68D)	0.921473	dme-miR-311-3p	CG34380	FBgn0085409	951	22	295	-30.3
dme-miR-311-3p	l(2)gl	FBgn0002121	0.8988	dme-miR-311-3p	FBgn0004381 (Klp68D)	0.809641	dme-miR-310-3p	CG3822	FBgn0038837	831	22	73	-30.3
dme-miR-310-3p	l(2)gl	FBgn0002121	0.8988	dme-miR-310-3p	FBgn0004381 (Klp68D)	0.804184	dme-miR-92a-3p	CG9053	FBgn0030606	138	22	1	-30.3
dme-miR-313-3p	l(2)gl	FBgn0002121	0.8988	dme-miR-313-3p	FBgn0004381 (Klp68D)	0.966281	dme-miR-310-3p	CG9368	FBgn0036890	1943	22	630	-30.3
dme-miR-986-5p	l(2)tid	FBgn0002174	0.912	dme-miR-312-3p	FBgn0004396 (CrebA)	0.999982	dme-miR-312-3p	GalNAc-T2	FBgn0030930	1233	22	756	-30.3
dme-miR-312-3p	l(3)73Ah	FBgn0002283	0.8966	dme-miR-92a-3p	FBgn0004396 (CrebA)	0.999942	dme-miR-92a-3p	l(3)neo38	FBgn0086910	3802	22	70	-30.3
dme-miR-92a-3p	l(3)73Ah	FBgn0002283	0.8958	dme-miR-311-3p	FBgn0004396 (CrebA)	0.999398	dme-miR-92a-3p	robl37BC	FBgn0028569	189	22	126	-30.3
dme-miR-311-3p	l(3)73Ah	FBgn0002283	0.8978	dme-miR-310-3p	FBgn0004396 (CrebA)	0.999479	dme-miR-311-3p	Tim9b	FBgn0027358	1288	22	608	-30.3
dme-miR-310-3p	l(3)73Ah	FBgn0002283	0.8975	dme-miR-313-3p	FBgn0004396 (CrebA)	0.999943	dme-miR-2a-3p	Abl	FBgn0000017	413	23	33	-30.2
dme-miR-313-3p	l(3)73Ah	FBgn0002283	0.8958	dme-miR-312-3p	FBgn0004397 (Vinc)	0.980146	dme-miR-310-3p	bol	FBgn0011206	1045	22	481	-30.2
dme-miR-312-3p	l(3)mbn	FBgn0002440	0.9234	dme-miR-92a-3p	FBgn0004397 (Vinc)	0.81778	dme-miR-311-3p	CG11919	FBgn0033564	1753	22	331	-30.2
dme-miR-92a-3p	l(3)mbn	FBgn0002440	0.9234	dme-miR-311-3p	FBgn0004397 (Vinc)	0.980029	dme-miR-92a-3p	CG13124	FBgn0032156	338	22	25	-30.2
dme-miR-311-3p	l(3)mbn	FBgn0002440	0.9232	dme-miR-310-3p	FBgn0004397 (Vinc)	0.983844	dme-miR-92a-3p	CG13569	FBgn0034979	2061	22	977	-30.2
dme-miR-310-3p	l(3)mbn	FBgn0002440	0.9232	dme-miR-313-3p	FBgn0004397 (Vinc)	0.981355	dme-miR-310-3p	CG2010	FBgn0039667	229	22	89	-30.2
dme-miR-313-3p	l(3)mbn	FBgn0002440	0.9233	dme-miR-312-3p	FBgn0004436 (UbcD6)	0.813586	dme-miR-92a-3p	CG31676	FBgn0051676	399	22	53	-30.2
dme-miR-312-3p	pho	FBgn0002521	0.8961	dme-miR-310-3p	FBgn0004436 (UbcD6)	0.811001	dme-miR-92a-3p	CG33234	FBgn0053234	789	22	589	-30.2
dme-miR-92a-3p	pho	FBgn0002521	0.8964	dme-miR-313-3p	FBgn0004436 (UbcD6)	0.820748	dme-miR-92a-3p	CG34104	FBgn0083940	812	22	470	-30.2
dme-miR-311-3p	pho	FBgn0002521	0.8961	dme-miR-995-3p	FBgn0004511 (dy)	0.839113	dme-miR-312-3p	CG34354	FBgn0085383	1456	22	431	-30.2
dme-miR-310-3p	pho	FBgn0002521	0.8962	dme-miR-312-3p	FBgn0004569 (aos)	0.893532	dme-miR-92a-3p	corto	FBgn0010313	5851	22	3618	-30.2
dme-miR-313-3p	pho	FBgn0002521	0.8961	dme-miR-92a-3p	FBgn0004569 (aos)	0.823223	dme-miR-92a-3p	FucTA	FBgn0036485	1253	22	27	-30.2
dme-miR-2a-3p	Lab	FBgn0002522	0.9098	dme-miR-313-3p	FBgn0004569 (aos)	0.832868	dme-miR-986-5p	inaE	FBgn0261244	2974	22	1492	-30.2
dme-miR-286-3p	Lab	FBgn0002522	0.9163	dme-miR-92a-3p	FBgn0004575 (Syn)	0.81874	dme-miR-2a-3p	MKP-4	FBgn0031044	1098	23	132	-30.2
dme-miR-312-3p	Lcp3	FBgn0002534	0.8935	dme-miR-286-3p	FBgn0004583 (ex)	0.973193	dme-miR-92a-3p	NetB	FBgn0015774	3650	22	578	-30.2
dme-miR-92a-3p	Lcp3	FBgn0002534	0.8933	dme-miR-312-3p	FBgn0004595 (pros)	0.956843	dme-miR-92a-3p	para	FBgn0260993	5616	22	5219	-30.2
dme-miR-311-3p	Lcp3	FBgn0002534	0.8936	dme-miR-92a-3p	FBgn0004595 (pros)	0.81205	dme-miR-92a-3p	Pax	FBgn0041789	561	22	300	-30.2
dme-miR-310-3p	Lcp3	FBgn0002534	0.8933	dme-miR-311-3p	FBgn0004595 (pros)	0.965749	dme-miR-286-3p	Pka-C1	FBgn0000273	3202	23	711	-30.2
dme-miR-313-3p	Lcp3	FBgn0002534	0.8941	dme-miR-310-3p	FBgn0004595 (pros)	0.967683	dme-miR-92a-3p	RhoGAPp190	FBgn0026375	2475	22	644	-30.2
dme-miR-986-5p	lin	FBgn0002552	0.9121	dme-miR-313-3p	FBgn0004595 (pros)	0.959118	dme-miR-92a-3p	TER94	FBgn0261014	490	22	210	-30.2
dme-miR-312-3p	M	FBgn0002577	0.8991	dme-miR-92a-3p	FBgn0004598 (Fur2)	0.873867	dme-miR-286-3p	CG11779	FBgn0038683	1036	23	355	-30.1
dme-miR-92a-3p	M	FBgn0002577	0.8992	dme-miR-311-3p	FBgn0004598 (Fur2)	0.801602	dme-miR-311-3p	CG12384	FBgn0033624	834	22	378	-30.1
dme-miR-311-3p	M	FBgn0002577	0.8986	dme-miR-310-3p	FBgn0004598 (Fur2)	0.808231	dme-miR-310-3p	CG31919	FBgn0031674	1789	22	1061	-30.1
dme-miR-310-3p	M	FBgn0002577	0.8985	dme-miR-313-3p	FBgn0004598 (Fur2)	0.811715	dme-miR-312-3p	CG32103	FBgn0052103	550	22	94	-30.1
dme-miR-313-3p	M	FBgn0002577	0.8993	dme-miR-995-3p	FBgn0004607 (zfh2)	0.972542	dme-miR-310-3p	CG33995	FBgn0053995	1893	22	1165	-30.1
dme-miR-2a-3p	M2	FBgn0002592	0.9074	dme-miR-311-3p	FBgn0004611 (Plc21C)	0.837195	dme-miR-92a-3p	CG34155	FBgn0083991	2063	22	1499	-30.1
dme-miR-986-5p	HLHm3	FBgn0002609	0.9134	dme-miR-310-3p	FBgn0004611 (Plc21C)	0.831818	dme-miR-92a-3p	CG42376	FBgn0259722	2026	22	1610	-30.1
dme-miR-2a-3p	HLHm3	FBgn0002609	0.9085	dme-miR-312-3p	FBgn0004652 (fru)	0.999208	dme-miR-995-3p	CG9109	FBgn0031765	1180	21	672	-30.1
dme-miR-2a-3p	HLHm5	FBgn0002631	0.9078	dme-miR-995-3p	FBgn0004652 (fru)	0.984146	dme-miR-92a-3p	GalNAc-T2	FBgn0030930	1233	22	64	-30.1
dme-miR-2a-3p	NA	FBgn0002632	0.9095	dme-miR-92a-3p	FBgn0004652 (fru)	0.956244	dme-miR-92a-3p	Hr38	FBgn0014859	3348	22	388	-30.1
dme-miR-986-5p	mam	FBgn0002643	0.9149	dme-miR-311-3p	FBgn0004652 (fru)	0.999921	dme-miR-92a-3p	NetA	FBgn0015773	655	22	53	-30.1
dme-miR-286-3p	twe	FBgn0002673	0.9161	dme-miR-310-3p	FBgn0004652 (fru)	0.999794	dme-miR-92a-3p	Oatp74D	FBgn0036732	598	22	7	-30.1
dme-miR-312-3p	mei-S332	FBgn0002715	0.8967	dme-miR-313-3p	FBgn0004652 (fru)	0.998468	dme-miR-310-3p	Proct	FBgn0045038	1265	22	54	-30.1
dme-miR-92a-3p	mei-S332	FBgn0002715	0.897	dme-miR-311-3p	FBgn0004666 (sim)	0.833521	dme-miR-311-3p	RpS9	FBgn0010408	448	22	315	-30.1
dme-miR-311-3p	mei-S332	FBgn0002715	0.8968	dme-miR-310-3p	FBgn0004666 (sim)	0.829519	dme-miR-286-3p	SF2	FBgn0040284	1711	23	1267	-30.1
dme-miR-310-3p	mei-S332	FBgn0002715	0.8971	dme-miR-995-3p	FBgn0004839 (otk)	0.824687	dme-miR-286-3p	SKIP	FBgn0051163	2225	23	54	-30.1
dme-miR-313-3p	mei-S332	FBgn0002715	0.8966	dme-miR-2a-3p	FBgn0004862 (bap)	0.838449	dme-miR-286-3p	stg1	FBgn0064123	2313	23	474	-30.1
dme-miR-2a-3p	MLE	FBgn0002774	0.9109	dme-miR-2a-3p	FBgn0004863 (C15)	0.933159	dme-miR-286-3p	Axn	FBgn0026597	2842	23	581	-30
dme-miR-995-3p	MLE	FBgn0002774	0.9195	dme-miR-995-3p	FBgn0004865 (Eip78C)	0.989131	dme-miR-2a-3p	ca	FBgn0000247	629	23	435	-30
dme-miR-312-3p	Acp26Ab	FBgn0002856	0.8952	dme-miR-2a-3p	FBgn0004878 (cas)	0.979239	dme-miR-286-3p	Cap-D3	FBgn0051989	1351	23	436	-30
dme-miR-92a-3p	Acp26Ab	FBgn0002856	0.8942	dme-miR-312-3p	FBgn0004914 (Hnf4)	0.950516	dme-miR-92a-3p	CG1746	FBgn0039830	869	22	623	-30
dme-miR-311-3p	Acp26Ab	FBgn0002856	0.8942	dme-miR-311-3p	FBgn0004914 (Hnf4)	0.946708	dme-miR-2a-3p	CG34315	FBgn0085344	2460	23	1408	-30
dme-miR-310-3p	Acp26Ab	FBgn0002856	0.8943	dme-miR-310-3p	FBgn0004914 (Hnf4)	0.950438	dme-miR-92a-3p	CG42797	FBgn0261931	1430	22	1058	-30
dme-miR-313-3p	Acp26Ab	FBgn0002856	0.8942	dme-miR-313-3p	FBgn0004914 (Hnf4)	0.941256	dme-miR-311-3p	CG4360	FBgn0038787	1944	22	280	-30
dme-miR-312-3p	mtnA	FBgn0002868	0.8943	dme-miR-92a-3p	FBgn0004924 (Top1)	0.819412	dme-miR-312-3p	Chrac-14	FBgn0043002	4237	22	1164	-30
dme-miR-92a-3p	mtnA	FBgn0002868	0.8934	dme-miR-311-3p	FBgn0004924 (Top1)	0.866225	dme-miR-310-3p	DmsR-1	FBgn0035331	1402	22	87	-30
dme-miR-311-3p	mtnA	FBgn0002868	0.8942	dme-miR-310-3p	FBgn0004924 (Top1)	0.880645	dme-miR-92a-3p	Fen1	FBgn0025832	142	22	113	-30
dme-miR-310-3p	mtnA	FBgn0002868	0.8946	dme-miR-2a-3p	FBgn0004956 (os)	0.995252	dme-miR-92a-3p	gpp	FBgn0261972	1919	22	1298	-30
dme-miR-313-3p	mtnA	FBgn0002868	0.8937	dme-miR-286-3p	FBgn0004956 (os)	0.998276	dme-miR-92a-3p	Gr64d	FBgn0035486	1624	22	1336	-30
dme-miR-986-5p	mus312	FBgn0002909	0.9138	dme-miR-312-3p	FBgn0005278 (Sam-S)	0.808374	dme-miR-313-3p	Nhe2	FBgn0040297	2430	21	414	-30
dme-miR-2a-3p	mus312	FBgn0002909	0.9094	dme-miR-311-3p	FBgn0005278 (Sam-S)	0.837124	dme-miR-92a-3p	Ptx1	FBgn0020912	945	22	171	-30
dme-miR-312-3p	Atpalpha	FBgn0002921	0.9211	dme-miR-310-3p	FBgn0005278 (Sam-S)	0.804873	dme-miR-92a-3p	r-cup	FBgn0031142	257	22	63	-30
dme-miR-286-3p	Atpalpha	FBgn0002921	0.9172	dme-miR-313-3p	FBgn0005278 (Sam-S)	0.832594	dme-miR-310-3p	beat-Ic	FBgn0028644	877	22	197	-29.9
dme-miR-92a-3p	Atpalpha	FBgn0002921	0.9213	dme-miR-286-3p	FBgn0005427 (ewg)	0.904984	dme-miR-312-3p	CG10186	FBgn0032797	1599	22	1092	-29.9
dme-miR-311-3p	Atpalpha	FBgn0002921	0.9217	dme-miR-312-3p	FBgn0005619 (Hdc)	0.838862	dme-miR-92a-3p	CG11737	FBgn0037592	223	22	148	-29.9
dme-miR-310-3p	Atpalpha	FBgn0002921	0.9217	dme-miR-92a-3p	FBgn0005619 (Hdc)	0.903624	dme-miR-312-3p	CG15824	FBgn0031292	106	22	59	-29.9
dme-miR-313-3p	Atpalpha	FBgn0002921	0.9212	dme-miR-311-3p	FBgn0005619 (Hdc)	0.947247	dme-miR-92a-3p	CG32815	FBgn0052815	1412	22	813	-29.9
dme-miR-995-3p	neur	FBgn0002932	0.9192	dme-miR-310-3p	FBgn0005619 (Hdc)	0.936857	dme-miR-986-5p	CG33145	FBgn0053145	1149	22	177	-29.9
dme-miR-286-3p	neur	FBgn0002932	0.9171	dme-miR-313-3p	FBgn0005619 (Hdc)	0.85671	dme-miR-92a-3p	CG4836	FBgn0038762	1301	22	1090	-29.9
dme-miR-286-3p	ninaC	FBgn0002938	0.9154	dme-miR-2a-3p	FBgn0005631 (robo)	0.968474	dme-miR-92a-3p	CG9515	FBgn0032077	2126	22	1243	-29.9
dme-miR-2a-3p	ninaD	FBgn0002939	0.9076	dme-miR-286-3p	FBgn0005631 (robo)	0.950903	dme-miR-311-3p	E2f2	FBgn0024371	183	22	44	-29.9
dme-miR-312-3p	odd	FBgn0002985	0.8992	dme-miR-312-3p	FBgn0005633 (fln)	0.992993	dme-miR-2a-3p	Eh	FBgn0000564	247	23	107	-29.9
dme-miR-92a-3p	odd	FBgn0002985	0.8992	dme-miR-92a-3p	FBgn0005633 (fln)	0.885811	dme-miR-2a-3p	fabp	FBgn0037913	1125	23	302	-29.9
dme-miR-311-3p	odd	FBgn0002985	0.8987	dme-miR-311-3p	FBgn0005633 (fln)	0.998107	dme-miR-286-3p	Ggamma1	FBgn0004921	2231	23	1857	-29.9
dme-miR-310-3p	odd	FBgn0002985	0.8988	dme-miR-310-3p	FBgn0005633 (fln)	0.998354	dme-miR-311-3p	mon2	FBgn0031985	555	22	38	-29.9
dme-miR-313-3p	odd	FBgn0002985	0.8991	dme-miR-313-3p	FBgn0005633 (fln)	0.989304	dme-miR-2a-3p	att-ORFB	FBgn0067782	624	23	309	-29.8
dme-miR-2a-3p	osk	FBgn0003015	0.91	dme-miR-286-3p	FBgn0005636 (nvy)	0.941901	dme-miR-311-3p	CG10249	FBgn0027596	826	22	190	-29.8
dme-miR-312-3p	Osp	FBgn0003016	0.8975	dme-miR-312-3p	FBgn0005640 (Eip63E)	0.931511	dme-miR-995-3p	CG11695	FBgn0030316	905	21	831	-29.8
dme-miR-92a-3p	Osp	FBgn0003016	0.8977	dme-miR-92a-3p	FBgn0005640 (Eip63E)	0.915894	dme-miR-310-3p	CG11771	FBgn0039252	533	22	396	-29.8
dme-miR-311-3p	Osp	FBgn0003016	0.8995	dme-miR-311-3p	FBgn0005640 (Eip63E)	0.807985	dme-miR-92a-3p	CG12869	FBgn0033943	563	22	32	-29.8
dme-miR-310-3p	Osp	FBgn0003016	0.8995	dme-miR-310-3p	FBgn0005640 (Eip63E)	0.808807	dme-miR-311-3p	CG13244	FBgn0032577	252	22	76	-29.8
dme-miR-313-3p	Osp	FBgn0003016	0.898	dme-miR-313-3p	FBgn0005640 (Eip63E)	0.958981	dme-miR-995-3p	CG14907	FBgn0038455	1574	21	66	-29.8
dme-miR-986-5p	Pc	FBgn0003042	0.9136	dme-miR-2a-3p	FBgn0005658 (Ets65A)	0.98106	dme-miR-92a-3p	CG34401	FBgn0085430	2518	22	68	-29.8
dme-miR-312-3p	Pc	FBgn0003042	0.9214	dme-miR-312-3p	FBgn0005671 (Vha55)	0.83753	dme-miR-2a-3p	CG42245	FBgn0250911	4558	23	2862	-29.8
dme-miR-92a-3p	Pc	FBgn0003042	0.9214	dme-miR-311-3p	FBgn0005671 (Vha55)	0.880426	dme-miR-92a-3p	CG8557	FBgn0030842	1664	22	132	-29.8
dme-miR-311-3p	Pc	FBgn0003042	0.9215	dme-miR-310-3p	FBgn0005671 (Vha55)	0.883348	dme-miR-92a-3p	CG9395	FBgn0032506	1779	22	713	-29.8
dme-miR-310-3p	Pc	FBgn0003042	0.9214	dme-miR-313-3p	FBgn0005671 (Vha55)	0.875677	dme-miR-92a-3p	Dh44-R1	FBgn0033932	358	22	106	-29.8
dme-miR-313-3p	Pc	FBgn0003042	0.9213	dme-miR-312-3p	FBgn0005677 (dac)	0.959729	dme-miR-92a-3p	Dh44-R2	FBgn0033744	1081	22	382	-29.8
dme-miR-312-3p	CG9757	FBgn0003060	0.8939	dme-miR-92a-3p	FBgn0005677 (dac)	0.955388	dme-miR-310-3p	Dhap-at	FBgn0040212	986	22	15	-29.8
dme-miR-92a-3p	CG9757	FBgn0003060	0.8942	dme-miR-313-3p	FBgn0005677 (dac)	0.955388	dme-miR-92a-3p	Fur2	FBgn0004598	3608	22	1838	-29.8
dme-miR-311-3p	CG9757	FBgn0003060	0.8925	dme-miR-2a-3p	FBgn0005771 (noc)	0.996963	dme-miR-92a-3p	primo-2	FBgn0040076	687	22	81	-29.8
dme-miR-310-3p	CG9757	FBgn0003060	0.893	dme-miR-312-3p	FBgn0005775 (Con)	0.857845	dme-miR-312-3p	sha	FBgn0003382	150	22	1	-29.8
dme-miR-313-3p	CG9757	FBgn0003060	0.8943	dme-miR-311-3p	FBgn0005775 (Con)	0.837027	dme-miR-310-3p	sli	FBgn0003425	708	22	348	-29.8
dme-miR-986-5p	pip	FBgn0003089	0.9144	dme-miR-310-3p	FBgn0005775 (Con)	0.83667	dme-miR-312-3p	sqz	FBgn0010768	752	22	2	-29.8
dme-miR-286-3p	Pkc98E	FBgn0003093	0.9169	dme-miR-313-3p	FBgn0005775 (Con)	0.804727	dme-miR-92a-3p	TM4SF	FBgn0020372	1551	22	432	-29.8
dme-miR-2a-3p	pnr	FBgn0003117	0.9096	dme-miR-312-3p	FBgn0008654 (Su(z)2)	0.99361	dme-miR-92a-3p	Ank2	FBgn0261788	6560	22	3814	-29.7
dme-miR-286-3p	Pp1-13C	FBgn0003132	0.9151	dme-miR-92a-3p	FBgn0008654 (Su(z)2)	0.986727	dme-miR-92a-3p	br	FBgn0000210	7228	22	2034	-29.7
dme-miR-312-3p	Prm	FBgn0003149	0.8986	dme-miR-311-3p	FBgn0008654 (Su(z)2)	0.884178	dme-miR-310-3p	CG10555	FBgn0030034	1378	22	104	-29.7
dme-miR-92a-3p	Prm	FBgn0003149	0.8984	dme-miR-310-3p	FBgn0008654 (Su(z)2)	0.850877	dme-miR-92a-3p	CG10623	FBgn0032727	463	22	218	-29.7
dme-miR-311-3p	Prm	FBgn0003149	0.8983	dme-miR-313-3p	FBgn0008654 (Su(z)2)	0.983976	dme-miR-2a-3p	CG12128	FBgn0033473	2224	23	1473	-29.7
dme-miR-310-3p	Prm	FBgn0003149	0.8974	dme-miR-2a-3p	FBgn0010109 (dpn)	0.963359	dme-miR-92a-3p	CG14023	FBgn0031698	2387	22	157	-29.7
dme-miR-313-3p	Prm	FBgn0003149	0.8988	dme-miR-286-3p	FBgn0010263 (Rbp9)	0.90527	dme-miR-286-3p	CG14042	FBgn0260451	1991	23	1644	-29.7
dme-miR-312-3p	Pu	FBgn0003162	0.9207	dme-miR-312-3p	FBgn0010280 (Taf4)	0.813927	dme-miR-92a-3p	CG17786	FBgn0039167	2082	22	600	-29.7
dme-miR-92a-3p	Pu	FBgn0003162	0.9207	dme-miR-286-3p	FBgn0010300 (brat)	0.860519	dme-miR-2a-3p	CG1889	FBgn0030164	363	23	125	-29.7
dme-miR-311-3p	Pu	FBgn0003162	0.921	dme-miR-312-3p	FBgn0010303 (hep)	0.943805	dme-miR-995-3p	CG2006	FBgn0039664	855	21	579	-29.7
dme-miR-310-3p	Pu	FBgn0003162	0.921	dme-miR-92a-3p	FBgn0010303 (hep)	0.831779	dme-miR-310-3p	CG31676	FBgn0051676	399	22	53	-29.7
dme-miR-313-3p	Pu	FBgn0003162	0.9203	dme-miR-311-3p	FBgn0010303 (hep)	0.948166	dme-miR-310-3p	CG31688	FBgn0051688	2088	22	144	-29.7
dme-miR-995-3p	NA	FBgn0003189	0.922	dme-miR-310-3p	FBgn0010303 (hep)	0.945455	dme-miR-995-3p	CG34351	FBgn0085380	2015	21	442	-29.7
dme-miR-312-3p	Ras85D	FBgn0003205	0.8993	dme-miR-313-3p	FBgn0010303 (hep)	0.910555	dme-miR-311-3p	CG34401	FBgn0085430	2518	22	1248	-29.7
dme-miR-995-3p	Ras85D	FBgn0003205	0.9187	dme-miR-312-3p	FBgn0010350 (CdsA)	0.995026	dme-miR-92a-3p	CG3822	FBgn0038837	831	22	73	-29.7
dme-miR-92a-3p	Ras85D	FBgn0003205	0.8994	dme-miR-92a-3p	FBgn0010350 (CdsA)	0.963489	dme-miR-92a-3p	CG42245	FBgn0250911	4558	22	3434	-29.7
dme-miR-311-3p	Ras85D	FBgn0003205	0.8982	dme-miR-311-3p	FBgn0010350 (CdsA)	0.964838	dme-miR-313-3p	CG43162	FBgn0262718	2441	21	922	-29.7
dme-miR-310-3p	Ras85D	FBgn0003205	0.8985	dme-miR-310-3p	FBgn0010350 (CdsA)	0.964871	dme-miR-311-3p	CG6688	FBgn0039038	401	22	163	-29.7
dme-miR-313-3p	Ras85D	FBgn0003205	0.8994	dme-miR-313-3p	FBgn0010350 (CdsA)	0.991215	dme-miR-92a-3p	CG7156	FBgn0038588	2120	22	662	-29.7
dme-miR-312-3p	Ras64B	FBgn0003206	0.8991	dme-miR-986-5p	FBgn0010415 (Sdc)	0.934392	dme-miR-310-3p	chinmo	FBgn0086758	6683	22	161	-29.7
dme-miR-92a-3p	Ras64B	FBgn0003206	0.8987	dme-miR-312-3p	FBgn0010415 (Sdc)	0.807176	dme-miR-312-3p	dl	FBgn0260632	1191	22	168	-29.7
dme-miR-311-3p	Ras64B	FBgn0003206	0.8992	dme-miR-311-3p	FBgn0010415 (Sdc)	0.819651	dme-miR-286-3p	ect	FBgn0000451	1393	23	293	-29.7
dme-miR-310-3p	Ras64B	FBgn0003206	0.8989	dme-miR-310-3p	FBgn0010415 (Sdc)	0.817547	dme-miR-286-3p	Eip75B	FBgn0000568	2233	23	2064	-29.7
dme-miR-313-3p	Ras64B	FBgn0003206	0.8994	dme-miR-2a-3p	FBgn0010452 (trn)	0.815973	dme-miR-311-3p	endos	FBgn0061515	422	22	256	-29.7
dme-miR-312-3p	raw	FBgn0003209	0.8979	dme-miR-312-3p	FBgn0010548 (Aldh-III)	0.85808	dme-miR-2a-3p	Glut1	FBgn0261914	3012	23	827	-29.7
dme-miR-92a-3p	raw	FBgn0003209	0.8983	dme-miR-311-3p	FBgn0010548 (Aldh-III)	0.858278	dme-mir-4919-3p	Hsc70-3	FBgn0001218	917	21	715	-29.7
dme-miR-311-3p	raw	FBgn0003209	0.8982	dme-miR-310-3p	FBgn0010548 (Aldh-III)	0.854035	dme-miR-2a-3p	kek2	FBgn0015400	1621	23	1018	-29.7
dme-miR-310-3p	raw	FBgn0003209	0.8984	dme-miR-313-3p	FBgn0010548 (Aldh-III)	0.864832	dme-miR-92a-3p	mfrn	FBgn0039561	1193	22	146	-29.7
dme-miR-313-3p	raw	FBgn0003209	0.8981	dme-miR-986-5p	FBgn0010825 (Gug)	0.868279	dme-miR-92a-3p	Mur2B	FBgn0025390	754	22	267	-29.7
dme-miR-986-5p	rb	FBgn0003210	0.9142	dme-miR-312-3p	FBgn0010905 (Spn)	0.858798	dme-miR-312-3p	Pop2	FBgn0036239	473	22	58	-29.7
dme-miR-312-3p	ref(2)P	FBgn0003231	0.8948	dme-miR-311-3p	FBgn0010905 (Spn)	0.839888	dme-miR-286-3p	porin	FBgn0004363	641	23	311	-29.7
dme-miR-995-3p	ref(2)P	FBgn0003231	0.9171	dme-miR-310-3p	FBgn0010905 (Spn)	0.830953	dme-miR-92a-3p	Saf-B	FBgn0039229	1337	22	998	-29.7
dme-miR-92a-3p	ref(2)P	FBgn0003231	0.8951	dme-miR-313-3p	FBgn0010905 (Spn)	0.849504	dme-miR-310-3p	Sam-S	FBgn0005278	1627	22	356	-29.7
dme-miR-311-3p	ref(2)P	FBgn0003231	0.8967	dme-miR-986-5p	FBgn0011204 (cue)	0.934254	dme-miR-286-3p	SP555	FBgn0260470	758	23	409	-29.7
dme-miR-310-3p	ref(2)P	FBgn0003231	0.8967	dme-miR-312-3p	FBgn0011206 (bol)	0.84165	dme-miR-286-3p	stnA	FBgn0016976	5525	23	3293	-29.7
dme-miR-313-3p	ref(2)P	FBgn0003231	0.896	dme-miR-311-3p	FBgn0011206 (bol)	0.882566	dme-miR-986-5p	AP-1gamma	FBgn0030089	1478	22	224	-29.6
dme-miR-312-3p	Rh2	FBgn0003248	0.8953	dme-miR-310-3p	FBgn0011206 (bol)	0.879532	dme-miR-92a-3p	app	FBgn0260941	1682	22	924	-29.6
dme-miR-92a-3p	Rh2	FBgn0003248	0.8956	dme-miR-313-3p	FBgn0011206 (bol)	0.838762	dme-miR-92a-3p	CG11122	FBgn0030266	456	22	85	-29.6
dme-miR-311-3p	Rh2	FBgn0003248	0.8956	dme-miR-286-3p	FBgn0011591 (fng)	0.957734	dme-miR-286-3p	CG11877	FBgn0039636	277	23	94	-29.6
dme-miR-310-3p	Rh2	FBgn0003248	0.8958	dme-miR-312-3p	FBgn0011656 (Mef2)	0.991769	dme-miR-92a-3p	CG12384	FBgn0033624	834	22	378	-29.6
dme-miR-313-3p	Rh2	FBgn0003248	0.896	dme-miR-92a-3p	FBgn0011656 (Mef2)	0.92952	dme-miR-286-3p	CG14234	FBgn0031065	2073	23	60	-29.6
dme-miR-312-3p	rib	FBgn0003254	0.8995	dme-miR-311-3p	FBgn0011656 (Mef2)	0.991728	dme-miR-312-3p	CG15618	FBgn0031077	4881	22	4481	-29.6
dme-miR-92a-3p	rib	FBgn0003254	0.8995	dme-miR-310-3p	FBgn0011656 (Mef2)	0.991728	dme-miR-311-3p	CG33523	FBgn0053523	1571	22	372	-29.6
dme-miR-311-3p	rib	FBgn0003254	0.8988	dme-miR-313-3p	FBgn0011656 (Mef2)	0.989154	dme-miR-92a-3p	CG33639	FBgn0053639	2262	22	42	-29.6
dme-miR-310-3p	rib	FBgn0003254	0.8992	dme-miR-312-3p	FBgn0011666 (msi)	0.982791	dme-miR-2a-3p	CG33672	FBgn0061360	1661	23	1185	-29.6
dme-miR-313-3p	rib	FBgn0003254	0.8996	dme-miR-311-3p	FBgn0011666 (msi)	0.997153	dme-miR-311-3p	CG34354	FBgn0085383	1456	22	431	-29.6
dme-miR-2a-3p	Rm62	FBgn0003261	0.9098	dme-miR-310-3p	FBgn0011666 (msi)	0.989773	dme-miR-311-3p	CG34423	FBgn0085452	365	22	333	-29.6
dme-miR-312-3p	rt	FBgn0003292	0.8945	dme-miR-313-3p	FBgn0011666 (msi)	0.979835	dme-mir-4919-3p	CG42240	FBgn0250869	1151	21	262	-29.6
dme-miR-92a-3p	rt	FBgn0003292	0.895	dme-miR-2a-3p	FBgn0011706 (rpr)	0.916746	dme-miR-2a-3p	CG43078	FBgn0262508	2710	23	2234	-29.6
dme-miR-311-3p	rt	FBgn0003292	0.8959	dme-miR-2a-3p	FBgn0011740 (alpha-Man-II)	0.821555	dme-miR-986-5p	CG4896	FBgn0031319	2907	22	1027	-29.6
dme-miR-310-3p	rt	FBgn0003292	0.8964	dme-miR-312-3p	FBgn0011826 (Pp2B-14D)	0.815957	dme-miR-92a-3p	CG7215	FBgn0038571	961	22	627	-29.6
dme-miR-313-3p	rt	FBgn0003292	0.8957	dme-miR-311-3p	FBgn0011826 (Pp2B-14D)	0.851312	dme-miR-311-3p	CG8408	FBgn0030850	481	22	1	-29.6
dme-miR-286-3p	ru	FBgn0003295	0.9156	dme-miR-310-3p	FBgn0011826 (Pp2B-14D)	0.850647	dme-miR-92a-3p	CG8611	FBgn0027602	584	22	64	-29.6
dme-miR-2a-3p	run	FBgn0003300	0.9097	dme-miR-313-3p	FBgn0011826 (Pp2B-14D)	0.803024	dme-miR-2a-3p	chn	FBgn0015371	3558	23	449	-29.6
dme-miR-312-3p	scb	FBgn0003328	0.8987	dme-miR-312-3p	FBgn0012051 (CalpA)	0.843481	dme-miR-92a-3p	Etl1	FBgn0032157	1007	22	329	-29.6
dme-miR-92a-3p	scb	FBgn0003328	0.8987	dme-miR-311-3p	FBgn0012051 (CalpA)	0.800375	dme-miR-312-3p	fkh	FBgn0000659	1938	22	589	-29.6
dme-miR-311-3p	scb	FBgn0003328	0.8991	dme-miR-310-3p	FBgn0012051 (CalpA)	0.800375	dme-miR-286-3p	fry	FBgn0016081	5622	23	3633	-29.6
dme-miR-310-3p	scb	FBgn0003328	0.8992	dme-miR-313-3p	FBgn0012051 (CalpA)	0.806117	dme-miR-311-3p	glo	FBgn0259139	1372	22	9	-29.6
dme-miR-313-3p	scb	FBgn0003328	0.8986	dme-miR-986-5p	FBgn0013576 (mtd)	0.851447	dme-miR-312-3p	NaCP60E	FBgn0085434	2710	22	123	-29.6
dme-miR-312-3p	Scm	FBgn0003334	0.9213	dme-miR-286-3p	FBgn0013751 (Awh)	0.826991	dme-miR-2a-3p	Pen	FBgn0011823	628	23	313	-29.6
dme-miR-92a-3p	Scm	FBgn0003334	0.9212	dme-miR-312-3p	FBgn0013759 (CASK)	0.948716	dme-miR-310-3p	pog	FBgn0051660	1016	22	738	-29.6
dme-miR-311-3p	Scm	FBgn0003334	0.9206	dme-miR-311-3p	FBgn0013759 (CASK)	0.864274	dme-miR-286-3p	psq	FBgn0263102	3158	23	671	-29.6
dme-miR-310-3p	Scm	FBgn0003334	0.9204	dme-miR-310-3p	FBgn0013759 (CASK)	0.879119	dme-miR-92a-3p	Pu	FBgn0003162	1400	22	124	-29.6
dme-miR-313-3p	Scm	FBgn0003334	0.9209	dme-miR-313-3p	FBgn0013759 (CASK)	0.835489	dme-miR-2a-3p	Rgk2	FBgn0085419	1959	23	245	-29.6
dme-miR-2a-3p	scr	FBgn0003339	0.9106	dme-miR-312-3p	FBgn0013983 (imd)	0.99231	dme-miR-92a-3p	Toll-7	FBgn0034476	1723	22	274	-29.6
dme-miR-312-3p	scr	FBgn0003339	0.9	dme-miR-92a-3p	FBgn0013983 (imd)	0.942452	dme-miR-92a-3p	Ac13E	FBgn0022710	1864	22	178	-29.5
dme-miR-92a-3p	scr	FBgn0003339	0.9	dme-miR-311-3p	FBgn0013983 (imd)	0.999643	dme-miR-312-3p	Adh	FBgn0000055	1181	22	432	-29.5
dme-miR-311-3p	scr	FBgn0003339	0.8991	dme-miR-310-3p	FBgn0013983 (imd)	0.99985	dme-miR-2a-3p	CG10462	FBgn0032815	571	23	290	-29.5
dme-miR-310-3p	scr	FBgn0003339	0.8991	dme-miR-313-3p	FBgn0013983 (imd)	0.997225	dme-miR-995-3p	CG11874	FBgn0039634	828	21	63	-29.5
dme-miR-313-3p	scr	FBgn0003339	0.9001	dme-miR-311-3p	FBgn0014343 (mirr)	0.93628	dme-miR-286-3p	CG14408	FBgn0030581	2324	23	1970	-29.5
dme-miR-986-5p	sd	FBgn0003345	0.923	dme-miR-310-3p	FBgn0014343 (mirr)	0.927126	dme-miR-310-3p	CG1815	FBgn0039863	2081	22	730	-29.5
dme-miR-286-3p	SH	FBgn0003380	0.9151	dme-miR-286-3p	FBgn0014859 (Hr38)	0.985	dme-miR-92a-3p	CG31211	FBgn0051211	1349	22	774	-29.5
dme-miR-2a-3p	SHF	FBgn0003390	0.9073	dme-miR-312-3p	FBgn0014870 (Psi)	0.907525	dme-miR-92a-3p	CG31381	FBgn0043799	2455	22	1627	-29.5
dme-miR-312-3p	sina	FBgn0003410	0.8987	dme-miR-311-3p	FBgn0014870 (Psi)	0.897719	dme-miR-2a-3p	CG31798	FBgn0051798	368	23	122	-29.5
dme-miR-92a-3p	sina	FBgn0003410	0.8974	dme-miR-310-3p	FBgn0014870 (Psi)	0.895009	dme-miR-311-3p	CG33234	FBgn0053234	789	22	588	-29.5
dme-miR-311-3p	sina	FBgn0003410	0.8998	dme-miR-313-3p	FBgn0014870 (Psi)	0.912646	dme-miR-92a-3p	CG34380	FBgn0085409	951	22	334	-29.5
dme-miR-310-3p	sina	FBgn0003410	0.8992	dme-miR-312-3p	FBgn0015129 (DopR2)	0.943835	dme-miR-2a-3p	CG6049	FBgn0037081	318	23	221	-29.5
dme-miR-313-3p	sina	FBgn0003410	0.898	dme-miR-92a-3p	FBgn0015129 (DopR2)	0.834448	dme-miR-92a-3p	crl	FBgn0015374	611	22	241	-29.5
dme-miR-995-3p	sna	FBgn0003448	0.9178	dme-miR-311-3p	FBgn0015129 (DopR2)	0.969581	dme-miR-92a-3p	CRMP	FBgn0023023	3014	22	404	-29.5
dme-miR-2a-3p	sol	FBgn0003464	0.9109	dme-miR-310-3p	FBgn0015129 (DopR2)	0.972483	dme-miR-311-3p	dl	FBgn0260632	1191	22	168	-29.5
dme-miR-286-3p	sol	FBgn0003464	0.9173	dme-miR-313-3p	FBgn0015129 (DopR2)	0.92201	dme-miR-311-3p	Gp150	FBgn0013272	904	22	22	-29.5
dme-miR-2a-3p	sr	FBgn0003499	0.9105	dme-miR-2a-3p	FBgn0015221 (Fer2LCH)	0.846384	dme-miR-310-3p	Hr46	FBgn0000448	3740	22	124	-29.5
dme-miR-312-3p	srp	FBgn0003507	0.8988	dme-miR-312-3p	FBgn0015229 (glec)	0.896314	dme-miR-310-3p	inv	FBgn0001269	265	22	2	-29.5
dme-miR-92a-3p	srp	FBgn0003507	0.899	dme-miR-311-3p	FBgn0015229 (glec)	0.889088	dme-miR-2a-3p	nimC4	FBgn0260011	99	23	9	-29.5
dme-miR-311-3p	srp	FBgn0003507	0.8983	dme-miR-310-3p	FBgn0015229 (glec)	0.907259	dme-mir-4919-3p	nub	FBgn0085424	818	21	22	-29.5
dme-miR-310-3p	srp	FBgn0003507	0.8985	dme-miR-313-3p	FBgn0015229 (glec)	0.897374	dme-miR-92a-3p	Octbeta2R	FBgn0038063	437	22	173	-29.5
dme-miR-313-3p	srp	FBgn0003507	0.8985	dme-miR-312-3p	FBgn0015278 (Pi3K68D)	0.817394	dme-miR-92a-3p	orb2	FBgn0262573	5069	22	110	-29.5
dme-miR-2a-3p	ss	FBgn0003513	0.9106	dme-miR-311-3p	FBgn0015278 (Pi3K68D)	0.830366	dme-miR-2a-3p	Pino	FBgn0016926	1082	23	671	-29.5
dme-miR-286-3p	ss	FBgn0003513	0.9167	dme-miR-310-3p	FBgn0015278 (Pi3K68D)	0.825137	dme-miR-310-3p	Pros28.1B	FBgn0017556	321	22	111	-29.5
dme-miR-986-5p	stau	FBgn0003520	0.9147	dme-miR-313-3p	FBgn0015278 (Pi3K68D)	0.821665	dme-miR-92a-3p	psq	FBgn0263102	3158	22	638	-29.5
dme-miR-986-5p	CG42259 su(w[a])	FBgn0003638	0.915	dme-miR-312-3p	FBgn0015295 (shark)	0.980001	dme-miR-92a-3p	pygo	FBgn0043900	1057	22	491	-29.5
dme-miR-286-3p	CG42259 su(w[a])	FBgn0003638	0.9174	dme-miR-92a-3p	FBgn0015295 (shark)	0.976344	dme-miR-92a-3p	Ranbp21	FBgn0031051	991	22	121	-29.5
dme-miR-312-3p	CG16778	FBgn0003715	0.8994	dme-miR-311-3p	FBgn0015295 (shark)	0.897542	dme-miR-92a-3p	rst	FBgn0003285	1608	22	536	-29.5
dme-miR-995-3p	CG16778	FBgn0003715	0.9187	dme-miR-310-3p	FBgn0015295 (shark)	0.891988	dme-miR-312-3p	SA	FBgn0020616	136	22	6	-29.5
dme-miR-92a-3p	CG16778	FBgn0003715	0.8994	dme-miR-313-3p	FBgn0015295 (shark)	0.954684	dme-miR-312-3p	Tsp5D	FBgn0029837	831	22	393	-29.5
dme-miR-311-3p	CG16778	FBgn0003715	0.8989	dme-miR-312-3p	FBgn0015323 (VAChT)	0.952232	dme-miR-92a-3p	waw	FBgn0024182	3331	22	1305	-29.5
dme-miR-310-3p	CG16778	FBgn0003715	0.8992	dme-miR-92a-3p	FBgn0015323 (VAChT)	0.819872	dme-miR-310-3p	wry	FBgn0051665	2006	22	73	-29.5
dme-miR-313-3p	CG16778	FBgn0003715	0.8995	dme-miR-311-3p	FBgn0015323 (VAChT)	0.966198	dme-miR-92a-3p	cad	FBgn0000251	855	22	119	-29.4
dme-miR-312-3p	Tl	FBgn0003717	0.8999	dme-miR-310-3p	FBgn0015323 (VAChT)	0.966277	dme-miR-92a-3p	CG1646	FBgn0039600	3085	22	1337	-29.4
dme-miR-92a-3p	Tl	FBgn0003717	0.8997	dme-miR-313-3p	FBgn0015323 (VAChT)	0.931648	dme-miR-92a-3p	CG17618	FBgn0040587	3176	22	2387	-29.4
dme-miR-311-3p	Tl	FBgn0003717	0.8989	dme-miR-2a-3p	FBgn0015399 (kek1)	0.834465	dme-miR-92a-3p	CG18675	FBgn0040696	663	22	423	-29.4
dme-miR-310-3p	Tl	FBgn0003717	0.899	dme-miR-286-3p	FBgn0015550 (tap)	0.82901	dme-miR-92a-3p	CG33981	FBgn0250851	6754	22	5236	-29.4
dme-miR-313-3p	Tl	FBgn0003717	0.8997	dme-miR-986-5p	FBgn0015577 (alpha-Est9)	0.99749	dme-miR-311-3p	CG42245	FBgn0250911	4558	22	1705	-29.4
dme-miR-2a-3p	Tll	FBgn0003720	0.9084	dme-miR-311-3p	FBgn0015591 (Ast)	0.947784	dme-miR-92a-3p	CG42512	FBgn0260238	1372	22	486	-29.4
dme-miR-312-3p	Tm1	FBgn0003721	0.8995	dme-miR-310-3p	FBgn0015591 (Ast)	0.956617	dme-miR-986-5p	CG43325	FBgn0263030	735	22	271	-29.4
dme-miR-92a-3p	Tm1	FBgn0003721	0.8995	dme-miR-312-3p	FBgn0015623 (Cpr)	0.855234	dme-miR-92a-3p	CG6982	FBgn0039014	2255	22	1466	-29.4
dme-miR-311-3p	Tm1	FBgn0003721	0.8995	dme-miR-92a-3p	FBgn0015623 (Cpr)	0.870889	dme-miR-310-3p	CG8314	FBgn0034057	258	22	220	-29.4
dme-miR-310-3p	Tm1	FBgn0003721	0.8995	dme-miR-311-3p	FBgn0015623 (Cpr)	0.972337	dme-miR-995-3p	CG9588	FBgn0038166	411	21	170	-29.4
dme-miR-313-3p	Tm1	FBgn0003721	0.8996	dme-miR-310-3p	FBgn0015623 (Cpr)	0.968399	dme-miR-286-3p	Dab	FBgn0000414	1074	23	259	-29.4
dme-miR-986-5p	tra	FBgn0003741	0.9136	dme-miR-313-3p	FBgn0015623 (Cpr)	0.858935	dme-miR-310-3p	E(spl)	FBgn0000591	55	22	21	-29.4
dme-miR-995-3p	tsh	FBgn0003866	0.9182	dme-miR-286-3p	FBgn0015721 (king-tubby)	0.960555	dme-miR-92a-3p	fz2	FBgn0016797	1304	22	27	-29.4
dme-miR-2a-3p	tsl	FBgn0003867	0.9077	dme-miR-312-3p	FBgn0015772 (Nak)	0.99918	dme-miR-92a-3p	HisCl1	FBgn0037950	807	22	462	-29.4
dme-miR-986-5p	ttk	FBgn0003870	0.9147	dme-miR-92a-3p	FBgn0015772 (Nak)	0.996552	dme-miR-312-3p	Hrb87F	FBgn0004237	979	22	180	-29.4
dme-miR-312-3p	ttk	FBgn0003870	0.9217	dme-miR-311-3p	FBgn0015772 (Nak)	0.990042	dme-miR-92a-3p	jub	FBgn0030530	140	22	14	-29.4
dme-miR-92a-3p	ttk	FBgn0003870	0.9217	dme-miR-310-3p	FBgn0015772 (Nak)	0.989423	dme-miR-311-3p	Megalin	FBgn0261260	3687	22	3073	-29.4
dme-miR-311-3p	ttk	FBgn0003870	0.9214	dme-miR-313-3p	FBgn0015772 (Nak)	0.997377	dme-miR-310-3p	Nhe2	FBgn0040297	2430	22	406	-29.4
dme-miR-310-3p	ttk	FBgn0003870	0.9214	dme-miR-312-3p	FBgn0015774 (NetB)	0.832247	dme-miR-2a-3p	Or43a	FBgn0026389	380	23	121	-29.4
dme-miR-313-3p	ttk	FBgn0003870	0.9216	dme-miR-312-3p	FBgn0015776 (nrv1)	0.946545	dme-miR-310-3p	sns	FBgn0024189	3035	22	1510	-29.4
dme-miR-2a-3p	betaTub85D	FBgn0003889	0.9084	dme-miR-92a-3p	FBgn0015776 (nrv1)	0.894318	dme-miR-286-3p	tankyrase	FBgn0027508	1447	23	1171	-29.4
dme-miR-312-3p	tup	FBgn0003896	0.8989	dme-miR-313-3p	FBgn0015776 (nrv1)	0.869366	dme-miR-92a-3p	Tequila	FBgn0023479	435	22	64	-29.4
dme-miR-92a-3p	tup	FBgn0003896	0.8988	dme-miR-312-3p	FBgn0015778 (rin)	0.967399	dme-miR-92a-3p	tipE	FBgn0003710	1533	22	473	-29.4
dme-miR-311-3p	tup	FBgn0003896	0.8998	dme-miR-92a-3p	FBgn0015778 (rin)	0.886037	dme-miR-2a-3p	TpnC73F	FBgn0010424	1803	23	787	-29.4
dme-miR-310-3p	tup	FBgn0003896	0.8998	dme-miR-311-3p	FBgn0015778 (rin)	0.973327	dme-miR-92a-3p	trio	FBgn0024277	2103	22	1950	-29.4
dme-miR-313-3p	tup	FBgn0003896	0.8988	dme-miR-310-3p	FBgn0015778 (rin)	0.970871	dme-miR-92a-3p	wry	FBgn0051665	2006	22	323	-29.4
dme-miR-986-5p	VG	FBgn0003975	0.9131	dme-miR-313-3p	FBgn0015778 (rin)	0.971336	dme-miR-310-3p	z	FBgn0004050	343	22	189	-29.4
dme-miR-986-5p	vn	FBgn0003984	0.9133	dme-miR-2a-3p	FBgn0015904 (ara)	0.999653	dme-miR-311-3p	Atg18	FBgn0035850	737	22	163	-29.3
dme-miR-986-5p	Wg	FBgn0004009	0.9135	dme-miR-2a-3p	FBgn0015919 (caup)	0.98041	dme-miR-312-3p	Axn	FBgn0026597	2842	22	458	-29.3
dme-miR-312-3p	bs	FBgn0004101	0.8996	dme-miR-312-3p	FBgn0015919 (caup)	0.850721	dme-miR-311-3p	cana	FBgn0040233	2014	22	1160	-29.3
dme-miR-286-3p	bs	FBgn0004101	0.9164	dme-miR-313-3p	FBgn0015919 (caup)	0.852319	dme-miR-310-3p	caps	FBgn0023095	2331	22	28	-29.3
dme-miR-92a-3p	bs	FBgn0004101	0.8995	dme-miR-2a-3p	FBgn0016053 (pgc)	0.850161	dme-miR-995-3p	CG11023	FBgn0031208	874	21	789	-29.3
dme-miR-311-3p	bs	FBgn0004101	0.8996	dme-miR-986-5p	FBgn0016070 (smg)	0.927324	dme-miR-2a-3p	CG12278	FBgn0038847	123	23	31	-29.3
dme-miR-310-3p	bs	FBgn0004101	0.8996	dme-miR-2a-3p	FBgn0016131 (Cdk4)	0.89712	dme-miR-92a-3p	CG12821	FBgn0040780	1496	22	1259	-29.3
dme-miR-313-3p	bs	FBgn0004101	0.8997	dme-miR-312-3p	FBgn0016794 (dos)	0.994271	dme-miR-92a-3p	CG1407	FBgn0033474	898	22	81	-29.3
dme-miR-312-3p	oc	FBgn0004102	0.8996	dme-miR-92a-3p	FBgn0016794 (dos)	0.94175	dme-miR-286-3p	CG14797	FBgn0029587	435	23	27	-29.3
dme-miR-92a-3p	oc	FBgn0004102	0.8991	dme-miR-311-3p	FBgn0016794 (dos)	0.994665	dme-miR-310-3p	CG14985	FBgn0035482	1957	22	946	-29.3
dme-miR-311-3p	oc	FBgn0004102	0.9	dme-miR-310-3p	FBgn0016794 (dos)	0.994879	dme-miR-312-3p	CG1620	FBgn0033183	812	22	12	-29.3
dme-miR-310-3p	oc	FBgn0004102	0.9	dme-miR-313-3p	FBgn0016794 (dos)	0.994719	dme-miR-2a-3p	CG32392	FBgn0052392	309	23	82	-29.3
dme-miR-313-3p	oc	FBgn0004102	0.8996	dme-miR-286-3p	FBgn0016975 (stnB)	0.971608	dme-miR-311-3p	CG34449	FBgn0085478	2377	22	1490	-29.3
dme-miR-986-5p	Nrt	FBgn0004108	0.9133	dme-miR-286-3p	FBgn0016976 (stnA)	0.984956	dme-miR-92a-3p	CG43151	FBgn0262681	167	22	25	-29.3
dme-miR-986-5p	tin	FBgn0004110	0.9109	dme-miR-312-3p	FBgn0017549 (Ric)	0.999925	dme-miR-286-3p	CG5189	FBgn0034350	2065	23	1498	-29.3
dme-miR-2a-3p	nAcRbeta-96A	FBgn0004118	0.9107	dme-miR-92a-3p	FBgn0017549 (Ric)	0.995045	dme-miR-312-3p	CG6688	FBgn0039038	401	22	163	-29.3
dme-miR-995-3p	nAcRbeta-96A	FBgn0004118	0.9194	dme-miR-311-3p	FBgn0017549 (Ric)	0.99984	dme-miR-313-3p	CG7956	FBgn0038890	1766	21	1616	-29.3
dme-miR-2a-3p	nullo	FBgn0004143	0.906	dme-miR-310-3p	FBgn0017549 (Ric)	0.999574	dme-miR-311-3p	CG8602	FBgn0035763	619	22	250	-29.3
dme-miR-2a-3p	Vha16	FBgn0004145	0.9108	dme-miR-313-3p	FBgn0017549 (Ric)	0.999914	dme-miR-92a-3p	CG8944	FBgn0030680	3415	22	590	-29.3
dme-miR-312-3p	Vha16	FBgn0004145	0.8997	dme-miR-312-3p	FBgn0019968 (Khc-73)	0.999669	dme-miR-92a-3p	CG9863	FBgn0034846	297	22	198	-29.3
dme-miR-92a-3p	Vha16	FBgn0004145	0.8998	dme-miR-92a-3p	FBgn0019968 (Khc-73)	0.991681	dme-miR-92a-3p	chinmo	FBgn0086758	6683	22	1862	-29.3
dme-miR-311-3p	Vha16	FBgn0004145	0.9	dme-miR-311-3p	FBgn0019968 (Khc-73)	0.999932	dme-miR-92a-3p	dl	FBgn0260632	1191	22	168	-29.3
dme-miR-310-3p	Vha16	FBgn0004145	0.9001	dme-miR-310-3p	FBgn0019968 (Khc-73)	0.999951	dme-miR-310-3p	Eip63E	FBgn0005640	2955	22	1098	-29.3
dme-miR-313-3p	Vha16	FBgn0004145	0.9001	dme-miR-313-3p	FBgn0019968 (Khc-73)	0.999199	dme-miR-92a-3p	mAcR-60C	FBgn0000037	2131	22	766	-29.3
dme-miR-286-3p	sc	FBgn0004170	0.9149	dme-miR-312-3p	FBgn0019985 (mGluRA)	0.867215	dme-miR-92a-3p	NT1	FBgn0261526	701	22	296	-29.3
dme-miR-286-3p	Mst84Db	FBgn0004173	0.9133	dme-miR-986-5p	FBgn0020238 (14-3-3epsilon)	0.973089	dme-miR-92a-3p	Scr	FBgn0003339	2262	22	156	-29.3
dme-miR-2a-3p	Mst84Dd	FBgn0004175	0.8985	dme-miR-312-3p	FBgn0020245 (ttv)	0.883041	dme-miR-310-3p	sgl	FBgn0261445	639	22	7	-29.3
dme-miR-312-3p	NA	FBgn0004181	0.8949	dme-miR-92a-3p	FBgn0020245 (ttv)	0.918562	dme-miR-312-3p	Smc5	FBgn0052438	1035	22	217	-29.3
dme-miR-92a-3p	NA	FBgn0004181	0.8951	dme-miR-311-3p	FBgn0020245 (ttv)	0.966064	dme-miR-311-3p	Srp9	FBgn0035827	485	22	353	-29.3
dme-miR-311-3p	NA	FBgn0004181	0.8947	dme-miR-310-3p	FBgn0020245 (ttv)	0.95084	dme-miR-311-3p	tim	FBgn0014396	1571	22	788	-29.3
dme-miR-310-3p	NA	FBgn0004181	0.8946	dme-miR-313-3p	FBgn0020245 (ttv)	0.855696	dme-miR-92a-3p	unc-4	FBgn0024184	3041	22	1839	-29.3
dme-miR-313-3p	NA	FBgn0004181	0.8956	dme-miR-312-3p	FBgn0020309 (crol)	0.950657	dme-miR-312-3p	Alh	FBgn0261238	1551	22	933	-29.2
dme-miR-2a-3p	Ser	FBgn0004197	0.9091	dme-miR-4919-3p	FBgn0020309 (crol)	0.818189	dme-miR-312-3p	B52	FBgn0004587	3368	22	2220	-29.2
dme-miR-312-3p	ct	FBgn0004198	0.8993	dme-miR-311-3p	FBgn0020309 (crol)	0.950915	dme-miR-2a-3p	Brf	FBgn0038499	811	23	617	-29.2
dme-miR-92a-3p	ct	FBgn0004198	0.8992	dme-miR-310-3p	FBgn0020309 (crol)	0.952435	dme-miR-92a-3p	CG12071	FBgn0039808	1784	22	392	-29.2
dme-miR-311-3p	ct	FBgn0004198	0.8987	dme-miR-313-3p	FBgn0020309 (crol)	0.951985	dme-miR-995-3p	CG15549	FBgn0039810	649	21	353	-29.2
dme-miR-310-3p	ct	FBgn0004198	0.8989	dme-miR-286-3p	FBgn0020368 (Vha68-1)	0.996849	dme-miR-312-3p	CG17352	FBgn0035880	1063	22	31	-29.2
dme-miR-313-3p	ct	FBgn0004198	0.8993	dme-miR-986-5p	FBgn0020372 (TM4SF)	0.882168	dme-miR-286-3p	CG31031	FBgn0051031	967	23	417	-29.2
dme-miR-986-5p	nonA	FBgn0004227	0.9234	dme-miR-312-3p	FBgn0020389 (Papss)	0.839624	dme-miR-312-3p	CG31381	FBgn0043799	2455	22	1262	-29.2
dme-miR-986-5p	Syt1	FBgn0004242	0.9144	dme-miR-92a-3p	FBgn0020389 (Papss)	0.852518	dme-miR-312-3p	CG34179	FBgn0085208	1460	22	1018	-29.2
dme-miR-312-3p	Syt1	FBgn0004242	0.9216	dme-miR-311-3p	FBgn0020389 (Papss)	0.851094	dme-miR-92a-3p	CG42240	FBgn0250869	1151	22	108	-29.2
dme-miR-92a-3p	Syt1	FBgn0004242	0.9216	dme-miR-310-3p	FBgn0020389 (Papss)	0.86311	dme-mir-4919-3p	CG42540	FBgn0260657	1940	21	749	-29.2
dme-miR-311-3p	Syt1	FBgn0004242	0.9217	dme-miR-313-3p	FBgn0020389 (Papss)	0.885689	dme-miR-92a-3p	CG43245	FBgn0262890	532	22	169	-29.2
dme-miR-310-3p	Syt1	FBgn0004242	0.9217	dme-miR-2a-3p	FBgn0020439 (fau)	0.872151	dme-miR-311-3p	CG8199	FBgn0037709	351	22	148	-29.2
dme-miR-313-3p	Syt1	FBgn0004242	0.9215	dme-miR-2a-3p	FBgn0020445 (E23)	0.946672	dme-miR-995-3p	CG8475	FBgn0031995	3737	21	1697	-29.2
dme-miR-286-3p	T48	FBgn0004359	0.9158	dme-miR-2a-3p	FBgn0020762 (Atet)	0.801165	dme-miR-310-3p	CG9515	FBgn0032077	2126	22	1241	-29.2
dme-miR-312-3p	porin	FBgn0004363	0.8991	dme-miR-312-3p	FBgn0020764 (Alas)	0.951004	dme-miR-92a-3p	Cpr100A	FBgn0039805	503	22	437	-29.2
dme-miR-92a-3p	porin	FBgn0004363	0.8989	dme-miR-311-3p	FBgn0020764 (Alas)	0.96664	dme-miR-312-3p	DopR	FBgn0011582	12541	22	5504	-29.2
dme-miR-311-3p	porin	FBgn0004363	0.8986	dme-miR-310-3p	FBgn0020764 (Alas)	0.956279	dme-miR-286-3p	Dscam2	FBgn0263218	3113	23	1749	-29.2
dme-miR-310-3p	porin	FBgn0004363	0.8981	dme-miR-313-3p	FBgn0020764 (Alas)	0.948537	dme-miR-2a-3p	fs(1)h	FBgn0004656	1617	23	1324	-29.2
dme-miR-313-3p	porin	FBgn0004363	0.8989	dme-miR-286-3p	FBgn0020912 (Ptx1)	0.946666	dme-miR-92a-3p	Ggamma30A	FBgn0028433	637	22	324	-29.2
dme-miR-2a-3p	18w	FBgn0004364	0.9098	dme-miR-2a-3p	FBgn0021764 (sdk)	0.87064	dme-miR-310-3p	loco	FBgn0020278	867	22	487	-29.2
dme-miR-286-3p	rdgC	FBgn0004366	0.9171	dme-miR-312-3p	FBgn0021895 (ytr)	0.971668	dme-miR-995-3p	mit(1)15	FBgn0004643	1067	21	502	-29.2
dme-miR-2a-3p	Ptp4E	FBgn0004368	0.9094	dme-miR-92a-3p	FBgn0021895 (ytr)	0.873301	dme-miR-310-3p	mud	FBgn0002873	1913	22	696	-29.2
dme-miR-312-3p	Ptp10D	FBgn0004370	0.9217	dme-miR-4919-3p	FBgn0021895 (ytr)	0.913213	dme-miR-312-3p	Nep5	FBgn0039478	1042	22	880	-29.2
dme-miR-92a-3p	Ptp10D	FBgn0004370	0.9217	dme-miR-311-3p	FBgn0021895 (ytr)	0.970141	dme-miR-995-3p	Octbeta2R	FBgn0038063	437	21	263	-29.2
dme-miR-311-3p	Ptp10D	FBgn0004370	0.9217	dme-miR-310-3p	FBgn0021895 (ytr)	0.970802	dme-miR-312-3p	pan	FBgn0085432	2772	22	330	-29.2
dme-miR-310-3p	Ptp10D	FBgn0004370	0.9217	dme-miR-313-3p	FBgn0021895 (ytr)	0.970017	dme-miR-995-3p	Pglym87	FBgn0011270	154	21	77	-29.2
dme-miR-313-3p	Ptp10D	FBgn0004370	0.9217	dme-miR-2a-3p	FBgn0022063 (Pcf11)	0.985823	dme-miR-311-3p	sing	FBgn0261245	1722	22	1131	-29.2
dme-miR-312-3p	Klp68D	FBgn0004381	0.897	dme-miR-995-3p	FBgn0022153 (l(2)k05819)	0.934979	dme-miR-92a-3p	Smg5	FBgn0019890	469	22	143	-29.2
dme-miR-92a-3p	Klp68D	FBgn0004381	0.897	dme-miR-286-3p	FBgn0022382 (Pka-R2)	0.80727	dme-miR-92a-3p	snapin	FBgn0031455	816	22	459	-29.2
dme-miR-311-3p	Klp68D	FBgn0004381	0.8972	dme-miR-986-5p	FBgn0022893 (Df31)	0.81091	dme-miR-92a-3p	sqz	FBgn0010768	752	22	11	-29.2
dme-miR-310-3p	Klp68D	FBgn0004381	0.8976	dme-miR-312-3p	FBgn0022935 (D19A)	0.824895	dme-miR-310-3p	ste24c	FBgn0050462	831	22	359	-29.2
dme-miR-313-3p	Klp68D	FBgn0004381	0.8974	dme-miR-311-3p	FBgn0022935 (D19A)	0.81034	dme-miR-92a-3p	Tango1	FBgn0031842	241	22	92	-29.2
dme-miR-2a-3p	Klp98A	FBgn0004387	0.91	dme-miR-310-3p	FBgn0022935 (D19A)	0.805583	dme-miR-2a-3p	TORC	FBgn0036746	598	23	65	-29.2
dme-miR-312-3p	CrebA	FBgn0004396	0.9239	dme-miR-313-3p	FBgn0022935 (D19A)	0.806872	dme-miR-2a-3p	Tsp5D	FBgn0029837	831	23	389	-29.2
dme-miR-92a-3p	CrebA	FBgn0004396	0.9239	dme-miR-4919-3p	FBgn0023001 (melt)	0.836755	dme-miR-92a-3p	VGlut	FBgn0031424	2964	22	1829	-29.2
dme-miR-311-3p	CrebA	FBgn0004396	0.9239	dme-miR-986-5p	FBgn0023023 (CRMP)	0.812118	dme-miR-311-3p	vnd	FBgn0261930	511	22	49	-29.2
dme-miR-310-3p	CrebA	FBgn0004396	0.9239	dme-miR-2a-3p	FBgn0023097 (bon)	0.81085	dme-miR-92a-3p	Zn72D	FBgn0017453	1308	22	822	-29.2
dme-miR-313-3p	CrebA	FBgn0004396	0.9239	dme-miR-311-3p	FBgn0023169 (SNF1A)	0.875278	dme-miR-92a-3p	Appl	FBgn0000108	3466	22	21	-29.1
dme-miR-312-3p	Vinc	FBgn0004397	0.8989	dme-miR-310-3p	FBgn0023169 (SNF1A)	0.843711	dme-miR-92a-3p	Atf3	FBgn0028550	3365	22	119	-29.1
dme-miR-92a-3p	Vinc	FBgn0004397	0.8988	dme-miR-312-3p	FBgn0023215 (Mnt)	0.941529	dme-miR-92a-3p	bcd	FBgn0000166	834	22	170	-29.1
dme-miR-311-3p	Vinc	FBgn0004397	0.8992	dme-miR-311-3p	FBgn0023215 (Mnt)	0.863418	dme-miR-2a-3p	Cad86C	FBgn0261053	3265	23	373	-29.1
dme-miR-310-3p	Vinc	FBgn0004397	0.8993	dme-miR-310-3p	FBgn0023215 (Mnt)	0.878287	dme-miR-313-3p	CG12773	FBgn0024365	991	21	62	-29.1
dme-miR-313-3p	Vinc	FBgn0004397	0.899	dme-miR-313-3p	FBgn0023215 (Mnt)	0.930107	dme-miR-2a-3p	CG14995	FBgn0035497	1504	23	660	-29.1
dme-miR-986-5p	pep	FBgn0004401	0.9134	dme-miR-312-3p	FBgn0023407 (B4)	0.874251	dme-miR-92a-3p	CG32495	FBgn0052495	1085	22	56	-29.1
dme-miR-986-5p	lysP	FBgn0004429	0.9099	dme-miR-311-3p	FBgn0023407 (B4)	0.854392	dme-miR-313-3p	CG34351	FBgn0085380	2015	21	442	-29.1
dme-miR-2a-3p	ten-M	FBgn0004449	0.9106	dme-miR-310-3p	FBgn0023407 (B4)	0.866301	dme-miR-311-3p	CG42340	FBgn0259242	2531	22	728	-29.1
dme-miR-312-3p	ten-M	FBgn0004449	0.9218	dme-miR-313-3p	FBgn0023407 (B4)	0.873452	dme-miR-311-3p	CG42509	FBgn0260235	1145	22	751	-29.1
dme-miR-92a-3p	ten-M	FBgn0004449	0.9218	dme-miR-2a-3p	FBgn0023416 (Ac3)	0.803962	dme-miR-92a-3p	CG4562	FBgn0038740	1538	22	506	-29.1
dme-miR-311-3p	ten-M	FBgn0004449	0.9218	dme-miR-312-3p	FBgn0023441 (fus)	0.996803	dme-miR-92a-3p	CG7058	FBgn0030961	1061	22	95	-29.1
dme-miR-310-3p	ten-M	FBgn0004449	0.9218	dme-miR-92a-3p	FBgn0023441 (fus)	0.967757	dme-miR-311-3p	CG8300	FBgn0029937	231	22	9	-29.1
dme-miR-313-3p	ten-M	FBgn0004449	0.9218	dme-miR-311-3p	FBgn0023441 (fus)	0.917259	dme-mir-4919-3p	CG9514	FBgn0030592	501	21	4	-29.1
dme-miR-995-3p	mew	FBgn0004456	0.9188	dme-miR-310-3p	FBgn0023441 (fus)	0.921833	dme-miR-312-3p	CG9919	FBgn0030742	634	22	188	-29.1
dme-miR-986-5p	gwl	FBgn0004461	0.9122	dme-miR-313-3p	FBgn0023441 (fus)	0.977365	dme-miR-92a-3p	Ctr1A	FBgn0062413	1207	22	959	-29.1
dme-miR-995-3p	dy	FBgn0004511	0.919	dme-miR-286-3p	FBgn0023489 (Pph13)	0.984605	dme-miR-311-3p	Cyp6g2	FBgn0033696	414	22	175	-29.1
dme-miR-312-3p	ARGOS	FBgn0004569	0.898	dme-miR-2a-3p	FBgn0023526 (CG2865)	0.999086	dme-miR-312-3p	dikar	FBgn0261934	1734	22	1374	-29.1
dme-miR-92a-3p	ARGOS	FBgn0004569	0.898	dme-miR-312-3p	FBgn0023526 (CG2865)	0.803741	dme-miR-286-3p	emp	FBgn0010435	624	23	24	-29.1
dme-miR-311-3p	ARGOS	FBgn0004569	0.8992	dme-miR-286-3p	FBgn0023526 (CG2865)	0.829039	dme-miR-92a-3p	endos	FBgn0061515	422	22	258	-29.1
dme-miR-310-3p	ARGOS	FBgn0004569	0.8994	dme-miR-92a-3p	FBgn0023526 (CG2865)	0.80152	dme-miR-92a-3p	exo70	FBgn0035892	93	22	11	-29.1
dme-miR-313-3p	ARGOS	FBgn0004569	0.8981	dme-miR-313-3p	FBgn0023526 (CG2865)	0.840734	dme-miR-92a-3p	Frq2	FBgn0083228	1379	22	30	-29.1
dme-miR-312-3p	rop	FBgn0004574	0.8949	dme-miR-2a-3p	FBgn0023545 (CG4406)	0.883521	dme-miR-311-3p	Glu-RIB	FBgn0028431	1406	22	1012	-29.1
dme-miR-92a-3p	rop	FBgn0004574	0.8951	dme-miR-2a-3p	FBgn0024150 (Ac78C)	0.866737	dme-miR-92a-3p	GS	FBgn0030882	1085	22	56	-29.1
dme-miR-311-3p	rop	FBgn0004574	0.8949	dme-miR-286-3p	FBgn0024150 (Ac78C)	0.864452	dme-miR-92a-3p	kel	FBgn0001301	3808	22	984	-29.1
dme-miR-310-3p	rop	FBgn0004574	0.8954	dme-miR-312-3p	FBgn0024238 (Fim)	0.932569	dme-miR-92a-3p	Mocs1	FBgn0263241	823	22	149	-29.1
dme-miR-313-3p	rop	FBgn0004574	0.8954	dme-miR-92a-3p	FBgn0024238 (Fim)	0.92949	dme-miR-92a-3p	nahoda	FBgn0034797	1517	22	680	-29.1
dme-miR-312-3p	Syn	FBgn0004575	0.9002	dme-miR-313-3p	FBgn0024238 (Fim)	0.934421	dme-miR-311-3p	Oamb	FBgn0024944	1164	22	778	-29.1
dme-miR-286-3p	Syn	FBgn0004575	0.9173	dme-miR-312-3p	FBgn0024244 (drm)	0.968858	dme-miR-313-3p	Pde6	FBgn0038237	1731	21	43	-29.1
dme-miR-92a-3p	Syn	FBgn0004575	0.9002	dme-miR-92a-3p	FBgn0024244 (drm)	0.93484	dme-miR-986-5p	Ptr	FBgn0262867	762	22	513	-29.1
dme-miR-311-3p	Syn	FBgn0004575	0.9002	dme-miR-311-3p	FBgn0024244 (drm)	0.954537	dme-miR-311-3p	sol	FBgn0003464	3473	22	1574	-29.1
dme-miR-310-3p	Syn	FBgn0004575	0.9002	dme-miR-310-3p	FBgn0024244 (drm)	0.954277	dme-miR-312-3p	Sxl	FBgn0003659	3737	22	761	-29.1
dme-miR-313-3p	Syn	FBgn0004575	0.9001	dme-miR-313-3p	FBgn0024244 (drm)	0.977871	dme-miR-92a-3p	ago	FBgn0041171	1150	22	63	-29
dme-miR-2a-3p	salm	FBgn0004579	0.9097	dme-miR-312-3p	FBgn0024555 (flfl)	0.917275	dme-miR-2a-3p	amon	FBgn0023179	1591	23	99	-29
dme-miR-312-3p	salm	FBgn0004579	0.8999	dme-miR-311-3p	FBgn0024555 (flfl)	0.96667	dme-miR-311-3p	B52	FBgn0004587	3368	22	3231	-29
dme-miR-92a-3p	salm	FBgn0004579	0.8999	dme-miR-310-3p	FBgn0024555 (flfl)	0.958276	dme-miR-286-3p	beat-IIIb	FBgn0053179	1518	23	285	-29
dme-miR-311-3p	salm	FBgn0004579	0.8996	dme-miR-313-3p	FBgn0024555 (flfl)	0.914812	dme-miR-92a-3p	CG11874	FBgn0039634	828	22	230	-29
dme-miR-310-3p	salm	FBgn0004579	0.8996	dme-miR-312-3p	FBgn0024944 (Oamb)	0.899116	dme-miR-2a-3p	CG13631	FBgn0040600	338	23	56	-29
dme-miR-313-3p	salm	FBgn0004579	0.8998	dme-miR-311-3p	FBgn0024944 (Oamb)	0.905193	dme-miR-2a-3p	CG14767	FBgn0040777	677	23	20	-29
dme-miR-986-5p	Cbp53E	FBgn0004580	0.9137	dme-miR-310-3p	FBgn0024944 (Oamb)	0.894073	dme-miR-986-5p	CG15594	FBgn0037421	2525	22	2100	-29
dme-miR-995-3p	Cbp53E	FBgn0004580	0.9193	dme-miR-313-3p	FBgn0024944 (Oamb)	0.897773	dme-miR-312-3p	CG17193	FBgn0040571	3169	22	2952	-29
dme-miR-2a-3p	Ex	FBgn0004583	0.9106	dme-miR-311-3p	FBgn0024986 (CG3719)	0.811878	dme-miR-286-3p	CG17197	FBgn0039367	614	23	552	-29
dme-miR-286-3p	Ex	FBgn0004583	0.9172	dme-miR-986-5p	FBgn0025109 (Bem46)	0.94633	dme-miR-286-3p	CG17287	FBgn0034202	640	23	373	-29
dme-miR-986-5p	B52	FBgn0004587	0.9149	dme-miR-312-3p	FBgn0025186 (ari-2)	0.865352	dme-miR-92a-3p	CG2010	FBgn0039667	229	22	90	-29
dme-miR-312-3p	proS	FBgn0004595	0.8999	dme-miR-311-3p	FBgn0025186 (ari-2)	0.889241	dme-miR-92a-3p	CG32529	FBgn0052529	1729	22	253	-29
dme-miR-92a-3p	proS	FBgn0004595	0.8998	dme-miR-310-3p	FBgn0025186 (ari-2)	0.88261	dme-miR-92a-3p	CG4133	FBgn0031257	355	22	5	-29
dme-miR-311-3p	proS	FBgn0004595	0.8992	dme-miR-313-3p	FBgn0025186 (ari-2)	0.865955	dme-miR-310-3p	CG42457	FBgn0259934	2585	22	1878	-29
dme-miR-310-3p	proS	FBgn0004595	0.899	dme-miR-986-5p	FBgn0025360 (Optix)	0.862366	dme-miR-310-3p	CG5189	FBgn0034350	2065	22	911	-29
dme-miR-313-3p	proS	FBgn0004595	0.8999	dme-miR-312-3p	FBgn0025360 (Optix)	0.953147	dme-miR-286-3p	CG7852	FBgn0035229	2866	23	1590	-29
dme-miR-2a-3p	rho	FBgn0004635	0.9104	dme-miR-311-3p	FBgn0025360 (Optix)	0.94162	dme-miR-312-3p	CG8557	FBgn0030842	1664	22	213	-29
dme-miR-286-3p	rho	FBgn0004635	0.9163	dme-miR-310-3p	FBgn0025360 (Optix)	0.942793	dme-miR-986-5p	CG8841	FBgn0033713	810	22	179	-29
dme-miR-986-5p	mit(1)15	FBgn0004643	0.9145	dme-miR-313-3p	FBgn0025360 (Optix)	0.94852	dme-miR-310-3p	cpo	FBgn0000363	6075	22	2366	-29
dme-miR-995-3p	mit(1)15	FBgn0004643	0.9191	dme-miR-2a-3p	FBgn0025624 (CG4025)	0.991372	dme-miR-92a-3p	jing	FBgn0086655	577	22	424	-29
dme-miR-2a-3p	ogre	FBgn0004646	0.9083	dme-miR-286-3p	FBgn0025632 (CG4313)	0.816507	dme-miR-92a-3p	larp	FBgn0261618	2399	22	910	-29
dme-miR-986-5p	fs(1)h	FBgn0004656	0.9147	dme-miR-2a-3p	FBgn0025645 (CG3598)	0.89014	dme-miR-92a-3p	MED23	FBgn0034795	1461	22	388	-29
dme-miR-312-3p	fs(1)h	FBgn0004656	0.8999	dme-miR-312-3p	FBgn0025681 (CG3558)	0.802577	dme-miR-2a-3p	Mical	FBgn0053208	5234	23	1716	-29
dme-miR-92a-3p	fs(1)h	FBgn0004656	0.8999	dme-miR-312-3p	FBgn0025724 (beta'Cop)	0.826491	dme-miR-311-3p	mle	FBgn0002774	3769	22	3629	-29
dme-miR-311-3p	fs(1)h	FBgn0004656	0.8979	dme-miR-311-3p	FBgn0025724 (beta'Cop)	0.822092	dme-miR-310-3p	mle	FBgn0002774	3769	22	916	-29
dme-miR-310-3p	fs(1)h	FBgn0004656	0.8978	dme-miR-313-3p	FBgn0025724 (beta'Cop)	0.801033	dme-miR-310-3p	mtt	FBgn0050361	987	22	919	-29
dme-miR-313-3p	fs(1)h	FBgn0004656	0.8999	dme-miR-312-3p	FBgn0025777 (homer)	0.999684	dme-miR-92a-3p	Obp50b	FBgn0050073	868	22	605	-29
dme-miR-312-3p	mys	FBgn0004657	0.8972	dme-miR-92a-3p	FBgn0025777 (homer)	0.946984	dme-miR-986-5p	osa	FBgn0261885	2000	22	192	-29
dme-miR-92a-3p	mys	FBgn0004657	0.8975	dme-miR-311-3p	FBgn0025777 (homer)	0.994681	dme-miR-311-3p	RagA	FBgn0037647	381	22	254	-29
dme-miR-311-3p	mys	FBgn0004657	0.8992	dme-miR-310-3p	FBgn0025777 (homer)	0.993511	dme-miR-312-3p	sing	FBgn0261245	1722	22	1434	-29
dme-miR-310-3p	mys	FBgn0004657	0.8991	dme-miR-313-3p	FBgn0025777 (homer)	0.999806	dme-miR-2a-3p	sns	FBgn0024189	3035	23	1149	-29
dme-miR-313-3p	mys	FBgn0004657	0.8973	dme-miR-312-3p	FBgn0025821 (I-t)	0.877592	dme-miR-311-3p	sns	FBgn0024189	3035	22	1508	-29
dme-miR-312-3p	SIM	FBgn0004666	0.8992	dme-miR-311-3p	FBgn0025821 (I-t)	0.875755	dme-miR-310-3p	Spn	FBgn0010905	3062	22	294	-29
dme-miR-92a-3p	SIM	FBgn0004666	0.8984	dme-miR-310-3p	FBgn0025821 (I-t)	0.865984	dme-miR-92a-3p	stg1	FBgn0064123	2313	22	1203	-29
dme-miR-311-3p	SIM	FBgn0004666	0.8993	dme-miR-313-3p	FBgn0025821 (I-t)	0.842451	dme-miR-92a-3p	Trn	FBgn0024921	1284	22	1214	-29
dme-miR-310-3p	SIM	FBgn0004666	0.899	dme-miR-2a-3p	FBgn0026086 (Adar)	0.861941	dme-miR-995-3p	Alh	FBgn0261238	1551	21	333	-28.9
dme-miR-313-3p	SIM	FBgn0004666	0.8992	dme-miR-286-3p	FBgn0026086 (Adar)	0.886388	dme-miR-310-3p	AP-1gamma	FBgn0030089	1478	22	317	-28.9
dme-miR-995-3p	fs(2)ltoPP43	FBgn0004811	0.9188	dme-miR-312-3p	FBgn0026206 (mei-P26)	0.993461	dme-miR-92a-3p	by	FBgn0000244	2341	22	35	-28.9
dme-miR-995-3p	otk	FBgn0004839	0.9177	dme-miR-92a-3p	FBgn0026206 (mei-P26)	0.926528	dme-miR-313-3p	CG11750	FBgn0030294	1166	21	112	-28.9
dme-miR-2a-3p	NA	FBgn0004862	0.9066	dme-miR-311-3p	FBgn0026206 (mei-P26)	0.992572	dme-miR-312-3p	CG12084	FBgn0043458	384	22	285	-28.9
dme-miR-2a-3p	C15	FBgn0004863	0.9063	dme-miR-310-3p	FBgn0026206 (mei-P26)	0.992379	dme-miR-92a-3p	CG12484	FBgn0086604	960	22	10	-28.9
dme-miR-986-5p	Enc	FBgn0004875	0.9146	dme-miR-313-3p	FBgn0026206 (mei-P26)	0.992427	dme-miR-312-3p	CG1307	FBgn0026566	232	22	23	-28.9
dme-miR-2a-3p	NA	FBgn0004878	0.923	dme-miR-312-3p	FBgn0026313 (X11L)	0.978527	dme-miR-310-3p	CG13175	FBgn0033693	1662	22	18	-28.9
dme-miR-312-3p	tok	FBgn0004885	0.8983	dme-miR-92a-3p	FBgn0026313 (X11L)	0.887634	dme-miR-311-3p	CG13723	FBgn0036705	154	22	56	-28.9
dme-miR-92a-3p	tok	FBgn0004885	0.8984	dme-miR-311-3p	FBgn0026313 (X11L)	0.982586	dme-miR-986-5p	CG15618	FBgn0031077	4881	22	4161	-28.9
dme-miR-311-3p	tok	FBgn0004885	0.8981	dme-miR-310-3p	FBgn0026313 (X11L)	0.9851	dme-miR-310-3p	CG15618	FBgn0031077	4881	22	2613	-28.9
dme-miR-310-3p	tok	FBgn0004885	0.8981	dme-miR-313-3p	FBgn0026313 (X11L)	0.975331	dme-miR-313-3p	CG1646	FBgn0039600	3085	21	1055	-28.9
dme-miR-313-3p	tok	FBgn0004885	0.8987	dme-miR-311-3p	FBgn0026317 (Tsc1)	0.83088	dme-miR-2a-3p	CG18428	FBgn0039149	414	23	162	-28.9
dme-miR-986-5p	Scsalpha	FBgn0004888	0.9119	dme-miR-310-3p	FBgn0026317 (Tsc1)	0.838351	dme-miR-995-3p	CG31530	FBgn0051530	1202	21	164	-28.9
dme-miR-312-3p	Rb97D	FBgn0004903	0.8997	dme-miR-92a-3p	FBgn0026371 (SAK)	0.819355	dme-miR-92a-3p	CG31542	FBgn0051542	1102	22	196	-28.9
dme-miR-286-3p	Rb97D	FBgn0004903	0.9167	dme-miR-92a-3p	FBgn0026386 (Or47a)	0.835615	dme-miR-312-3p	CG32809	FBgn0023531	3833	22	179	-28.9
dme-miR-92a-3p	Rb97D	FBgn0004903	0.8997	dme-miR-311-3p	FBgn0026386 (Or47a)	0.994573	dme-miR-2a-3p	CG3355	FBgn0031619	661	23	408	-28.9
dme-miR-311-3p	Rb97D	FBgn0004903	0.8992	dme-miR-310-3p	FBgn0026386 (Or47a)	0.986635	dme-miR-312-3p	CG34315	FBgn0085344	2460	22	157	-28.9
dme-miR-310-3p	Rb97D	FBgn0004903	0.8993	dme-miR-313-3p	FBgn0026386 (Or47a)	0.806001	dme-miR-92a-3p	CG42237	FBgn0250862	219	22	34	-28.9
dme-miR-313-3p	Rb97D	FBgn0004903	0.8997	dme-miR-2a-3p	FBgn0026592 (Fie)	0.868738	dme-miR-2a-3p	CG42379	FBgn0259725	1676	23	857	-28.9
dme-miR-312-3p	14-3-3zeta	FBgn0004907	0.8998	dme-miR-312-3p	FBgn0026616 (alpha-Man-IIb)	0.962575	dme-miR-2a-3p	CG42380	FBgn0259726	1470	23	651	-28.9
dme-miR-92a-3p	14-3-3zeta	FBgn0004907	0.8998	dme-miR-311-3p	FBgn0026616 (alpha-Man-IIb)	0.992222	dme-miR-2a-3p	CG42381	FBgn0259727	1930	23	1111	-28.9
dme-miR-311-3p	14-3-3zeta	FBgn0004907	0.9001	dme-miR-310-3p	FBgn0026616 (alpha-Man-IIb)	0.981159	dme-miR-286-3p	CG42541	FBgn0260658	784	23	432	-28.9
dme-miR-310-3p	14-3-3zeta	FBgn0004907	0.9001	dme-miR-313-3p	FBgn0026616 (alpha-Man-IIb)	0.949331	dme-miR-92a-3p	CG42666	FBgn0261548	473	22	35	-28.9
dme-miR-313-3p	14-3-3zeta	FBgn0004907	0.8999	dme-miR-2a-3p	FBgn0027339 (jim)	0.947181	dme-miR-2a-3p	CG6678	FBgn0038917	1243	23	21	-28.9
dme-miR-312-3p	Hnf4	FBgn0004914	0.9229	dme-miR-312-3p	FBgn0027339 (jim)	0.848427	dme-miR-311-3p	CG7131	FBgn0038598	1599	22	942	-28.9
dme-miR-92a-3p	Hnf4	FBgn0004914	0.9228	dme-miR-311-3p	FBgn0027339 (jim)	0.85265	dme-miR-311-3p	CG9760	FBgn0036259	909	22	93	-28.9
dme-miR-311-3p	Hnf4	FBgn0004914	0.9227	dme-miR-310-3p	FBgn0027339 (jim)	0.851464	dme-miR-2a-3p	CG9772	FBgn0037236	970	23	404	-28.9
dme-miR-310-3p	Hnf4	FBgn0004914	0.9228	dme-miR-313-3p	FBgn0027339 (jim)	0.845791	dme-miR-310-3p	comm	FBgn0010105	339	22	51	-28.9
dme-miR-313-3p	Hnf4	FBgn0004914	0.9226	dme-miR-2a-3p	FBgn0027342 (fz4)	0.97035	dme-miR-286-3p	DopR	FBgn0011582	12541	23	11236	-28.9
dme-miR-312-3p	gol	FBgn0004919	0.8997	dme-miR-286-3p	FBgn0027498 (CG2061)	0.999449	dme-miR-310-3p	Dscam2	FBgn0263218	3113	22	122	-28.9
dme-miR-286-3p	gol	FBgn0004919	0.917	dme-miR-2a-3p	FBgn0027538 (beta4GalNAcTA)	0.816653	dme-miR-986-5p	dyl	FBgn0066365	527	22	285	-28.9
dme-miR-92a-3p	gol	FBgn0004919	0.8997	dme-miR-2a-3p	FBgn0027539 (CG5807)	0.951736	dme-miR-310-3p	fas	FBgn0000633	2656	22	2400	-28.9
dme-miR-311-3p	gol	FBgn0004919	0.8995	dme-miR-2a-3p	FBgn0027558 (pgant3)	0.954117	dme-miR-995-3p	Grip84	FBgn0026430	1313	21	980	-28.9
dme-miR-310-3p	gol	FBgn0004919	0.8996	dme-miR-2a-3p	FBgn0027562 (CG10345)	0.999556	dme-miR-311-3p	His3.3B	FBgn0004828	874	22	552	-28.9
dme-miR-313-3p	gol	FBgn0004919	0.8997	dme-miR-986-5p	FBgn0027599 (CG2790)	0.986708	dme-miR-310-3p	His3.3B	FBgn0004828	874	22	559	-28.9
dme-miR-986-5p	Ggamma1	FBgn0004921	0.9149	dme-miR-2a-3p	FBgn0027788 (Hey)	0.898284	dme-miR-2a-3p	inaE	FBgn0261244	2974	23	1678	-28.9
dme-miR-312-3p	Ggamma1	FBgn0004921	0.9002	dme-miR-286-3p	FBgn0027788 (Hey)	0.99595	dme-miR-92a-3p	inaE	FBgn0261244	2974	22	2366	-28.9
dme-miR-92a-3p	Ggamma1	FBgn0004921	0.9002	dme-miR-312-3p	FBgn0027835 (Dp1)	0.802469	dme-miR-92a-3p	Jafrac1	FBgn0040309	291	22	23	-28.9
dme-miR-311-3p	Ggamma1	FBgn0004921	0.8998	dme-miR-311-3p	FBgn0027835 (Dp1)	0.931603	dme-miR-92a-3p	l(2)dtl	FBgn0013548	185	22	78	-28.9
dme-miR-310-3p	Ggamma1	FBgn0004921	0.8998	dme-miR-310-3p	FBgn0027835 (Dp1)	0.925952	dme-miR-92a-3p	LSm-4	FBgn0067622	893	22	755	-28.9
dme-miR-313-3p	Ggamma1	FBgn0004921	0.9002	dme-miR-313-3p	FBgn0027835 (Dp1)	0.811596	dme-miR-995-3p	Mbs	FBgn0005536	3369	21	1759	-28.9
dme-miR-312-3p	TOP1	FBgn0004924	0.9	dme-miR-311-3p	FBgn0027885 (Aac11)	0.850786	dme-miR-310-3p	Mhc	FBgn0086783	1219	22	975	-28.9
dme-miR-92a-3p	TOP1	FBgn0004924	0.9	dme-miR-310-3p	FBgn0027885 (Aac11)	0.85779	dme-mir-4919-3p	Mnn1	FBgn0031885	1685	21	1060	-28.9
dme-miR-311-3p	TOP1	FBgn0004924	0.8994	dme-miR-986-5p	FBgn0028292 (ric8a)	0.92061	dme-miR-311-3p	n-syb	FBgn0013342	2636	22	630	-28.9
dme-miR-310-3p	TOP1	FBgn0004924	0.8995	dme-miR-2a-3p	FBgn0028341 (l(1)G0232)	0.84986	dme-miR-92a-3p	norpA	FBgn0262738	2846	22	2646	-28.9
dme-miR-313-3p	TOP1	FBgn0004924	0.9	dme-miR-986-5p	FBgn0028369 (kirre)	0.839608	dme-miR-286-3p	oc	FBgn0004102	2511	23	84	-28.9
dme-miR-2a-3p	os	FBgn0004956	0.9092	dme-miR-312-3p	FBgn0028371 (jbug)	0.811196	dme-miR-286-3p	Rpp20	FBgn0066304	642	23	29	-28.9
dme-miR-286-3p	os	FBgn0004956	0.9164	dme-miR-311-3p	FBgn0028371 (jbug)	0.810757	dme-miR-310-3p	sbr	FBgn0003321	757	22	279	-28.9
dme-miR-986-5p	gig	FBgn0005198	0.9131	dme-miR-310-3p	FBgn0028371 (jbug)	0.815471	dme-miR-286-3p	Sop2	FBgn0001961	284	23	42	-28.9
dme-miR-312-3p	M(2)21AB	FBgn0005278	0.8996	dme-miR-313-3p	FBgn0028371 (jbug)	0.801129	dme-miR-286-3p	Spase22-23	FBgn0039172	1076	23	232	-28.9
dme-miR-92a-3p	M(2)21AB	FBgn0005278	0.8998	dme-miR-286-3p	FBgn0028372 (isopeptidase-T-3)	0.914977	dme-mir-4919-3p	spel1	FBgn0015546	909	21	250	-28.9
dme-miR-311-3p	M(2)21AB	FBgn0005278	0.8997	dme-miR-312-3p	FBgn0028421 (Kap3)	0.968935	dme-miR-92a-3p	SPoCk	FBgn0052451	1703	22	101	-28.9
dme-miR-310-3p	M(2)21AB	FBgn0005278	0.8998	dme-miR-92a-3p	FBgn0028421 (Kap3)	0.819291	dme-miR-986-5p	ttk	FBgn0003870	2070	22	1275	-28.9
dme-miR-313-3p	M(2)21AB	FBgn0005278	0.9	dme-miR-311-3p	FBgn0028421 (Kap3)	0.98477	dme-miR-312-3p	Upf2	FBgn0029992	1041	22	33	-28.9
dme-miR-986-5p	nmd	FBgn0005322	0.9101	dme-miR-310-3p	FBgn0028421 (Kap3)	0.981078	dme-miR-92a-3p	vg	FBgn0003975	655	22	101	-28.9
dme-miR-995-3p	ewg	FBgn0005427	0.919	dme-miR-313-3p	FBgn0028421 (Kap3)	0.959936	dme-miR-312-3p	wupA	FBgn0004028	481	22	59	-28.9
dme-miR-286-3p	ewg	FBgn0005427	0.9165	dme-miR-313-3p	FBgn0028476 (CG15817)	0.81697	dme-miR-92a-3p	B52	FBgn0004587	3368	22	2155	-28.8
dme-miR-312-3p	Sv	FBgn0005561	0.8972	dme-miR-986-5p	FBgn0028482 (CG16857)	0.940311	dme-miR-2a-3p	BCL7-like	FBgn0026149	913	23	191	-28.8
dme-miR-92a-3p	Sv	FBgn0005561	0.8969	dme-miR-312-3p	FBgn0028487 (f-cup)	0.840857	dme-miR-312-3p	by	FBgn0000244	2341	22	1123	-28.8
dme-miR-311-3p	Sv	FBgn0005561	0.8997	dme-miR-313-3p	FBgn0028487 (f-cup)	0.834531	dme-miR-995-3p	CG12869	FBgn0033943	563	21	405	-28.8
dme-miR-310-3p	Sv	FBgn0005561	0.8996	dme-miR-312-3p	FBgn0028500 (Rich)	0.898261	dme-miR-92a-3p	CG13723	FBgn0036705	154	22	53	-28.8
dme-miR-313-3p	Sv	FBgn0005561	0.8969	dme-miR-311-3p	FBgn0028500 (Rich)	0.918232	dme-miR-286-3p	CG13784	FBgn0031897	2766	23	980	-28.8
dme-miR-312-3p	cac	FBgn0005563	0.9002	dme-miR-310-3p	FBgn0028500 (Rich)	0.893567	dme-miR-310-3p	CG14042	FBgn0260451	1991	22	1402	-28.8
dme-miR-92a-3p	cac	FBgn0005563	0.9002	dme-miR-313-3p	FBgn0028500 (Rich)	0.910336	dme-mir-4919-3p	CG14505	FBgn0034327	648	21	112	-28.8
dme-miR-311-3p	cac	FBgn0005563	0.9002	dme-miR-312-3p	FBgn0028541 (TM9SF4)	0.874717	dme-miR-92a-3p	CG15589	FBgn0037409	500	22	218	-28.8
dme-miR-310-3p	cac	FBgn0005563	0.9	dme-miR-311-3p	FBgn0028541 (TM9SF4)	0.872814	dme-miR-311-3p	CG30419	FBgn0050419	2576	22	800	-28.8
dme-miR-313-3p	cac	FBgn0005563	0.9002	dme-miR-310-3p	FBgn0028541 (TM9SF4)	0.872814	dme-miR-2a-3p	CG31688	FBgn0051688	2088	23	62	-28.8
dme-miR-312-3p	NA	FBgn0005619	0.898	dme-miR-313-3p	FBgn0028541 (TM9SF4)	0.8736	dme-miR-311-3p	CG32269	FBgn0052269	74	22	31	-28.8
dme-miR-92a-3p	NA	FBgn0005619	0.898	dme-miR-995-3p	FBgn0028550 (Atf3)	0.911626	dme-miR-311-3p	CG32270	FBgn0052270	1211	22	1168	-28.8
dme-miR-311-3p	NA	FBgn0005619	0.8987	dme-miR-286-3p	FBgn0028554 (x16)	0.935896	dme-miR-92a-3p	CG34139	FBgn0083975	1538	22	377	-28.8
dme-miR-310-3p	NA	FBgn0005619	0.8987	dme-miR-286-3p	FBgn0028567 (robl62A)	0.823778	dme-miR-92a-3p	CG34318	FBgn0085347	4153	22	1023	-28.8
dme-miR-313-3p	NA	FBgn0005619	0.8982	dme-miR-92a-3p	FBgn0028579 (phtf)	0.817124	dme-miR-92a-3p	CG34340	FBgn0085369	259	22	9	-28.8
dme-miR-2a-3p	robo	FBgn0005631	0.9106	dme-miR-311-3p	FBgn0028579 (phtf)	0.855713	dme-miR-286-3p	CG4004	FBgn0030418	2350	23	1759	-28.8
dme-miR-286-3p	robo	FBgn0005631	0.9235	dme-miR-310-3p	FBgn0028579 (phtf)	0.837504	dme-miR-312-3p	CG5348	FBgn0034156	1353	22	364	-28.8
dme-miR-312-3p	fln	FBgn0005633	0.8961	dme-miR-995-3p	FBgn0028670 (Vha100-2)	0.931471	dme-miR-312-3p	CG5618	FBgn0036975	1296	22	586	-28.8
dme-miR-92a-3p	fln	FBgn0005633	0.8963	dme-miR-312-3p	FBgn0028704 (Nckx30C)	0.802455	dme-miR-2a-3p	CG6511	FBgn0035923	601	23	370	-28.8
dme-miR-311-3p	fln	FBgn0005633	0.8965	dme-miR-286-3p	FBgn0028743 (CG5036)	0.821005	dme-miR-310-3p	f-cup	FBgn0028487	907	22	81	-28.8
dme-miR-310-3p	fln	FBgn0005633	0.8967	dme-miR-312-3p	FBgn0028863 (CG4587)	0.920888	dme-miR-92a-3p	Glut4EF	FBgn0263097	7576	22	6126	-28.8
dme-miR-313-3p	fln	FBgn0005633	0.8966	dme-miR-311-3p	FBgn0028863 (CG4587)	0.9481	dme-miR-92a-3p	HDAC4	FBgn0041210	2110	22	658	-28.8
dme-miR-286-3p	nvy	FBgn0005636	0.9163	dme-miR-310-3p	FBgn0028863 (CG4587)	0.938584	dme-miR-310-3p	HDAC6	FBgn0026428	728	22	250	-28.8
dme-miR-312-3p	Eip63E	FBgn0005640	0.8992	dme-miR-313-3p	FBgn0028863 (CG4587)	0.909616	dme-miR-310-3p	mew	FBgn0004456	1208	22	15	-28.8
dme-miR-92a-3p	Eip63E	FBgn0005640	0.8992	dme-miR-312-3p	FBgn0028872 (CG18095)	0.928787	dme-miR-311-3p	Mocs1	FBgn0263241	823	22	159	-28.8
dme-miR-311-3p	Eip63E	FBgn0005640	0.8993	dme-miR-92a-3p	FBgn0028872 (CG18095)	0.810301	dme-miR-311-3p	mspo	FBgn0020269	432	22	92	-28.8
dme-miR-310-3p	Eip63E	FBgn0005640	0.8996	dme-miR-311-3p	FBgn0028872 (CG18095)	0.849013	dme-miR-286-3p	nAcRbeta-96A	FBgn0004118	2967	23	1556	-28.8
dme-miR-313-3p	Eip63E	FBgn0005640	0.8993	dme-miR-310-3p	FBgn0028872 (CG18095)	0.848359	dme-miR-92a-3p	oaf	FBgn0011818	2149	22	138	-28.8
dme-miR-2a-3p	Ets65A	FBgn0005658	0.9108	dme-miR-313-3p	FBgn0028872 (CG18095)	0.898836	dme-miR-92a-3p	PpD5	FBgn0005778	146	22	97	-28.8
dme-miR-312-3p	Vha55	FBgn0005671	0.8995	dme-miR-286-3p	FBgn0028879 (CG15270)	0.827767	dme-miR-312-3p	RhoGAP100F	FBgn0039883	5186	22	466	-28.8
dme-miR-92a-3p	Vha55	FBgn0005671	0.8996	dme-miR-986-5p	FBgn0028938 (CG16886)	0.913775	dme-miR-311-3p	RSG7	FBgn0024941	2828	22	1424	-28.8
dme-miR-311-3p	Vha55	FBgn0005671	0.8992	dme-miR-2a-3p	FBgn0028938 (CG16886)	0.836423	dme-miR-310-3p	SK	FBgn0029761	1426	22	1000	-28.8
dme-miR-310-3p	Vha55	FBgn0005671	0.899	dme-miR-312-3p	FBgn0028996 (onecut)	0.914231	dme-miR-310-3p	SP555	FBgn0260470	758	22	167	-28.8
dme-miR-313-3p	Vha55	FBgn0005671	0.8992	dme-miR-286-3p	FBgn0028996 (onecut)	0.994816	dme-mir-4919-3p	Tango13	FBgn0086674	627	21	239	-28.8
dme-miR-986-5p	dac	FBgn0005677	0.9142	dme-miR-311-3p	FBgn0028996 (onecut)	0.918002	dme-miR-313-3p	tlk	FBgn0086899	2414	21	1694	-28.8
dme-miR-312-3p	dac	FBgn0005677	0.8994	dme-miR-310-3p	FBgn0028996 (onecut)	0.893254	dme-miR-310-3p	Vmat	FBgn0260964	4941	22	1261	-28.8
dme-miR-92a-3p	dac	FBgn0005677	0.8995	dme-miR-313-3p	FBgn0028996 (onecut)	0.88178	dme-miR-2a-3p	Ada2b	FBgn0037555	803	23	318	-28.7
dme-miR-311-3p	dac	FBgn0005677	0.8995	dme-miR-312-3p	FBgn0028997 (nmdyn-D7)	0.993668	dme-miR-311-3p	CCKLR-17D1	FBgn0259231	1170	22	167	-28.7
dme-miR-310-3p	dac	FBgn0005677	0.8996	dme-miR-92a-3p	FBgn0028997 (nmdyn-D7)	0.987597	dme-miR-92a-3p	CG10205	FBgn0033970	383	22	217	-28.7
dme-miR-313-3p	dac	FBgn0005677	0.8996	dme-miR-313-3p	FBgn0028997 (nmdyn-D7)	0.96213	dme-miR-92a-3p	CG10555	FBgn0030034	1378	22	735	-28.7
dme-miR-2a-3p	noc	FBgn0005771	0.9088	dme-miR-2a-3p	FBgn0028999 (nerfin-1)	0.857598	dme-miR-311-3p	CG11406	FBgn0034990	3341	22	2993	-28.7
dme-miR-312-3p	Su(z)2	FBgn0008654	0.8997	dme-miR-312-3p	FBgn0028999 (nerfin-1)	0.811136	dme-miR-310-3p	CG12484	FBgn0086604	960	22	11	-28.7
dme-miR-92a-3p	Su(z)2	FBgn0008654	0.8997	dme-miR-286-3p	FBgn0028999 (nerfin-1)	1	dme-miR-92a-3p	CG14985	FBgn0035482	1957	22	948	-28.7
dme-miR-311-3p	Su(z)2	FBgn0008654	0.8999	dme-miR-4919-3p	FBgn0029006 (lack)	0.80341	dme-miR-92a-3p	CG15221	FBgn0030331	706	22	492	-28.7
dme-miR-310-3p	Su(z)2	FBgn0008654	0.8998	dme-miR-995-3p	FBgn0029067 (Dd)	0.838506	dme-miR-286-3p	CG17746	FBgn0035425	357	23	45	-28.7
dme-miR-313-3p	Su(z)2	FBgn0008654	0.8992	dme-miR-2a-3p	FBgn0029082 (hbs)	0.999959	dme-miR-311-3p	CG3257	FBgn0034978	2726	22	616	-28.7
dme-miR-286-3p	CanA1	FBgn0010015	0.915	dme-miR-2a-3p	FBgn0029088 (disp)	0.997602	dme-miR-313-3p	CG3257	FBgn0034978	2726	21	1167	-28.7
dme-miR-2a-3p	dpn	FBgn0010109	0.9091	dme-miR-312-3p	FBgn0029092 (ced-6)	0.813799	dme-miR-310-3p	CG33233	FBgn0053233	523	22	371	-28.7
dme-miR-2a-3p	Galpha73B	FBgn0010223	0.9073	dme-miR-311-3p	FBgn0029092 (ced-6)	0.833077	dme-miR-2a-3p	CG33649	FBgn0064115	1091	23	686	-28.7
dme-miR-986-5p	HmgZ	FBgn0010228	0.9139	dme-miR-310-3p	FBgn0029092 (ced-6)	0.832508	dme-miR-995-3p	CG33981	FBgn0250851	6754	21	6005	-28.7
dme-miR-312-3p	Hr39	FBgn0010229	0.9215	dme-miR-313-3p	FBgn0029092 (ced-6)	0.83557	dme-mir-4919-3p	CG42245	FBgn0250911	4558	21	3432	-28.7
dme-miR-92a-3p	Hr39	FBgn0010229	0.9213	dme-miR-92a-3p	FBgn0029137 (Patsas)	0.816579	dme-miR-312-3p	CG42455	FBgn0259932	772	22	305	-28.7
dme-miR-311-3p	Hr39	FBgn0010229	0.9211	dme-miR-92a-3p	FBgn0029158 (Las)	0.836226	dme-miR-92a-3p	CG42492	FBgn0259994	1219	22	26	-28.7
dme-miR-310-3p	Hr39	FBgn0010229	0.9209	dme-miR-311-3p	FBgn0029158 (Las)	0.882468	dme-miR-2a-3p	CG43201	FBgn0262837	431	23	77	-28.7
dme-miR-313-3p	Hr39	FBgn0010229	0.921	dme-miR-310-3p	FBgn0029158 (Las)	0.824962	dme-miR-92a-3p	CG6613	FBgn0034694	174	22	20	-28.7
dme-miR-995-3p	Rbp9	FBgn0010263	0.9194	dme-miR-2a-3p	FBgn0029662 (CG12206)	0.874819	dme-miR-92a-3p	CG7956	FBgn0038890	1766	22	1627	-28.7
dme-miR-286-3p	Rbp9	FBgn0010263	0.9238	dme-miR-312-3p	FBgn0029715 (CG11444)	0.85067	dme-miR-286-3p	CG8010	FBgn0031008	301	23	6	-28.7
dme-miR-312-3p	taf4	FBgn0010280	0.8971	dme-miR-313-3p	FBgn0029715 (CG11444)	0.882464	dme-miR-311-3p	CG8314	FBgn0034057	258	22	220	-28.7
dme-miR-92a-3p	taf4	FBgn0010280	0.8965	dme-miR-312-3p	FBgn0029761 (SK)	0.819067	dme-miR-92a-3p	CG9747	FBgn0039754	421	22	110	-28.7
dme-miR-311-3p	taf4	FBgn0010280	0.8993	dme-miR-311-3p	FBgn0029761 (SK)	0.805657	dme-miR-92a-3p	comm	FBgn0010105	339	22	52	-28.7
dme-miR-310-3p	taf4	FBgn0010280	0.8989	dme-miR-310-3p	FBgn0029761 (SK)	0.828601	dme-miR-92a-3p	cpa	FBgn0034577	822	22	154	-28.7
dme-miR-313-3p	taf4	FBgn0010280	0.8966	dme-miR-2a-3p	FBgn0029818 (CG3033)	0.936705	dme-miR-995-3p	Dap160	FBgn0023388	1601	21	1157	-28.7
dme-miR-312-3p	hep	FBgn0010303	0.8993	dme-miR-2a-3p	FBgn0029820 (CG16721)	0.98696	dme-miR-286-3p	dimm	FBgn0023091	433	23	113	-28.7
dme-miR-92a-3p	hep	FBgn0010303	0.8993	dme-miR-995-3p	FBgn0029825 (CG12728)	0.846613	dme-miR-312-3p	exo70	FBgn0035892	93	22	10	-28.7
dme-miR-311-3p	hep	FBgn0010303	0.8993	dme-miR-2a-3p	FBgn0029828 (CG6067)	0.818781	dme-miR-995-3p	fab1	FBgn0028741	1284	21	535	-28.7
dme-miR-310-3p	hep	FBgn0010303	0.899	dme-miR-312-3p	FBgn0029835 (CG5921)	0.999932	dme-miR-92a-3p	Hr4	FBgn0023546	1555	22	982	-28.7
dme-miR-313-3p	hep	FBgn0010303	0.8991	dme-miR-92a-3p	FBgn0029835 (CG5921)	0.978312	dme-miR-2a-3p	Jheh2	FBgn0034405	879	23	541	-28.7
dme-miR-312-3p	DAP	FBgn0010316	0.8993	dme-miR-311-3p	FBgn0029835 (CG5921)	0.99999	dme-miR-92a-3p	mun	FBgn0262869	2318	22	61	-28.7
dme-miR-92a-3p	DAP	FBgn0010316	0.897	dme-miR-310-3p	FBgn0029835 (CG5921)	0.99999	dme-miR-312-3p	NetA	FBgn0015773	655	22	544	-28.7
dme-miR-311-3p	DAP	FBgn0010316	0.8994	dme-miR-313-3p	FBgn0029835 (CG5921)	0.999813	dme-miR-311-3p	Obp57c	FBgn0034509	613	22	520	-28.7
dme-miR-310-3p	DAP	FBgn0010316	0.8988	dme-miR-312-3p	FBgn0029861 (CG3815)	0.848055	dme-miR-312-3p	p24-2	FBgn0053105	2729	22	2589	-28.7
dme-miR-313-3p	DAP	FBgn0010316	0.8969	dme-miR-313-3p	FBgn0029861 (CG3815)	0.830933	dme-miR-312-3p	phtf	FBgn0028579	406	22	357	-28.7
dme-miR-986-5p	cycJ	FBgn0010317	0.9133	dme-miR-2a-3p	FBgn0029891 (Pink1)	0.838954	dme-miR-311-3p	Pxn	FBgn0011828	749	22	525	-28.7
dme-miR-995-3p	woc	FBgn0010328	0.9186	dme-miR-312-3p	FBgn0029893 (CG14442)	0.923552	dme-miR-311-3p	pygo	FBgn0043900	1057	22	495	-28.7
dme-miR-312-3p	cdsA	FBgn0010350	0.9212	dme-miR-311-3p	FBgn0029893 (CG14442)	0.865323	dme-miR-312-3p	Rcd5	FBgn0035489	110	22	12	-28.7
dme-miR-92a-3p	cdsA	FBgn0010350	0.9213	dme-miR-310-3p	FBgn0029893 (CG14442)	0.866963	dme-miR-311-3p	rin	FBgn0015778	1473	22	1342	-28.7
dme-miR-311-3p	cdsA	FBgn0010350	0.9212	dme-miR-313-3p	FBgn0029893 (CG14442)	0.919934	dme-miR-313-3p	RpI12	FBgn0038903	453	21	353	-28.7
dme-miR-310-3p	cdsA	FBgn0010350	0.9213	dme-miR-286-3p	FBgn0029894 (CG14440)	0.859445	dme-miR-92a-3p	smi35A	FBgn0016930	1660	22	103	-28.7
dme-miR-313-3p	cdsA	FBgn0010350	0.9212	dme-miR-986-5p	FBgn0029895 (CG14441)	0.882614	dme-miR-2a-3p	sol	FBgn0003464	3473	23	1659	-28.7
dme-miR-312-3p	Drs	FBgn0010381	0.8943	dme-miR-312-3p	FBgn0029895 (CG14441)	0.930605	dme-miR-92a-3p	Ten-m	FBgn0004449	2556	22	108	-28.7
dme-miR-92a-3p	Drs	FBgn0010381	0.8934	dme-miR-92a-3p	FBgn0029895 (CG14441)	0.914716	dme-miR-92a-3p	Trxr-1	FBgn0020653	345	22	156	-28.7
dme-miR-311-3p	Drs	FBgn0010381	0.8941	dme-miR-313-3p	FBgn0029895 (CG14441)	0.880036	dme-miR-92a-3p	TwdlT	FBgn0029170	572	22	356	-28.7
dme-miR-310-3p	Drs	FBgn0010381	0.8935	dme-miR-986-5p	FBgn0029922 (CG14431)	0.98544	dme-miR-312-3p	yrt	FBgn0004049	992	22	663	-28.7
dme-miR-313-3p	Drs	FBgn0010381	0.8933	dme-miR-312-3p	FBgn0029970 (Nek2)	0.812004	dme-miR-2a-3p	ago	FBgn0041171	1150	23	304	-28.6
dme-miR-286-3p	serT	FBgn0010414	0.9167	dme-miR-311-3p	FBgn0029970 (Nek2)	0.954885	dme-miR-310-3p	Ca-alpha1D	FBgn0001991	946	22	270	-28.6
dme-miR-312-3p	TAF6	FBgn0010417	0.894	dme-miR-310-3p	FBgn0029970 (Nek2)	0.931785	dme-miR-312-3p	CG12071	FBgn0039808	1784	22	255	-28.6
dme-miR-92a-3p	TAF6	FBgn0010417	0.8939	dme-miR-312-3p	FBgn0029996 (Ubc-E2H)	0.882348	dme-miR-92a-3p	CG12535	FBgn0029657	178	22	42	-28.6
dme-miR-311-3p	TAF6	FBgn0010417	0.8934	dme-miR-311-3p	FBgn0029996 (Ubc-E2H)	0.843901	dme-mir-4919-3p	CG13175	FBgn0033693	1662	21	581	-28.6
dme-miR-310-3p	TAF6	FBgn0010417	0.8941	dme-miR-310-3p	FBgn0029996 (Ubc-E2H)	0.830137	dme-mir-4919-3p	CG1407	FBgn0033474	898	21	212	-28.6
dme-miR-313-3p	TAF6	FBgn0010417	0.8939	dme-miR-313-3p	FBgn0029996 (Ubc-E2H)	0.844836	dme-miR-92a-3p	CG14736	FBgn0037986	596	22	337	-28.6
dme-miR-286-3p	Emp	FBgn0010435	0.916	dme-miR-312-3p	FBgn0030004 (CG10958)	0.939862	dme-miR-313-3p	CG15362	FBgn0031378	172	21	2	-28.6
dme-miR-2a-3p	NA	FBgn0010452	0.9096	dme-miR-311-3p	FBgn0030004 (CG10958)	0.922198	dme-miR-986-5p	CG16885	FBgn0032538	437	22	6	-28.6
dme-miR-986-5p	Aldh-III	FBgn0010548	0.9129	dme-miR-310-3p	FBgn0030004 (CG10958)	0.916579	dme-miR-286-3p	CG18170	FBgn0035239	4098	23	3758	-28.6
dme-miR-312-3p	dock	FBgn0010583	0.8998	dme-miR-313-3p	FBgn0030004 (CG10958)	0.91411	dme-miR-286-3p	CG30121	FBgn0050121	1265	23	847	-28.6
dme-miR-92a-3p	dock	FBgn0010583	0.8998	dme-miR-995-3p	FBgn0030077 (CG15365)	0.957473	dme-miR-286-3p	CG31211	FBgn0051211	1349	23	193	-28.6
dme-miR-311-3p	dock	FBgn0010583	0.8997	dme-miR-2a-3p	FBgn0030090 (fend)	0.860988	dme-miR-311-3p	CG32195	FBgn0052195	3390	22	357	-28.6
dme-miR-310-3p	dock	FBgn0010583	0.8998	dme-miR-2a-3p	FBgn0030161 (CG15249)	0.989381	dme-miR-311-3p	CG33695	FBgn0052831	384	22	194	-28.6
dme-miR-313-3p	dock	FBgn0010583	0.8998	dme-miR-2a-3p	FBgn0030174 (CG15312)	0.998666	dme-miR-311-3p	CG34377	FBgn0263117	2462	22	701	-28.6
dme-miR-986-5p	Gug	FBgn0010825	0.9148	dme-miR-312-3p	FBgn0030183 (CG15309)	0.800486	dme-miR-92a-3p	CG34449	FBgn0085478	2377	22	1669	-28.6
dme-miR-312-3p	sgl	FBgn0010851	0.8963	dme-miR-311-3p	FBgn0030296 (CG15196)	0.820143	dme-miR-310-3p	CG3894	FBgn0035059	485	22	61	-28.6
dme-miR-92a-3p	sgl	FBgn0010851	0.8965	dme-miR-310-3p	FBgn0030296 (CG15196)	0.840502	dme-miR-310-3p	CG3964	FBgn0031574	383	22	49	-28.6
dme-miR-311-3p	sgl	FBgn0010851	0.8966	dme-miR-313-3p	FBgn0030296 (CG15196)	0.836602	dme-miR-312-3p	CG42306	FBgn0259202	1453	22	549	-28.6
dme-miR-310-3p	sgl	FBgn0010851	0.8972	dme-miR-312-3p	FBgn0030362 (regucalcin)	0.989894	dme-miR-312-3p	CG42696	FBgn0261586	176	22	106	-28.6
dme-miR-313-3p	sgl	FBgn0010851	0.8959	dme-miR-92a-3p	FBgn0030362 (regucalcin)	0.985198	dme-miR-312-3p	CG4393	FBgn0039075	378	22	52	-28.6
dme-miR-2a-3p	l(3)s1921	FBgn0011013	0.9053	dme-miR-313-3p	FBgn0030362 (regucalcin)	0.95675	dme-miR-2a-3p	CG5478	FBgn0038386	195	23	136	-28.6
dme-miR-986-5p	SsRbeta	FBgn0011016	0.9118	dme-miR-312-3p	FBgn0030408 (CG11085)	0.98972	dme-miR-92a-3p	CG5618	FBgn0036975	1296	22	224	-28.6
dme-miR-986-5p	cue	FBgn0011204	0.9126	dme-miR-92a-3p	FBgn0030408 (CG11085)	0.811176	dme-miR-92a-3p	CG7311	FBgn0028848	1556	22	530	-28.6
dme-miR-2a-3p	cue	FBgn0011204	0.9098	dme-miR-311-3p	FBgn0030408 (CG11085)	0.994206	dme-miR-92a-3p	CG7470	FBgn0037146	397	22	151	-28.6
dme-miR-312-3p	Bol	FBgn0011206	0.8971	dme-miR-310-3p	FBgn0030408 (CG11085)	0.993417	dme-miR-310-3p	CG7956	FBgn0038890	1766	22	1625	-28.6
dme-miR-92a-3p	Bol	FBgn0011206	0.8976	dme-miR-313-3p	FBgn0030408 (CG11085)	0.965812	dme-miR-92a-3p	CG9588	FBgn0038166	411	22	180	-28.6
dme-miR-311-3p	Bol	FBgn0011206	0.8995	dme-miR-311-3p	FBgn0030421 (CG3812)	0.829873	dme-miR-312-3p	cue	FBgn0011204	601	22	52	-28.6
dme-miR-310-3p	Bol	FBgn0011206	0.8995	dme-miR-310-3p	FBgn0030421 (CG3812)	0.815484	dme-miR-92a-3p	Cyp18a1	FBgn0010383	609	22	206	-28.6
dme-miR-313-3p	Bol	FBgn0011206	0.8965	dme-miR-2a-3p	FBgn0030452 (MFS10)	0.803193	dme-miR-92a-3p	Dhap-at	FBgn0040212	986	22	13	-28.6
dme-miR-312-3p	blw	FBgn0011211	0.8973	dme-miR-986-5p	FBgn0030483 (CG12725)	0.814821	dme-miR-312-3p	EDTP	FBgn0027506	463	22	422	-28.6
dme-miR-92a-3p	blw	FBgn0011211	0.8972	dme-miR-4919-3p	FBgn0030494 (Cpr12A)	0.821169	dme-miR-310-3p	Etl1	FBgn0032157	1007	22	329	-28.6
dme-miR-311-3p	blw	FBgn0011211	0.8975	dme-miR-312-3p	FBgn0030499 (CG11178)	0.958372	dme-miR-92a-3p	Ets65A	FBgn0005658	1818	22	178	-28.6
dme-miR-310-3p	blw	FBgn0011211	0.8973	dme-miR-92a-3p	FBgn0030499 (CG11178)	0.916175	dme-miR-92a-3p	Glut1	FBgn0261914	3012	22	1639	-28.6
dme-miR-313-3p	blw	FBgn0011211	0.898	dme-miR-313-3p	FBgn0030499 (CG11178)	0.875178	dme-miR-92a-3p	hipk	FBgn0035142	1767	22	7	-28.6
dme-miR-2a-3p	Sema-1a	FBgn0011259	0.9109	dme-miR-312-3p	FBgn0030532 (CG11071)	0.830594	dme-miR-310-3p	HLH4C	FBgn0011277	737	22	71	-28.6
dme-miR-312-3p	Sema-1a	FBgn0011259	0.8996	dme-miR-311-3p	FBgn0030532 (CG11071)	0.911977	dme-miR-313-3p	Kap-alpha3	FBgn0027338	990	21	310	-28.6
dme-miR-995-3p	Sema-1a	FBgn0011259	0.9194	dme-miR-310-3p	FBgn0030532 (CG11071)	0.914868	dme-miR-310-3p	Mal-B2	FBgn0032382	437	22	175	-28.6
dme-miR-92a-3p	Sema-1a	FBgn0011259	0.8997	dme-miR-313-3p	FBgn0030532 (CG11071)	0.83278	dme-miR-312-3p	mid	FBgn0261963	897	22	66	-28.6
dme-miR-311-3p	Sema-1a	FBgn0011259	0.9	dme-miR-286-3p	FBgn0030591 (CG9517)	0.884582	dme-miR-286-3p	nerfin-1	FBgn0028999	1612	23	950	-28.6
dme-miR-310-3p	Sema-1a	FBgn0011259	0.9001	dme-miR-312-3p	FBgn0030617 (CG9095)	0.853958	dme-miR-2a-3p	Nop60B	FBgn0259937	1807	23	480	-28.6
dme-miR-313-3p	Sema-1a	FBgn0011259	0.8998	dme-miR-311-3p	FBgn0030617 (CG9095)	0.813891	dme-miR-92a-3p	qkr54B	FBgn0022987	2068	22	1902	-28.6
dme-miR-286-3p	Rya-r44F	FBgn0011286	0.9149	dme-miR-310-3p	FBgn0030617 (CG9095)	0.839075	dme-miR-986-5p	RanBPM	FBgn0262114	1359	22	2	-28.6
dme-miR-312-3p	babo	FBgn0011300	0.9001	dme-miR-312-3p	FBgn0030654 (CG15643)	0.873524	dme-miR-92a-3p	Sin3A	FBgn0022764	1793	22	383	-28.6
dme-miR-92a-3p	babo	FBgn0011300	0.9001	dme-miR-311-3p	FBgn0030654 (CG15643)	0.945259	dme-miR-92a-3p	sky	FBgn0032901	2414	22	1324	-28.6
dme-miR-311-3p	babo	FBgn0011300	0.9	dme-miR-310-3p	FBgn0030654 (CG15643)	0.948536	dme-miR-92a-3p	slou	FBgn0002941	374	22	45	-28.6
dme-miR-310-3p	babo	FBgn0011300	0.9001	dme-miR-313-3p	FBgn0030654 (CG15643)	0.883092	dme-miR-92a-3p	SRPK	FBgn0026370	2466	22	1709	-28.6
dme-miR-313-3p	babo	FBgn0011300	0.9001	dme-miR-312-3p	FBgn0030668 (CG8128)	0.993639	dme-miR-311-3p	stops	FBgn0086704	273	22	85	-28.6
dme-miR-2a-3p	pr-set7	FBgn0011474	0.9096	dme-miR-92a-3p	FBgn0030668 (CG8128)	0.985478	dme-miR-312-3p	tai	FBgn0041092	1379	22	437	-28.6
dme-miR-312-3p	TRP1	FBgn0011584	0.899	dme-miR-311-3p	FBgn0030668 (CG8128)	0.825856	dme-miR-311-3p	yl	FBgn0004649	377	22	66	-28.6
dme-miR-92a-3p	TRP1	FBgn0011584	0.8991	dme-miR-310-3p	FBgn0030668 (CG8128)	0.816782	dme-miR-310-3p	yl	FBgn0004649	377	22	65	-28.6
dme-miR-311-3p	TRP1	FBgn0011584	0.8985	dme-miR-313-3p	FBgn0030668 (CG8128)	0.967497	dme-miR-2a-3p	Asph	FBgn0034075	2140	23	1016	-28.5
dme-miR-310-3p	TRP1	FBgn0011584	0.8986	dme-miR-312-3p	FBgn0030680 (CG8944)	0.825618	dme-miR-92a-3p	bab2	FBgn0025525	1519	22	4	-28.5
dme-miR-313-3p	TRP1	FBgn0011584	0.8992	dme-miR-313-3p	FBgn0030680 (CG8944)	0.81699	dme-miR-995-3p	CG11406	FBgn0034990	3341	21	655	-28.5
dme-miR-312-3p	e(r)	FBgn0011586	0.8949	dme-miR-2a-3p	FBgn0030743 (CG9921)	0.938779	dme-miR-312-3p	CG13239	FBgn0037197	245	22	201	-28.5
dme-miR-92a-3p	e(r)	FBgn0011586	0.8948	dme-miR-312-3p	FBgn0030745 (CG4239)	0.812139	dme-miR-986-5p	CG13627	FBgn0039217	115	22	11	-28.5
dme-miR-311-3p	e(r)	FBgn0011586	0.8947	dme-miR-311-3p	FBgn0030745 (CG4239)	0.87094	dme-miR-92a-3p	CG15580	FBgn0037398	1447	22	1119	-28.5
dme-miR-310-3p	e(r)	FBgn0011586	0.8947	dme-miR-313-3p	FBgn0030745 (CG4239)	0.815124	dme-miR-286-3p	CG17352	FBgn0035880	1063	23	957	-28.5
dme-miR-313-3p	e(r)	FBgn0011586	0.8949	dme-miR-312-3p	FBgn0030756 (CG9903)	0.811048	dme-miR-2a-3p	CG18065	FBgn0034519	1210	23	798	-28.5
dme-miR-2a-3p	Fng	FBgn0011591	0.9094	dme-miR-311-3p	FBgn0030756 (CG9903)	0.918659	dme-miR-312-3p	CG18335	FBgn0033610	210	22	59	-28.5
dme-miR-286-3p	Fng	FBgn0011591	0.9156	dme-miR-310-3p	FBgn0030756 (CG9903)	0.906126	dme-miR-2a-3p	CG30419	FBgn0050419	2576	23	733	-28.5
dme-miR-312-3p	Mad	FBgn0011648	0.8985	dme-miR-313-3p	FBgn0030756 (CG9903)	0.8236	dme-miR-92a-3p	CG42715	FBgn0261632	89	22	60	-28.5
dme-miR-92a-3p	Mad	FBgn0011648	0.8989	dme-miR-2a-3p	FBgn0030757 (CG9902)	0.991858	dme-miR-986-5p	CG4678	FBgn0030778	2263	22	741	-28.5
dme-miR-311-3p	Mad	FBgn0011648	0.8994	dme-miR-312-3p	FBgn0030774 (spheroide)	0.940873	dme-miR-310-3p	CG4836	FBgn0038762	1301	22	1091	-28.5
dme-miR-310-3p	Mad	FBgn0011648	0.8993	dme-miR-311-3p	FBgn0030774 (spheroide)	0.985357	dme-miR-986-5p	CG5707	FBgn0026593	228	22	22	-28.5
dme-miR-313-3p	Mad	FBgn0011648	0.8988	dme-miR-310-3p	FBgn0030774 (spheroide)	0.974169	dme-mir-4919-3p	CG6123	FBgn0030913	3437	21	826	-28.5
dme-miR-986-5p	MEF2	FBgn0011656	0.915	dme-miR-313-3p	FBgn0030774 (spheroide)	0.948909	dme-miR-995-3p	CG7182	FBgn0035878	107	21	1	-28.5
dme-miR-312-3p	MEF2	FBgn0011656	0.9218	dme-miR-312-3p	FBgn0030788 (Sap30)	0.828199	dme-miR-2a-3p	CG7804	FBgn0036496	425	23	94	-28.5
dme-miR-92a-3p	MEF2	FBgn0011656	0.9218	dme-miR-313-3p	FBgn0030788 (Sap30)	0.837813	dme-miR-310-3p	CG8611	FBgn0027602	584	22	64	-28.5
dme-miR-311-3p	MEF2	FBgn0011656	0.9217	dme-miR-312-3p	FBgn0030812 (CG8949)	0.8045	dme-miR-92a-3p	D19A	FBgn0022935	551	22	327	-28.5
dme-miR-310-3p	MEF2	FBgn0011656	0.9217	dme-miR-4919-3p	FBgn0030813 (CG4949)	0.825963	dme-miR-92a-3p	DmsR-1	FBgn0035331	1402	22	89	-28.5
dme-miR-313-3p	MEF2	FBgn0011656	0.9218	dme-miR-310-3p	FBgn0030839 (CG5613)	0.800756	dme-miR-310-3p	Ets65A	FBgn0005658	1818	22	89	-28.5
dme-miR-986-5p	NA	FBgn0011676	0.915	dme-miR-2a-3p	FBgn0030869 (Socs16D)	0.832935	dme-miR-311-3p	Frq1	FBgn0030897	366	22	179	-28.5
dme-miR-995-3p	NA	FBgn0011676	0.9195	dme-miR-995-3p	FBgn0030869 (Socs16D)	0.854913	dme-miR-312-3p	GluClalpha	FBgn0024963	2239	22	218	-28.5
dme-miR-986-5p	rpr	FBgn0011706	0.9057	dme-miR-286-3p	FBgn0030873 (CG15814)	0.985952	dme-miR-92a-3p	GNBP2	FBgn0040322	616	22	505	-28.5
dme-miR-2a-3p	rpr	FBgn0011706	0.9091	dme-miR-2a-3p	FBgn0030884 (CG6847)	0.878472	dme-miR-92a-3p	Hk	FBgn0263220	1200	22	892	-28.5
dme-miR-995-3p	wts	FBgn0011739	0.9188	dme-miR-2a-3p	FBgn0030904 (upd2)	0.857513	dme-miR-92a-3p	Hrs	FBgn0031450	292	22	35	-28.5
dme-miR-2a-3p	alpha-Man-II	FBgn0011740	0.9088	dme-miR-92a-3p	FBgn0030913 (CG6123)	0.811978	dme-miR-311-3p	lok	FBgn0019686	1075	22	214	-28.5
dme-miR-312-3p	alpha-Man-II	FBgn0011740	0.8979	dme-miR-312-3p	FBgn0030921 (CG6290)	0.999397	dme-miR-311-3p	Mical	FBgn0053208	5234	22	1697	-28.5
dme-miR-92a-3p	alpha-Man-II	FBgn0011740	0.8981	dme-miR-92a-3p	FBgn0030921 (CG6290)	0.970023	dme-miR-311-3p	par-1	FBgn0260934	2281	22	328	-28.5
dme-miR-311-3p	alpha-Man-II	FBgn0011740	0.8981	dme-miR-311-3p	FBgn0030921 (CG6290)	0.971349	dme-miR-986-5p	Pi3K21B	FBgn0020622	1296	22	352	-28.5
dme-miR-310-3p	alpha-Man-II	FBgn0011740	0.898	dme-miR-310-3p	FBgn0030921 (CG6290)	0.971349	dme-miR-311-3p	Proct	FBgn0045038	1265	22	56	-28.5
dme-miR-313-3p	alpha-Man-II	FBgn0011740	0.8983	dme-miR-313-3p	FBgn0030921 (CG6290)	0.997689	dme-miR-2a-3p	Prp18	FBgn0027784	203	23	112	-28.5
dme-miR-312-3p	Arp14D	FBgn0011742	0.8993	dme-miR-312-3p	FBgn0030930 (GalNAc-T2)	0.809504	dme-miR-311-3p	psq	FBgn0263102	3158	22	652	-28.5
dme-miR-92a-3p	Arp14D	FBgn0011742	0.8993	dme-miR-311-3p	FBgn0030930 (GalNAc-T2)	0.898856	dme-miR-312-3p	stg1	FBgn0064123	2313	22	1686	-28.5
dme-miR-311-3p	Arp14D	FBgn0011742	0.8997	dme-miR-310-3p	FBgn0030930 (GalNAc-T2)	0.893658	dme-miR-92a-3p	trbl	FBgn0028978	563	22	81	-28.5
dme-miR-310-3p	Arp14D	FBgn0011742	0.8997	dme-miR-313-3p	FBgn0030930 (GalNAc-T2)	0.803551	dme-miR-92a-3p	TyrR	FBgn0038542	1985	22	1243	-28.5
dme-miR-313-3p	Arp14D	FBgn0011742	0.8994	dme-miR-311-3p	FBgn0030985 (Obp18a)	0.822758	dme-miR-312-3p	Ank2	FBgn0261788	6560	22	579	-28.4
dme-miR-286-3p	Arp53D	FBgn0011743	0.913	dme-miR-312-3p	FBgn0030997 (CG7990)	0.968114	dme-miR-310-3p	app	FBgn0260941	1682	22	924	-28.4
dme-miR-312-3p	Arp66B	FBgn0011744	0.8973	dme-miR-92a-3p	FBgn0030997 (CG7990)	0.951623	dme-miR-92a-3p	beat-IIIb	FBgn0053179	1518	22	407	-28.4
dme-miR-92a-3p	Arp66B	FBgn0011744	0.8974	dme-miR-311-3p	FBgn0030997 (CG7990)	0.853825	dme-miR-312-3p	bs	FBgn0004101	1063	22	896	-28.4
dme-miR-311-3p	Arp66B	FBgn0011744	0.8979	dme-miR-310-3p	FBgn0030997 (CG7990)	0.851966	dme-miR-92a-3p	bsk	FBgn0000229	1277	22	509	-28.4
dme-miR-310-3p	Arp66B	FBgn0011744	0.8978	dme-miR-313-3p	FBgn0030997 (CG7990)	0.953659	dme-miR-2a-3p	bun	FBgn0259176	1179	23	653	-28.4
dme-miR-313-3p	Arp66B	FBgn0011744	0.8961	dme-miR-2a-3p	FBgn0031011 (CG8034)	0.804465	dme-miR-312-3p	Cad74A	FBgn0036715	706	22	470	-28.4
dme-miR-2a-3p	ana	FBgn0011746	0.9101	dme-miR-286-3p	FBgn0031093 (CG9581)	0.928438	dme-miR-312-3p	caps	FBgn0023095	2331	22	767	-28.4
dme-miR-312-3p	Ank	FBgn0011747	0.8979	dme-miR-2a-3p	FBgn0031098 (CG17068)	0.830392	dme-miR-92a-3p	CG10000	FBgn0039596	829	22	104	-28.4
dme-miR-92a-3p	Ank	FBgn0011747	0.8979	dme-miR-986-5p	FBgn0031116 (CG1695)	0.969275	dme-miR-311-3p	CG11317	FBgn0039816	660	22	11	-28.4
dme-miR-311-3p	Ank	FBgn0011747	0.8976	dme-miR-312-3p	FBgn0031145 (Ntf-2)	0.922657	dme-miR-995-3p	CG12424	FBgn0033987	899	21	29	-28.4
dme-miR-310-3p	Ank	FBgn0011747	0.8976	dme-miR-92a-3p	FBgn0031145 (Ntf-2)	0.843666	dme-miR-2a-3p	CG17193	FBgn0040571	3169	23	1964	-28.4
dme-miR-313-3p	Ank	FBgn0011747	0.8979	dme-miR-313-3p	FBgn0031145 (Ntf-2)	0.859233	dme-miR-310-3p	CG2186	FBgn0030243	797	22	68	-28.4
dme-miR-986-5p	PhKgamma	FBgn0011754	0.9129	dme-miR-286-3p	FBgn0031232 (CG11617)	0.88574	dme-miR-92a-3p	CG2556	FBgn0030396	488	22	5	-28.4
dme-miR-2a-3p	Dsp1	FBgn0011764	0.9087	dme-miR-312-3p	FBgn0031258 (CG4297)	0.999248	dme-miR-92a-3p	CG30177	FBgn0050177	803	22	410	-28.4
dme-miR-312-3p	Pp2B-14D	FBgn0011826	0.8995	dme-miR-92a-3p	FBgn0031258 (CG4297)	0.991732	dme-miR-92a-3p	CG30377	FBgn0050377	472	22	87	-28.4
dme-miR-92a-3p	Pp2B-14D	FBgn0011826	0.8994	dme-miR-311-3p	FBgn0031258 (CG4297)	0.99827	dme-miR-312-3p	CG30389	FBgn0050389	608	22	154	-28.4
dme-miR-311-3p	Pp2B-14D	FBgn0011826	0.8986	dme-miR-310-3p	FBgn0031258 (CG4297)	0.998338	dme-miR-311-3p	CG32085	FBgn0052085	470	22	67	-28.4
dme-miR-310-3p	Pp2B-14D	FBgn0011826	0.8993	dme-miR-313-3p	FBgn0031258 (CG4297)	0.998306	dme-miR-92a-3p	CG3257	FBgn0034978	2726	22	618	-28.4
dme-miR-313-3p	Pp2B-14D	FBgn0011826	0.8995	dme-miR-312-3p	FBgn0031294 (IA-2)	0.965553	dme-miR-311-3p	CG32635	FBgn0052635	736	22	106	-28.4
dme-miR-2a-3p	AcCoAS	FBgn0012034	0.9087	dme-miR-92a-3p	FBgn0031294 (IA-2)	0.814189	dme-miR-311-3p	CG34340	FBgn0085369	259	22	9	-28.4
dme-miR-995-3p	BtbVII	FBgn0012049	0.9186	dme-miR-311-3p	FBgn0031294 (IA-2)	0.993992	dme-mir-4919-3p	CG34347	FBgn0085376	528	21	456	-28.4
dme-miR-312-3p	CalpA	FBgn0012051	0.8985	dme-miR-310-3p	FBgn0031294 (IA-2)	0.98044	dme-miR-311-3p	CG3894	FBgn0035059	485	22	28	-28.4
dme-miR-92a-3p	CalpA	FBgn0012051	0.8985	dme-miR-313-3p	FBgn0031294 (IA-2)	0.937474	dme-miR-312-3p	CG42339	FBgn0259241	1025	22	10	-28.4
dme-miR-311-3p	CalpA	FBgn0012051	0.8959	dme-miR-986-5p	FBgn0031299 (CG4629)	0.885715	dme-miR-92a-3p	CG42340	FBgn0259242	2531	22	1343	-28.4
dme-miR-310-3p	CalpA	FBgn0012051	0.8965	dme-miR-312-3p	FBgn0031304 (CG4552)	0.869981	dme-miR-92a-3p	CG42446	FBgn0259917	704	22	229	-28.4
dme-miR-313-3p	CalpA	FBgn0012051	0.8984	dme-miR-92a-3p	FBgn0031304 (CG4552)	0.849464	dme-miR-310-3p	CG4896	FBgn0031319	2907	22	2571	-28.4
dme-miR-286-3p	Igl	FBgn0013467	0.9168	dme-miR-311-3p	FBgn0031304 (CG4552)	0.801752	dme-miR-2a-3p	CG5191	FBgn0038803	451	23	124	-28.4
dme-miR-312-3p	shot	FBgn0013733	0.8974	dme-miR-310-3p	FBgn0031304 (CG4552)	0.805735	dme-miR-92a-3p	CG5541	FBgn0030603	391	22	297	-28.4
dme-miR-92a-3p	shot	FBgn0013733	0.8966	dme-miR-313-3p	FBgn0031304 (CG4552)	0.871304	dme-miR-312-3p	CG6067	FBgn0029828	315	22	50	-28.4
dme-miR-311-3p	shot	FBgn0013733	0.8984	dme-miR-312-3p	FBgn0031305 (Iris)	0.908687	dme-miR-311-3p	CG6665	FBgn0034172	662	22	183	-28.4
dme-miR-310-3p	shot	FBgn0013733	0.8968	dme-miR-311-3p	FBgn0031305 (Iris)	0.923428	dme-miR-92a-3p	CG9363	FBgn0037697	349	22	97	-28.4
dme-miR-313-3p	shot	FBgn0013733	0.8966	dme-miR-310-3p	FBgn0031305 (Iris)	0.906753	dme-miR-310-3p	CkIIbeta	FBgn0000259	2315	22	2159	-28.4
dme-miR-995-3p	alien	FBgn0013746	0.9188	dme-miR-313-3p	FBgn0031305 (Iris)	0.920767	dme-miR-310-3p	cv	FBgn0000394	512	22	297	-28.4
dme-miR-286-3p	Awh	FBgn0013751	0.9163	dme-miR-312-3p	FBgn0031306 (CG4577)	0.900667	dme-miR-310-3p	D2R	FBgn0053517	2337	22	77	-28.4
dme-miR-312-3p	Caki	FBgn0013759	0.8982	dme-miR-92a-3p	FBgn0031306 (CG4577)	0.884352	dme-miR-92a-3p	DmsR-2	FBgn0035329	914	22	12	-28.4
dme-miR-92a-3p	Caki	FBgn0013759	0.8977	dme-miR-311-3p	FBgn0031306 (CG4577)	0.964709	dme-miR-92a-3p	Dscam3	FBgn0261046	442	22	129	-28.4
dme-miR-311-3p	Caki	FBgn0013759	0.8996	dme-miR-310-3p	FBgn0031306 (CG4577)	0.974851	dme-miR-995-3p	Ela	FBgn0013949	177	21	4	-28.4
dme-miR-310-3p	Caki	FBgn0013759	0.8995	dme-miR-313-3p	FBgn0031306 (CG4577)	0.835937	dme-miR-312-3p	Girdin	FBgn0035411	1016	22	287	-28.4
dme-miR-313-3p	Caki	FBgn0013759	0.8971	dme-miR-312-3p	FBgn0031375 (erm)	0.996498	dme-miR-92a-3p	His3.3B	FBgn0004828	874	22	554	-28.4
dme-miR-986-5p	Eip93F	FBgn0013948	0.9149	dme-miR-92a-3p	FBgn0031375 (erm)	0.875951	dme-miR-986-5p	Hr46	FBgn0000448	3740	22	99	-28.4
dme-miR-2a-3p	Eip93F	FBgn0013948	0.9106	dme-miR-311-3p	FBgn0031375 (erm)	0.999238	dme-miR-311-3p	IA-2	FBgn0031294	2532	22	950	-28.4
dme-miR-312-3p	Eip93F	FBgn0013948	0.9219	dme-miR-310-3p	FBgn0031375 (erm)	0.999164	dme-miR-92a-3p	kuz	FBgn0259984	1145	22	342	-28.4
dme-miR-92a-3p	Eip93F	FBgn0013948	0.9218	dme-miR-313-3p	FBgn0031375 (erm)	0.996068	dme-miR-92a-3p	l(3)L1231	FBgn0086686	385	22	97	-28.4
dme-miR-311-3p	Eip93F	FBgn0013948	0.9218	dme-miR-2a-3p	FBgn0031384 (CG4238)	0.839398	dme-miR-312-3p	lea	FBgn0002543	1526	22	21	-28.4
dme-miR-310-3p	Eip93F	FBgn0013948	0.9218	dme-miR-2a-3p	FBgn0031397 (CG15385)	0.996463	dme-miR-995-3p	nAcRbeta-96A	FBgn0004118	2967	21	637	-28.4
dme-miR-313-3p	Eip93F	FBgn0013948	0.9219	dme-miR-986-5p	FBgn0031414 (eys)	0.841819	dme-miR-310-3p	Nep3	FBgn0031081	1219	22	400	-28.4
dme-miR-2a-3p	Imd	FBgn0013983	0.9077	dme-miR-2a-3p	FBgn0031428 (CG9886)	0.802671	dme-miR-310-3p	p24-2	FBgn0053105	2729	22	1097	-28.4
dme-miR-312-3p	Imd	FBgn0013983	0.8973	dme-miR-2a-3p	FBgn0031449 (CG31689)	0.928752	dme-miR-313-3p	ras	FBgn0003204	603	21	25	-28.4
dme-miR-92a-3p	Imd	FBgn0013983	0.8972	dme-miR-312-3p	FBgn0031453 (CG9894)	0.885615	dme-miR-92a-3p	RpL3	FBgn0020910	1235	22	523	-28.4
dme-miR-311-3p	Imd	FBgn0013983	0.8968	dme-miR-92a-3p	FBgn0031453 (CG9894)	0.853606	dme-miR-995-3p	sna	FBgn0003448	342	21	106	-28.4
dme-miR-310-3p	Imd	FBgn0013983	0.897	dme-miR-313-3p	FBgn0031453 (CG9894)	0.874723	dme-miR-310-3p	sol	FBgn0003464	3473	22	1314	-28.4
dme-miR-313-3p	Imd	FBgn0013983	0.8976	dme-miR-312-3p	FBgn0031457 (CG3077)	0.996364	dme-miR-92a-3p	Taf2	FBgn0011836	192	22	14	-28.4
dme-miR-286-3p	Calx	FBgn0013995	0.9161	dme-miR-92a-3p	FBgn0031457 (CG3077)	0.99796	dme-miR-286-3p	TpnC73F	FBgn0010424	1803	23	1330	-28.4
dme-miR-312-3p	rab2	FBgn0014009	0.8998	dme-miR-311-3p	FBgn0031457 (CG3077)	0.985676	dme-miR-312-3p	Tsp26A	FBgn0031760	2004	22	1708	-28.4
dme-miR-92a-3p	rab2	FBgn0014009	0.8991	dme-miR-310-3p	FBgn0031457 (CG3077)	0.992759	dme-miR-286-3p	unc-104	FBgn0034155	1938	23	1256	-28.4
dme-miR-311-3p	rab2	FBgn0014009	0.8995	dme-miR-313-3p	FBgn0031457 (CG3077)	0.997029	dme-miR-92a-3p	ytr	FBgn0021895	1287	22	142	-28.4
dme-miR-310-3p	rab2	FBgn0014009	0.8989	dme-miR-2a-3p	FBgn0031474 (CG2991)	0.919112	dme-miR-92a-3p	ZnT63C	FBgn0035432	468	22	396	-28.4
dme-miR-313-3p	rab2	FBgn0014009	0.8988	dme-miR-312-3p	FBgn0031478 (CG8814)	0.817751	dme-miR-92a-3p	Ada2b	FBgn0037555	803	22	215	-28.3
dme-miR-2a-3p	Rab5	FBgn0014010	0.9084	dme-miR-311-3p	FBgn0031478 (CG8814)	0.824832	dme-miR-310-3p	Alg-2	FBgn0086378	1885	22	1347	-28.3
dme-miR-986-5p	Rnp4F	FBgn0014024	0.9143	dme-miR-310-3p	FBgn0031478 (CG8814)	0.824187	dme-miR-312-3p	alpha-Adaptin	FBgn0015567	1358	22	1172	-28.3
dme-miR-286-3p	Tie	FBgn0014073	0.9156	dme-miR-313-3p	FBgn0031478 (CG8814)	0.826153	dme-miR-310-3p	Atf3	FBgn0028550	3365	22	98	-28.3
dme-miR-312-3p	bif	FBgn0014133	0.8999	dme-miR-986-5p	FBgn0031516 (CG9663)	0.946394	dme-miR-92a-3p	bun	FBgn0259176	1179	22	143	-28.3
dme-miR-92a-3p	bif	FBgn0014133	0.8999	dme-miR-2a-3p	FBgn0031528 (CG15412)	0.941021	dme-miR-310-3p	CadN	FBgn0015609	3079	22	253	-28.3
dme-miR-311-3p	bif	FBgn0014133	0.8995	dme-miR-311-3p	FBgn0031636 (CG12194)	0.846647	dme-miR-2a-3p	CG10426	FBgn0036273	443	23	88	-28.3
dme-miR-310-3p	bif	FBgn0014133	0.8995	dme-miR-310-3p	FBgn0031636 (CG12194)	0.848283	dme-miR-995-3p	CG10778	FBgn0029980	320	21	218	-28.3
dme-miR-313-3p	bif	FBgn0014133	0.9	dme-miR-312-3p	FBgn0031675 (CG9121)	0.854875	dme-miR-312-3p	CG11656	FBgn0038109	127	22	66	-28.3
dme-miR-286-3p	gcm	FBgn0014179	0.9162	dme-miR-311-3p	FBgn0031675 (CG9121)	0.867721	dme-miR-92a-3p	CG11951	FBgn0039656	1089	22	509	-28.3
dme-miR-312-3p	mirr	FBgn0014343	0.8995	dme-miR-310-3p	FBgn0031675 (CG9121)	0.864755	dme-miR-92a-3p	CG12911	FBgn0033501	382	22	199	-28.3
dme-miR-92a-3p	mirr	FBgn0014343	0.8995	dme-miR-313-3p	FBgn0031675 (CG9121)	0.875833	dme-miR-92a-3p	CG13676	FBgn0035844	697	22	149	-28.3
dme-miR-311-3p	mirr	FBgn0014343	0.8995	dme-miR-312-3p	FBgn0031676 (CG14040)	0.831321	dme-miR-92a-3p	CG14216	FBgn0031054	1522	22	737	-28.3
dme-miR-310-3p	mirr	FBgn0014343	0.8995	dme-miR-92a-3p	FBgn0031676 (CG14040)	0.885423	dme-miR-92a-3p	CG14435	FBgn0029911	1884	22	1166	-28.3
dme-miR-313-3p	mirr	FBgn0014343	0.8996	dme-miR-311-3p	FBgn0031676 (CG14040)	0.893041	dme-miR-311-3p	CG14606	FBgn0037485	397	22	245	-28.3
dme-miR-986-5p	mub	FBgn0014362	0.9141	dme-miR-310-3p	FBgn0031676 (CG14040)	0.883664	dme-miR-310-3p	CG14667	FBgn0037317	477	22	1	-28.3
dme-miR-995-3p	CrebB-17A	FBgn0014467	0.9163	dme-miR-313-3p	FBgn0031676 (CG14040)	0.831109	dme-miR-995-3p	CG15365	FBgn0030077	349	21	3	-28.3
dme-miR-2a-3p	Hr38	FBgn0014859	0.9109	dme-miR-312-3p	FBgn0031698 (Ncoa6)	0.968704	dme-miR-92a-3p	CG15549	FBgn0039810	649	22	32	-28.3
dme-miR-312-3p	Hr38	FBgn0014859	0.9002	dme-miR-311-3p	FBgn0031698 (Ncoa6)	0.967838	dme-miR-310-3p	CG17075	FBgn0031239	3403	22	2435	-28.3
dme-miR-286-3p	Hr38	FBgn0014859	0.9161	dme-miR-310-3p	FBgn0031698 (Ncoa6)	0.968641	dme-miR-311-3p	CG2010	FBgn0039667	229	22	90	-28.3
dme-miR-92a-3p	Hr38	FBgn0014859	0.9002	dme-miR-313-3p	FBgn0031698 (Ncoa6)	0.968007	dme-miR-312-3p	CG2124	FBgn0030217	762	22	327	-28.3
dme-miR-311-3p	Hr38	FBgn0014859	0.9002	dme-miR-986-5p	FBgn0031736 (CG11030)	0.819292	dme-miR-310-3p	CG31550	FBgn0051550	1175	22	614	-28.3
dme-miR-310-3p	Hr38	FBgn0014859	0.9002	dme-miR-286-3p	FBgn0031737 (obst-E)	0.8585	dme-miR-286-3p	CG32137	FBgn0052137	797	23	413	-28.3
dme-miR-313-3p	Hr38	FBgn0014859	0.9002	dme-miR-4919-3p	FBgn0031759 (lid)	0.962133	dme-miR-310-3p	CG32195	FBgn0052195	3390	22	1595	-28.3
dme-miR-995-3p	Pglym78	FBgn0014869	0.9176	dme-miR-2a-3p	FBgn0031760 (Tsp26A)	0.993147	dme-miR-92a-3p	CG42456	FBgn0259933	1838	22	74	-28.3
dme-miR-312-3p	Psi	FBgn0014870	0.9213	dme-miR-312-3p	FBgn0031760 (Tsp26A)	0.804754	dme-miR-310-3p	CG42456	FBgn0259933	1838	22	1	-28.3
dme-miR-92a-3p	Psi	FBgn0014870	0.9213	dme-miR-286-3p	FBgn0031760 (Tsp26A)	0.889158	dme-miR-92a-3p	CG4949	FBgn0030813	1325	22	1259	-28.3
dme-miR-311-3p	Psi	FBgn0014870	0.9213	dme-miR-92a-3p	FBgn0031760 (Tsp26A)	0.916649	dme-miR-310-3p	CG5273	FBgn0040382	578	22	281	-28.3
dme-miR-310-3p	Psi	FBgn0014870	0.9213	dme-miR-311-3p	FBgn0031760 (Tsp26A)	0.954742	dme-miR-92a-3p	CG5357	FBgn0034862	741	22	675	-28.3
dme-miR-313-3p	Psi	FBgn0014870	0.9213	dme-miR-310-3p	FBgn0031760 (Tsp26A)	0.900006	dme-miR-92a-3p	CG5359	FBgn0037773	649	22	311	-28.3
dme-miR-986-5p	tgo	FBgn0015014	0.9134	dme-miR-2a-3p	FBgn0031764 (CG9107)	0.905053	dme-miR-92a-3p	CG5404	FBgn0038354	800	22	177	-28.3
dme-miR-312-3p	tgo	FBgn0015014	0.8984	dme-miR-2a-3p	FBgn0031801 (CG9498)	0.959118	dme-miR-92a-3p	CG6123	FBgn0030913	3437	22	6	-28.3
dme-miR-92a-3p	tgo	FBgn0015014	0.8985	dme-miR-2a-3p	FBgn0031817 (CG9531)	0.896096	dme-miR-311-3p	CG8188	FBgn0030863	1244	22	1043	-28.3
dme-miR-311-3p	tgo	FBgn0015014	0.8993	dme-miR-2a-3p	FBgn0031834 (CG13766)	0.925817	dme-miR-313-3p	CG8300	FBgn0029937	231	21	29	-28.3
dme-miR-310-3p	tgo	FBgn0015014	0.8994	dme-miR-2a-3p	FBgn0031858 (CG17378)	0.941819	dme-miR-995-3p	CG8814	FBgn0031478	433	21	23	-28.3
dme-miR-313-3p	tgo	FBgn0015014	0.8985	dme-miR-311-3p	FBgn0031882 (Rab30)	0.921647	dme-miR-2a-3p	CG9134	FBgn0035199	294	23	89	-28.3
dme-miR-312-3p	Dopr2	FBgn0015129	0.9237	dme-miR-310-3p	FBgn0031882 (Rab30)	0.890447	dme-miR-92a-3p	clumsy	FBgn0026255	933	22	580	-28.3
dme-miR-286-3p	Dopr2	FBgn0015129	0.9169	dme-miR-2a-3p	FBgn0031885 (Mnn1)	0.913261	dme-miR-311-3p	crl	FBgn0015374	611	22	241	-28.3
dme-miR-92a-3p	Dopr2	FBgn0015129	0.9237	dme-miR-2a-3p	FBgn0031914 (CG5973)	0.870218	dme-miR-92a-3p	dar1	FBgn0263239	541	22	405	-28.3
dme-miR-311-3p	Dopr2	FBgn0015129	0.9237	dme-miR-2a-3p	FBgn0031979 (CG7429)	0.916911	dme-miR-92a-3p	dpp	FBgn0000490	1049	22	272	-28.3
dme-miR-310-3p	Dopr2	FBgn0015129	0.9237	dme-miR-312-3p	FBgn0031981 (CG7466)	0.986344	dme-miR-2a-3p	grim	FBgn0015946	964	23	62	-28.3
dme-miR-313-3p	Dopr2	FBgn0015129	0.9237	dme-miR-92a-3p	FBgn0031981 (CG7466)	0.876753	dme-miR-312-3p	Hr38	FBgn0014859	3348	22	189	-28.3
dme-miR-2a-3p	Fer2LCH	FBgn0015221	0.9079	dme-miR-311-3p	FBgn0031981 (CG7466)	0.970028	dme-miR-286-3p	Hydr1	FBgn0033382	400	23	1	-28.3
dme-miR-312-3p	glec	FBgn0015229	0.8988	dme-miR-310-3p	FBgn0031981 (CG7466)	0.96441	dme-miR-311-3p	kel	FBgn0001301	3808	22	131	-28.3
dme-miR-92a-3p	glec	FBgn0015229	0.899	dme-miR-313-3p	FBgn0031981 (CG7466)	0.964627	dme-miR-310-3p	moi	FBgn0261019	1466	22	719	-28.3
dme-miR-311-3p	glec	FBgn0015229	0.8985	dme-miR-2a-3p	FBgn0031998 (CG8451)	0.999968	dme-miR-92a-3p	Mvl	FBgn0011672	805	22	304	-28.3
dme-miR-310-3p	glec	FBgn0015229	0.8985	dme-miR-312-3p	FBgn0032001 (CG8360)	0.999751	dme-miR-286-3p	NPFR1	FBgn0037408	1254	23	1	-28.3
dme-miR-313-3p	glec	FBgn0015229	0.8985	dme-miR-92a-3p	FBgn0032001 (CG8360)	0.962259	dme-miR-92a-3p	Pabp2	FBgn0005648	788	22	661	-28.3
dme-miR-312-3p	Hr96	FBgn0015240	0.8976	dme-miR-311-3p	FBgn0032001 (CG8360)	0.999537	dme-miR-311-3p	qsm	FBgn0028622	450	22	52	-28.3
dme-miR-92a-3p	Hr96	FBgn0015240	0.8978	dme-miR-310-3p	FBgn0032001 (CG8360)	0.999141	dme-miR-92a-3p	Rab23	FBgn0037364	1177	22	106	-28.3
dme-miR-311-3p	Hr96	FBgn0015240	0.8979	dme-miR-313-3p	FBgn0032001 (CG8360)	0.999246	dme-miR-92a-3p	Rcd5	FBgn0035489	110	22	13	-28.3
dme-miR-310-3p	Hr96	FBgn0015240	0.8979	dme-miR-312-3p	FBgn0032021 (CG7781)	0.989316	dme-miR-310-3p	rdo	FBgn0243486	856	22	84	-28.3
dme-miR-313-3p	Hr96	FBgn0015240	0.8977	dme-miR-92a-3p	FBgn0032021 (CG7781)	0.85741	dme-miR-92a-3p	ste24c	FBgn0050462	831	22	359	-28.3
dme-miR-312-3p	Pi3K68D	FBgn0015278	0.8993	dme-miR-311-3p	FBgn0032021 (CG7781)	0.973317	dme-miR-311-3p	unc-4	FBgn0024184	3041	22	1721	-28.3
dme-miR-92a-3p	Pi3K68D	FBgn0015278	0.8995	dme-miR-310-3p	FBgn0032021 (CG7781)	0.97325	dme-miR-92a-3p	Atet	FBgn0020762	1296	22	79	-28.2
dme-miR-311-3p	Pi3K68D	FBgn0015278	0.8991	dme-miR-313-3p	FBgn0032021 (CG7781)	0.973765	dme-miR-286-3p	CG10035	FBgn0038028	80	23	4	-28.2
dme-miR-310-3p	Pi3K68D	FBgn0015278	0.8992	dme-miR-312-3p	FBgn0032023 (CG14274)	0.990949	dme-miR-312-3p	CG10311	FBgn0038420	225	22	164	-28.2
dme-miR-313-3p	Pi3K68D	FBgn0015278	0.8992	dme-miR-92a-3p	FBgn0032023 (CG14274)	0.97162	dme-miR-2a-3p	CG11165	FBgn0033238	130	23	14	-28.2
dme-miR-312-3p	shark	FBgn0015295	0.8972	dme-miR-311-3p	FBgn0032023 (CG14274)	0.998042	dme-miR-92a-3p	CG11406	FBgn0034990	3341	22	2663	-28.2
dme-miR-92a-3p	shark	FBgn0015295	0.8973	dme-miR-310-3p	FBgn0032023 (CG14274)	0.995523	dme-miR-2a-3p	CG11456	FBgn0037031	761	23	84	-28.2
dme-miR-311-3p	shark	FBgn0015295	0.8975	dme-miR-313-3p	FBgn0032023 (CG14274)	0.991237	dme-miR-312-3p	CG12237	FBgn0031048	587	22	335	-28.2
dme-miR-310-3p	shark	FBgn0015295	0.8975	dme-miR-312-3p	FBgn0032033 (CG13392)	0.909368	dme-miR-310-3p	CG12384	FBgn0033624	834	22	376	-28.2
dme-miR-313-3p	shark	FBgn0015295	0.8973	dme-miR-92a-3p	FBgn0032033 (CG13392)	0.910663	dme-miR-310-3p	CG12817	FBgn0037798	475	22	258	-28.2
dme-miR-312-3p	VAChT	FBgn0015323	0.9218	dme-miR-313-3p	FBgn0032033 (CG13392)	0.916987	dme-miR-311-3p	CG14408	FBgn0030581	2324	22	1170	-28.2
dme-miR-286-3p	VAChT	FBgn0015323	0.9174	dme-miR-312-3p	FBgn0032042 (CG13398)	0.999261	dme-miR-286-3p	CG14929	FBgn0032365	1013	23	332	-28.2
dme-miR-92a-3p	VAChT	FBgn0015323	0.9218	dme-miR-286-3p	FBgn0032042 (CG13398)	0.829729	dme-miR-310-3p	CG1943	FBgn0037468	512	22	10	-28.2
dme-miR-311-3p	VAChT	FBgn0015323	0.9218	dme-miR-92a-3p	FBgn0032042 (CG13398)	0.956153	dme-miR-92a-3p	CG32270	FBgn0052270	1211	22	796	-28.2
dme-miR-310-3p	VAChT	FBgn0015323	0.9218	dme-miR-311-3p	FBgn0032042 (CG13398)	0.998745	dme-miR-311-3p	CG32815	FBgn0052815	1412	22	812	-28.2
dme-miR-313-3p	VAChT	FBgn0015323	0.9218	dme-miR-310-3p	FBgn0032042 (CG13398)	0.998867	dme-miR-310-3p	CG33214	FBgn0053214	666	22	20	-28.2
dme-miR-2a-3p	CG15865	FBgn0015336	0.907	dme-miR-313-3p	FBgn0032042 (CG13398)	0.998404	dme-miR-310-3p	CG34404	FBgn0085433	658	22	202	-28.2
dme-miR-2a-3p	OXT	FBgn0015360	0.9088	dme-miR-2a-3p	FBgn0032079 (CG31886)	0.915515	dme-miR-92a-3p	CG4025	FBgn0025624	382	22	109	-28.2
dme-miR-312-3p	lin19	FBgn0015509	0.8967	dme-miR-2a-3p	FBgn0032120 (CG33298)	0.877912	dme-miR-92a-3p	CG42516	FBgn0260390	1338	22	567	-28.2
dme-miR-92a-3p	lin19	FBgn0015509	0.8966	dme-miR-312-3p	FBgn0032129 (jp)	0.975366	dme-miR-286-3p	CG43073	FBgn0262483	3333	23	2430	-28.2
dme-miR-311-3p	lin19	FBgn0015509	0.898	dme-miR-92a-3p	FBgn0032129 (jp)	0.976812	dme-miR-286-3p	CG43108	FBgn0262568	179	23	65	-28.2
dme-miR-310-3p	lin19	FBgn0015509	0.8981	dme-miR-311-3p	FBgn0032129 (jp)	0.861661	dme-miR-92a-3p	CG4678	FBgn0030778	2263	22	1907	-28.2
dme-miR-313-3p	lin19	FBgn0015509	0.8965	dme-miR-310-3p	FBgn0032129 (jp)	0.861856	dme-miR-2a-3p	CG5325	FBgn0032407	664	23	8	-28.2
dme-miR-312-3p	mbc	FBgn0015513	0.8995	dme-miR-313-3p	FBgn0032129 (jp)	0.938462	dme-miR-312-3p	CG5466	FBgn0038815	913	22	3	-28.2
dme-miR-92a-3p	mbc	FBgn0015513	0.8996	dme-miR-312-3p	FBgn0032140 (CG13117)	0.802073	dme-miR-310-3p	CG6678	FBgn0038917	1243	22	165	-28.2
dme-miR-311-3p	mbc	FBgn0015513	0.8994	dme-miR-986-5p	FBgn0032151 (nAcRalpha-30D)	0.88375	dme-miR-286-3p	CG7357	FBgn0038551	247	23	137	-28.2
dme-miR-310-3p	mbc	FBgn0015513	0.8995	dme-miR-286-3p	FBgn0032156 (CG13124)	0.874755	dme-miR-311-3p	CG9445	FBgn0040674	516	22	308	-28.2
dme-miR-313-3p	mbc	FBgn0015513	0.8995	dme-miR-311-3p	FBgn0032178 (Spn31A)	0.964996	dme-miR-310-3p	Chd1	FBgn0250786	477	22	205	-28.2
dme-miR-286-3p	tap	FBgn0015550	0.9159	dme-miR-310-3p	FBgn0032178 (Spn31A)	0.966931	dme-miR-286-3p	cher	FBgn0014141	507	23	66	-28.2
dme-miR-312-3p	alpha-Adaptin	FBgn0015567	0.8995	dme-miR-2a-3p	FBgn0032223 (GATAd)	0.847155	dme-miR-92a-3p	CHKov1	FBgn0045761	198	22	56	-28.2
dme-miR-92a-3p	alpha-Adaptin	FBgn0015567	0.8996	dme-miR-311-3p	FBgn0032249 (CG5337)	0.837681	dme-miR-286-3p	Cnx99A	FBgn0015622	592	23	168	-28.2
dme-miR-311-3p	alpha-Adaptin	FBgn0015567	0.8988	dme-miR-310-3p	FBgn0032249 (CG5337)	0.859138	dme-miR-310-3p	corto	FBgn0010313	5851	22	1556	-28.2
dme-miR-310-3p	alpha-Adaptin	FBgn0015567	0.8988	dme-miR-2a-3p	FBgn0032262 (CG7384)	0.808201	dme-miR-2a-3p	CycB	FBgn0000405	773	23	259	-28.2
dme-miR-313-3p	alpha-Adaptin	FBgn0015567	0.8996	dme-miR-286-3p	FBgn0032330 (Samuel)	0.821366	dme-miR-310-3p	disco	FBgn0000459	974	22	504	-28.2
dme-miR-312-3p	alpha-Est10	FBgn0015569	0.8962	dme-miR-312-3p	FBgn0032340 (Ge-1)	0.903836	dme-miR-2a-3p	DmsR-2	FBgn0035329	914	23	453	-28.2
dme-miR-92a-3p	alpha-Est10	FBgn0015569	0.8963	dme-miR-311-3p	FBgn0032340 (Ge-1)	0.875984	dme-miR-92a-3p	DopR	FBgn0011582	12541	22	6473	-28.2
dme-miR-311-3p	alpha-Est10	FBgn0015569	0.8965	dme-miR-310-3p	FBgn0032340 (Ge-1)	0.875927	dme-miR-995-3p	Dscam3	FBgn0261046	442	21	82	-28.2
dme-miR-310-3p	alpha-Est10	FBgn0015569	0.8947	dme-miR-313-3p	FBgn0032340 (Ge-1)	0.860988	dme-miR-310-3p	Dscam3	FBgn0261046	442	22	129	-28.2
dme-miR-313-3p	alpha-Est10	FBgn0015569	0.8948	dme-miR-312-3p	FBgn0032341 (Reps)	0.801616	dme-miR-92a-3p	fs(1)h	FBgn0004656	1617	22	308	-28.2
dme-miR-312-3p	NA	FBgn0015591	0.897	dme-miR-313-3p	FBgn0032341 (Reps)	0.811283	dme-miR-2a-3p	GLaz	FBgn0033799	163	23	73	-28.2
dme-miR-92a-3p	NA	FBgn0015591	0.8975	dme-miR-311-3p	FBgn0032409 (Ced-12)	0.86335	dme-miR-311-3p	Gug	FBgn0010825	1787	22	49	-28.2
dme-miR-311-3p	NA	FBgn0015591	0.8979	dme-miR-310-3p	FBgn0032409 (Ced-12)	0.862116	dme-miR-311-3p	Hmt4-20	FBgn0025639	1567	22	82	-28.2
dme-miR-310-3p	NA	FBgn0015591	0.8981	dme-miR-312-3p	FBgn0032446 (CG5780)	0.963794	dme-miR-311-3p	Hr46	FBgn0000448	3740	22	126	-28.2
dme-miR-313-3p	NA	FBgn0015591	0.8977	dme-miR-313-3p	FBgn0032446 (CG5780)	0.942625	dme-miR-312-3p	Indy-2	FBgn0260466	2278	22	347	-28.2
dme-miR-312-3p	Cpr	FBgn0015623	0.8983	dme-miR-986-5p	FBgn0032474 (DnaJ-H)	0.984629	dme-miR-312-3p	mib2	FBgn0086442	419	22	106	-28.2
dme-miR-92a-3p	Cpr	FBgn0015623	0.8982	dme-miR-312-3p	FBgn0032513 (CG6565)	0.974531	dme-miR-311-3p	mthl1	FBgn0030766	1931	22	245	-28.2
dme-miR-311-3p	Cpr	FBgn0015623	0.8979	dme-miR-92a-3p	FBgn0032513 (CG6565)	0.804164	dme-miR-986-5p	mus309	FBgn0002906	695	22	465	-28.2
dme-miR-310-3p	Cpr	FBgn0015623	0.8975	dme-miR-311-3p	FBgn0032513 (CG6565)	0.981612	dme-miR-2a-3p	mus309	FBgn0002906	695	23	637	-28.2
dme-miR-313-3p	Cpr	FBgn0015623	0.8984	dme-miR-310-3p	FBgn0032513 (CG6565)	0.980848	dme-miR-92a-3p	pcx	FBgn0003048	1461	22	808	-28.2
dme-miR-286-3p	king-tubby	FBgn0015721	0.9155	dme-miR-313-3p	FBgn0032513 (CG6565)	0.972602	dme-miR-92a-3p	pds5	FBgn0260012	744	22	1	-28.2
dme-miR-312-3p	lic	FBgn0015763	0.8971	dme-miR-2a-3p	FBgn0032538 (CG16885)	0.835911	dme-miR-92a-3p	PGRP-LA	FBgn0035975	643	22	258	-28.2
dme-miR-92a-3p	lic	FBgn0015763	0.8971	dme-miR-312-3p	FBgn0032601 (yellow-b)	0.801714	dme-miR-310-3p	PpD5	FBgn0005778	146	22	95	-28.2
dme-miR-311-3p	lic	FBgn0015763	0.8961	dme-miR-286-3p	FBgn0032651 (Oli)	0.836286	dme-miR-92a-3p	Pxn	FBgn0011828	749	22	523	-28.2
dme-miR-310-3p	lic	FBgn0015763	0.8962	dme-miR-2a-3p	FBgn0032688 (CG15160)	0.828871	dme-miR-312-3p	qsm	FBgn0028622	450	22	52	-28.2
dme-miR-313-3p	lic	FBgn0015763	0.8973	dme-miR-2a-3p	FBgn0032694 (MESR3)	0.992535	dme-miR-311-3p	Rcd5	FBgn0035489	110	22	12	-28.2
dme-miR-2a-3p	Msr-110 snmRNA:357	FBgn0015766	0.9084	dme-miR-312-3p	FBgn0032700 (CG10338)	0.985951	dme-miR-92a-3p	Rnp4F	FBgn0014024	1420	22	704	-28.2
dme-miR-312-3p	Nak	FBgn0015772	0.9236	dme-miR-92a-3p	FBgn0032700 (CG10338)	0.830172	dme-miR-986-5p	RpL19	FBgn0002607	107	22	1	-28.2
dme-miR-995-3p	Nak	FBgn0015772	0.919	dme-miR-311-3p	FBgn0032700 (CG10338)	0.990873	dme-miR-312-3p	sec3	FBgn0086475	321	22	39	-28.2
dme-miR-92a-3p	Nak	FBgn0015772	0.9237	dme-miR-310-3p	FBgn0032700 (CG10338)	0.985387	dme-miR-310-3p	Sin3A	FBgn0022764	1793	22	381	-28.2
dme-miR-311-3p	Nak	FBgn0015772	0.9236	dme-miR-313-3p	FBgn0032700 (CG10338)	0.98424	dme-miR-312-3p	Six4	FBgn0027364	180	22	14	-28.2
dme-miR-310-3p	Nak	FBgn0015772	0.9236	dme-miR-2a-3p	FBgn0032713 (CG17323)	0.962512	dme-miR-312-3p	slo	FBgn0003429	3779	22	1700	-28.2
dme-miR-313-3p	Nak	FBgn0015772	0.9236	dme-miR-986-5p	FBgn0032748 (CG10492)	0.808954	dme-miR-312-3p	ST6Gal	FBgn0035050	127	22	74	-28.2
dme-miR-312-3p	NetB	FBgn0015774	0.9001	dme-miR-311-3p	FBgn0032763 (CG17568)	0.967054	dme-miR-310-3p	ST6Gal	FBgn0035050	127	22	38	-28.2
dme-miR-286-3p	NetB	FBgn0015774	0.9174	dme-miR-310-3p	FBgn0032763 (CG17568)	0.928227	dme-miR-92a-3p	tim	FBgn0014396	1571	22	341	-28.2
dme-miR-92a-3p	NetB	FBgn0015774	0.9002	dme-miR-286-3p	FBgn0032800 (CG10137)	0.838194	dme-miR-310-3p	Tom7	FBgn0033357	114	22	54	-28.2
dme-miR-311-3p	NetB	FBgn0015774	0.9001	dme-miR-995-3p	FBgn0032845 (CG10747)	0.824842	dme-miR-286-3p	wry	FBgn0051665	2006	23	276	-28.2
dme-miR-310-3p	NetB	FBgn0015774	0.9001	dme-miR-311-3p	FBgn0032860 (CG15130)	0.801383	dme-mir-4919-3p	5-HT2	FBgn0087012	1196	21	105	-28.1
dme-miR-313-3p	NetB	FBgn0015774	0.9002	dme-miR-311-3p	FBgn0032901 (sky)	0.820828	dme-miR-92a-3p	Arc1	FBgn0033926	1509	22	511	-28.1
dme-miR-312-3p	nrv1	FBgn0015776	0.8988	dme-miR-286-3p	FBgn0032957 (CG2225)	0.826524	dme-miR-286-3p	Ast	FBgn0015591	728	23	532	-28.1
dme-miR-92a-3p	nrv1	FBgn0015776	0.8987	dme-miR-312-3p	FBgn0032988 (Tif-IA)	0.858756	dme-miR-310-3p	Atg18	FBgn0035850	737	22	164	-28.1
dme-miR-311-3p	nrv1	FBgn0015776	0.8987	dme-miR-311-3p	FBgn0032988 (Tif-IA)	0.935527	dme-miR-995-3p	Axs	FBgn0000152	1690	21	512	-28.1
dme-miR-310-3p	nrv1	FBgn0015776	0.8988	dme-miR-310-3p	FBgn0032988 (Tif-IA)	0.928046	dme-miR-312-3p	bcd	FBgn0000166	834	22	169	-28.1
dme-miR-313-3p	nrv1	FBgn0015776	0.8981	dme-miR-313-3p	FBgn0032988 (Tif-IA)	0.844937	dme-miR-92a-3p	bon	FBgn0023097	1704	22	130	-28.1
dme-miR-312-3p	rin	FBgn0015778	0.8999	dme-miR-311-3p	FBgn0033058 (CCHa2r)	0.899494	dme-miR-312-3p	cana	FBgn0040233	2014	22	613	-28.1
dme-miR-92a-3p	rin	FBgn0015778	0.8999	dme-miR-310-3p	FBgn0033058 (CCHa2r)	0.892572	dme-miR-986-5p	car	FBgn0000257	1084	22	111	-28.1
dme-miR-311-3p	rin	FBgn0015778	0.9	dme-miR-312-3p	FBgn0033062 (Ars2)	0.954381	dme-miR-311-3p	CG1129	FBgn0037279	994	22	309	-28.1
dme-miR-310-3p	rin	FBgn0015778	0.8999	dme-miR-92a-3p	FBgn0033062 (Ars2)	0.880923	dme-miR-92a-3p	CG11727	FBgn0262740	2754	22	1718	-28.1
dme-miR-313-3p	rin	FBgn0015778	0.9	dme-miR-311-3p	FBgn0033062 (Ars2)	0.955143	dme-miR-286-3p	CG12201	FBgn0037970	806	23	634	-28.1
dme-miR-986-5p	RAB10	FBgn0015789	0.9133	dme-miR-310-3p	FBgn0033062 (Ars2)	0.954868	dme-miR-92a-3p	CG12237	FBgn0031048	587	22	377	-28.1
dme-miR-986-5p	Rab7	FBgn0015795	0.9134	dme-miR-313-3p	FBgn0033062 (Ars2)	0.954818	dme-miR-92a-3p	CG13384	FBgn0032036	669	22	401	-28.1
dme-miR-2a-3p	Reg-5	FBgn0015801	0.9077	dme-miR-2a-3p	FBgn0033121 (Cyp6u1)	0.824481	dme-miR-92a-3p	CG14042	FBgn0260451	1991	22	1402	-28.1
dme-miR-312-3p	ScpX	FBgn0015808	0.8867	dme-miR-312-3p	FBgn0033138 (Tsp42Eq)	0.914758	dme-miR-2a-3p	CG1620	FBgn0033183	812	23	137	-28.1
dme-miR-92a-3p	ScpX	FBgn0015808	0.887	dme-miR-311-3p	FBgn0033138 (Tsp42Eq)	0.913452	dme-miR-986-5p	CG1646	FBgn0039600	3085	22	1670	-28.1
dme-miR-311-3p	ScpX	FBgn0015808	0.8868	dme-miR-310-3p	FBgn0033138 (Tsp42Eq)	0.911188	dme-miR-312-3p	CG17018	FBgn0039972	353	22	247	-28.1
dme-miR-310-3p	ScpX	FBgn0015808	0.887	dme-miR-313-3p	FBgn0033138 (Tsp42Eq)	0.889149	dme-miR-312-3p	CG17075	FBgn0031239	3403	22	3383	-28.1
dme-miR-313-3p	ScpX	FBgn0015808	0.8869	dme-miR-92a-3p	FBgn0033212 (CG1399)	0.919462	dme-miR-312-3p	CG18675	FBgn0040696	663	22	542	-28.1
dme-miR-986-5p	Trip1	FBgn0015834	0.9116	dme-miR-311-3p	FBgn0033212 (CG1399)	0.904971	dme-miR-92a-3p	CG2901	FBgn0029679	666	22	75	-28.1
dme-miR-2a-3p	Xpd	FBgn0015844	0.9087	dme-miR-310-3p	FBgn0033212 (CG1399)	0.895256	dme-miR-311-3p	CG31262	FBgn0051262	1605	22	532	-28.1
dme-miR-312-3p	Drip	FBgn0015872	0.8978	dme-miR-986-5p	FBgn0033249 (CG11191)	0.833976	dme-miR-2a-3p	CG31381	FBgn0043799	2455	23	1741	-28.1
dme-miR-92a-3p	Drip	FBgn0015872	0.8979	dme-miR-312-3p	FBgn0033279 (CG2291)	0.851691	dme-miR-92a-3p	CG31538	FBgn0051538	227	22	146	-28.1
dme-miR-311-3p	Drip	FBgn0015872	0.898	dme-miR-286-3p	FBgn0033337 (CG8272)	0.810647	dme-miR-92a-3p	CG31550	FBgn0051550	1175	22	615	-28.1
dme-miR-310-3p	Drip	FBgn0015872	0.8979	dme-miR-2a-3p	FBgn0033347 (CG8248)	0.856544	dme-miR-92a-3p	CG31743	FBgn0032618	298	22	76	-28.1
dme-miR-313-3p	Drip	FBgn0015872	0.898	dme-miR-2a-3p	FBgn0033355 (CG13748)	0.943535	dme-miR-92a-3p	CG32541	FBgn0052541	1309	22	426	-28.1
dme-miR-2a-3p	ara	FBgn0015904	0.9084	dme-miR-2a-3p	FBgn0033356 (CG8229)	0.817424	dme-miR-312-3p	CG32850	FBgn0052850	1588	22	1281	-28.1
dme-miR-312-3p	NA	FBgn0015905	0.8938	dme-miR-2a-3p	FBgn0033382 (Hydr1)	0.845866	dme-miR-92a-3p	CG34313	FBgn0085342	1368	22	1146	-28.1
dme-miR-92a-3p	NA	FBgn0015905	0.894	dme-miR-995-3p	FBgn0033388 (CG8046)	0.984483	dme-miR-286-3p	CG3515	FBgn0031431	253	23	29	-28.1
dme-miR-311-3p	NA	FBgn0015905	0.8929	dme-miR-312-3p	FBgn0033448 (hebe)	0.984933	dme-miR-995-3p	CG42730	FBgn0261683	2015	21	1015	-28.1
dme-miR-310-3p	NA	FBgn0015905	0.8938	dme-miR-92a-3p	FBgn0033448 (hebe)	0.968627	dme-miR-92a-3p	CG4341	FBgn0028481	646	22	78	-28.1
dme-miR-313-3p	NA	FBgn0015905	0.8936	dme-miR-311-3p	FBgn0033448 (hebe)	0.914153	dme-miR-2a-3p	CG4409	FBgn0034128	69	23	18	-28.1
dme-miR-986-5p	caup	FBgn0015919	0.923	dme-miR-310-3p	FBgn0033448 (hebe)	0.93506	dme-miR-311-3p	CG4848	FBgn0037998	179	22	10	-28.1
dme-miR-2a-3p	caup	FBgn0015919	0.9105	dme-miR-313-3p	FBgn0033448 (hebe)	0.99037	dme-miR-92a-3p	CG5036	FBgn0028743	359	22	206	-28.1
dme-miR-312-3p	caup	FBgn0015919	0.8997	dme-miR-986-5p	FBgn0033458 (CG18446)	0.894234	dme-miR-92a-3p	CG5325	FBgn0032407	664	22	338	-28.1
dme-miR-92a-3p	caup	FBgn0015919	0.8997	dme-miR-995-3p	FBgn0033495 (CG12214)	0.838916	dme-miR-92a-3p	CG5938	FBgn0046247	681	22	147	-28.1
dme-miR-311-3p	caup	FBgn0015919	0.8988	dme-miR-286-3p	FBgn0033504 (CAP)	0.809577	dme-miR-92a-3p	CG6282	FBgn0035914	1663	22	63	-28.1
dme-miR-310-3p	caup	FBgn0015919	0.899	dme-miR-2a-3p	FBgn0033515 (Ir47a)	0.827007	dme-miR-311-3p	CG6359	FBgn0038065	609	22	96	-28.1
dme-miR-313-3p	caup	FBgn0015919	0.8996	dme-miR-2a-3p	FBgn0033524 (Cyp49a1)	0.852175	dme-miR-92a-3p	CG8086	FBgn0032010	589	22	75	-28.1
dme-miR-2a-3p	crq	FBgn0015924	0.9094	dme-miR-2a-3p	FBgn0033589 (CG13227)	0.8625	dme-miR-2a-3p	cic	FBgn0262582	1845	23	1520	-28.1
dme-miR-312-3p	csul	FBgn0015925	0.8916	dme-miR-312-3p	FBgn0033589 (CG13227)	0.858424	dme-miR-2a-3p	CRMP	FBgn0023023	3014	23	2132	-28.1
dme-miR-92a-3p	csul	FBgn0015925	0.8917	dme-miR-311-3p	FBgn0033589 (CG13227)	0.841476	dme-miR-2a-3p	crol	FBgn0020309	2798	23	1171	-28.1
dme-miR-311-3p	csul	FBgn0015925	0.8919	dme-miR-310-3p	FBgn0033589 (CG13227)	0.842042	dme-miR-312-3p	Ctr1A	FBgn0062413	1207	22	963	-28.1
dme-miR-310-3p	csul	FBgn0015925	0.8921	dme-miR-313-3p	FBgn0033589 (CG13227)	0.861235	dme-miR-312-3p	dac	FBgn0005677	1109	22	496	-28.1
dme-miR-313-3p	csul	FBgn0015925	0.8921	dme-miR-312-3p	FBgn0033608 (CG13220)	0.816248	dme-miR-986-5p	Dgk	FBgn0085390	581	22	1	-28.1
dme-miR-312-3p	dah	FBgn0015926	0.896	dme-miR-312-3p	FBgn0033609 (fbl6)	0.992648	dme-miR-311-3p	Dsp1	FBgn0011764	2636	22	88	-28.1
dme-miR-92a-3p	dah	FBgn0015926	0.8965	dme-miR-92a-3p	FBgn0033609 (fbl6)	0.880273	dme-miR-310-3p	endos	FBgn0061515	422	22	258	-28.1
dme-miR-311-3p	dah	FBgn0015926	0.8959	dme-miR-311-3p	FBgn0033609 (fbl6)	0.991196	dme-miR-310-3p	ftz-f1	FBgn0001078	2139	22	1	-28.1
dme-miR-310-3p	dah	FBgn0015926	0.8965	dme-miR-310-3p	FBgn0033609 (fbl6)	0.989327	dme-miR-92a-3p	fwe	FBgn0261722	2270	22	1654	-28.1
dme-miR-313-3p	dah	FBgn0015926	0.8965	dme-miR-313-3p	FBgn0033609 (fbl6)	0.986335	dme-miR-286-3p	hbs	FBgn0029082	637	23	469	-28.1
dme-miR-2a-3p	Sema-1b	FBgn0016059	0.9095	dme-miR-286-3p	FBgn0033616 (CG7745)	0.821304	dme-miR-311-3p	hig	FBgn0010114	1305	22	456	-28.1
dme-miR-986-5p	vri	FBgn0016076	0.9135	dme-miR-2a-3p	FBgn0033638 (CG9005)	0.967267	dme-miR-92a-3p	Jheh2	FBgn0034405	879	22	526	-28.1
dme-miR-312-3p	vri	FBgn0016076	0.8985	dme-miR-2a-3p	FBgn0033667 (CG13183)	0.883702	dme-miR-92a-3p	mei-P26	FBgn0026206	862	22	664	-28.1
dme-miR-92a-3p	vri	FBgn0016076	0.8987	dme-miR-286-3p	FBgn0033673 (CG8298)	0.999971	dme-miR-313-3p	Mvl	FBgn0011672	805	21	488	-28.1
dme-miR-311-3p	vri	FBgn0016076	0.8965	dme-miR-312-3p	FBgn0033677 (CG8321)	0.818599	dme-miR-311-3p	NetB	FBgn0015774	3650	22	577	-28.1
dme-miR-310-3p	vri	FBgn0016076	0.8967	dme-miR-92a-3p	FBgn0033677 (CG8321)	0.856089	dme-miR-92a-3p	PhKgamma	FBgn0011754	751	22	9	-28.1
dme-miR-313-3p	vri	FBgn0016076	0.8992	dme-miR-311-3p	FBgn0033677 (CG8321)	0.93197	dme-miR-310-3p	Pif1A	FBgn0261015	3452	22	2966	-28.1
dme-miR-986-5p	FRY	FBgn0016081	0.9241	dme-miR-310-3p	FBgn0033677 (CG8321)	0.928858	dme-miR-311-3p	Pka-R1	FBgn0259243	1962	22	1299	-28.1
dme-miR-2a-3p	FRY	FBgn0016081	0.911	dme-miR-313-3p	FBgn0033677 (CG8321)	0.806831	dme-miR-92a-3p	Pp2B-14D	FBgn0011826	2229	22	17	-28.1
dme-miR-312-3p	CaMKI	FBgn0016126	0.8979	dme-miR-2a-3p	FBgn0033697 (Cyp6t3)	0.989232	dme-miR-2a-3p	pxb	FBgn0053207	1412	23	396	-28.1
dme-miR-286-3p	CaMKI	FBgn0016126	0.9166	dme-miR-2a-3p	FBgn0033757 (muskelin)	0.832457	dme-miR-2a-3p	raps	FBgn0040080	1054	23	303	-28.1
dme-miR-92a-3p	CaMKI	FBgn0016126	0.8984	dme-miR-286-3p	FBgn0033782 (sug)	0.998932	dme-miR-2a-3p	Rb97D	FBgn0004903	1555	23	620	-28.1
dme-miR-311-3p	CaMKI	FBgn0016126	0.8987	dme-miR-2a-3p	FBgn0033799 (GLaz)	0.990164	dme-miR-2a-3p	Rcd5	FBgn0035489	110	23	2	-28.1
dme-miR-310-3p	CaMKI	FBgn0016126	0.8984	dme-miR-92a-3p	FBgn0033853 (CG6145)	0.831595	dme-miR-92a-3p	Rh7	FBgn0036260	1781	22	806	-28.1
dme-miR-313-3p	CaMKI	FBgn0016126	0.8965	dme-miR-311-3p	FBgn0033853 (CG6145)	0.958986	dme-miR-986-5p	Skeletor	FBgn0262717	2251	22	84	-28.1
dme-miR-2a-3p	Fsh	FBgn0016650	0.9087	dme-miR-310-3p	FBgn0033853 (CG6145)	0.958986	dme-miR-310-3p	smid	FBgn0016983	3114	22	542	-28.1
dme-miR-995-3p	sba	FBgn0016754	0.9187	dme-miR-312-3p	FBgn0033867 (Cpr50Ca)	0.999942	dme-miR-995-3p	sns	FBgn0024189	3035	21	2787	-28.1
dme-miR-312-3p	Dos	FBgn0016794	0.8978	dme-miR-92a-3p	FBgn0033867 (Cpr50Ca)	0.994795	dme-miR-92a-3p	SP555	FBgn0260470	758	22	167	-28.1
dme-miR-92a-3p	Dos	FBgn0016794	0.8983	dme-miR-311-3p	FBgn0033867 (Cpr50Ca)	0.999997	dme-miR-312-3p	Syb	FBgn0003660	594	22	210	-28.1
dme-miR-311-3p	Dos	FBgn0016794	0.8982	dme-miR-310-3p	FBgn0033867 (Cpr50Ca)	0.999952	dme-miR-312-3p	Tim9b	FBgn0027358	1288	22	397	-28.1
dme-miR-310-3p	Dos	FBgn0016794	0.8984	dme-miR-313-3p	FBgn0033867 (Cpr50Ca)	0.999921	dme-miR-312-3p	tipE	FBgn0003710	1533	22	592	-28.1
dme-miR-313-3p	Dos	FBgn0016794	0.8983	dme-miR-2a-3p	FBgn0033883 (CG16935)	0.86441	dme-miR-312-3p	tnc	FBgn0039257	1508	22	1083	-28.1
dme-miR-986-5p	fz2	FBgn0016797	0.9136	dme-miR-286-3p	FBgn0033884 (CG13344)	0.99096	dme-miR-995-3p	UbcD4	FBgn0015321	752	21	272	-28.1
dme-miR-286-3p	fz2	FBgn0016797	0.9165	dme-miR-312-3p	FBgn0033903 (CG8323)	0.999305	dme-miR-312-3p	Ubqn	FBgn0031057	1174	22	730	-28.1
dme-miR-286-3p	stnB stnA	FBgn0016975	0.9167	dme-miR-92a-3p	FBgn0033903 (CG8323)	0.953555	dme-miR-312-3p	waw	FBgn0024182	3331	22	1303	-28.1
dme-miR-286-3p	stnB stnA	FBgn0016976	0.9174	dme-miR-311-3p	FBgn0033903 (CG8323)	0.999154	dme-miR-2a-3p	Zn72D	FBgn0017453	1308	23	535	-28.1
dme-miR-312-3p	how	FBgn0017397	0.9241	dme-miR-310-3p	FBgn0033903 (CG8323)	0.999154	dme-miR-311-3p	Axs	FBgn0000152	1690	22	625	-28
dme-miR-995-3p	how	FBgn0017397	0.9194	dme-miR-313-3p	FBgn0033903 (CG8323)	0.998828	dme-miR-310-3p	bic	FBgn0000181	882	22	75	-28
dme-miR-286-3p	how	FBgn0017397	0.9174	dme-miR-312-3p	FBgn0033906 (CG8331)	0.834377	dme-miR-310-3p	br	FBgn0000210	7228	22	2876	-28
dme-miR-92a-3p	how	FBgn0017397	0.9241	dme-miR-311-3p	FBgn0033906 (CG8331)	0.826192	dme-miR-286-3p	bru-2	FBgn0262475	2519	23	104	-28
dme-miR-311-3p	how	FBgn0017397	0.9241	dme-miR-2a-3p	FBgn0033943 (CG12869)	0.840696	dme-miR-92a-3p	Cda5	FBgn0051973	1119	22	48	-28
dme-miR-310-3p	how	FBgn0017397	0.9241	dme-miR-312-3p	FBgn0033958 (CG12858)	0.883516	dme-miR-286-3p	cg	FBgn0000289	2001	23	206	-28
dme-miR-313-3p	how	FBgn0017397	0.9241	dme-miR-311-3p	FBgn0033958 (CG12858)	0.912182	dme-miR-312-3p	CG11226	FBgn0037195	434	22	100	-28
dme-miR-312-3p	cag	FBgn0017414	0.8958	dme-miR-310-3p	FBgn0033958 (CG12858)	0.910626	dme-miR-995-3p	CG14042	FBgn0260451	1991	21	1234	-28
dme-miR-92a-3p	cag	FBgn0017414	0.896	dme-miR-313-3p	FBgn0033958 (CG12858)	0.894506	dme-miR-92a-3p	CG14207	FBgn0031037	383	22	66	-28
dme-miR-311-3p	cag	FBgn0017414	0.8956	dme-miR-286-3p	FBgn0033973 (HPS1)	0.993211	dme-miR-92a-3p	CG14408	FBgn0030581	2324	22	1172	-28
dme-miR-310-3p	cag	FBgn0017414	0.8958	dme-miR-312-3p	FBgn0033984 (Lap1)	0.948023	dme-miR-286-3p	CG14591	FBgn0033054	472	23	361	-28
dme-miR-313-3p	cag	FBgn0017414	0.8957	dme-miR-92a-3p	FBgn0033984 (Lap1)	0.907418	dme-miR-2a-3p	CG15594	FBgn0037421	2525	23	564	-28
dme-miR-312-3p	Ric	FBgn0017549	0.899	dme-miR-311-3p	FBgn0033984 (Lap1)	0.875947	dme-miR-312-3p	CG1815	FBgn0039863	2081	22	69	-28
dme-miR-92a-3p	Ric	FBgn0017549	0.8994	dme-miR-310-3p	FBgn0033984 (Lap1)	0.878467	dme-miR-311-3p	CG31055	FBgn0051055	665	22	336	-28
dme-miR-311-3p	Ric	FBgn0017549	0.8993	dme-miR-313-3p	FBgn0033984 (Lap1)	0.94859	dme-miR-311-3p	CG31358	FBgn0051358	1965	22	1348	-28
dme-miR-310-3p	Ric	FBgn0017549	0.8994	dme-miR-312-3p	FBgn0033996 (CG11807)	0.999766	dme-miR-311-3p	CG32103	FBgn0052103	550	22	94	-28
dme-miR-313-3p	Ric	FBgn0017549	0.8993	dme-miR-92a-3p	FBgn0033996 (CG11807)	0.955593	dme-miR-92a-3p	CG32809	FBgn0023531	3833	22	1144	-28
dme-miR-986-5p	klg	FBgn0017590	0.9148	dme-miR-311-3p	FBgn0033996 (CG11807)	0.999907	dme-miR-2a-3p	CG33199	FBgn0053199	1072	23	554	-28
dme-miR-986-5p	ATPsyn-b	FBgn0019644	0.9184	dme-miR-310-3p	FBgn0033996 (CG11807)	0.999787	dme-miR-92a-3p	CG33695	FBgn0052831	384	22	195	-28
dme-miR-312-3p	Khc-73	FBgn0019968	0.9241	dme-miR-313-3p	FBgn0033996 (CG11807)	0.999402	dme-miR-310-3p	CG34318	FBgn0085347	4153	22	1918	-28
dme-miR-92a-3p	Khc-73	FBgn0019968	0.9241	dme-miR-986-5p	FBgn0034011 (CG8160)	0.873162	dme-miR-312-3p	CG34380	FBgn0085409	951	22	121	-28
dme-miR-311-3p	Khc-73	FBgn0019968	0.9241	dme-miR-2a-3p	FBgn0034045 (CG8249)	0.998785	dme-miR-92a-3p	CG42455	FBgn0259932	772	22	316	-28
dme-miR-310-3p	Khc-73	FBgn0019968	0.9241	dme-miR-986-5p	FBgn0034053 (Cyp4aa1)	0.968841	dme-miR-92a-3p	CG42457	FBgn0259934	2585	22	1880	-28
dme-miR-313-3p	Khc-73	FBgn0019968	0.9241	dme-miR-312-3p	FBgn0034057 (CG8314)	0.921357	dme-miR-310-3p	CG42496	FBgn0260222	663	22	44	-28
dme-miR-312-3p	ttv	FBgn0020245	0.8996	dme-miR-92a-3p	FBgn0034057 (CG8314)	0.907202	dme-miR-310-3p	CG42497	FBgn0260223	463	22	201	-28
dme-miR-92a-3p	ttv	FBgn0020245	0.8994	dme-miR-313-3p	FBgn0034057 (CG8314)	0.898641	dme-miR-311-3p	CG42504	FBgn0260230	1136	22	519	-28
dme-miR-311-3p	ttv	FBgn0020245	0.8996	dme-miR-311-3p	FBgn0034072 (Dg)	0.811245	dme-miR-92a-3p	CG42657	FBgn0261522	209	22	1	-28
dme-miR-310-3p	ttv	FBgn0020245	0.8996	dme-miR-2a-3p	FBgn0034083 (lbk)	0.839612	dme-miR-986-5p	CG42674	FBgn0261556	1958	22	14	-28
dme-miR-313-3p	ttv	FBgn0020245	0.8994	dme-miR-2a-3p	FBgn0034094 (Tsf3)	0.953738	dme-miR-92a-3p	CG43373	FBgn0263131	1915	22	1195	-28
dme-miR-312-3p	ppa	FBgn0020257	0.8965	dme-miR-312-3p	FBgn0034143 (CG8303)	0.999696	dme-miR-92a-3p	CG4662	FBgn0038735	772	22	450	-28
dme-miR-92a-3p	ppa	FBgn0020257	0.8965	dme-miR-92a-3p	FBgn0034143 (CG8303)	0.986389	dme-miR-92a-3p	CG5189	FBgn0034350	2065	22	913	-28
dme-miR-311-3p	ppa	FBgn0020257	0.8976	dme-miR-311-3p	FBgn0034143 (CG8303)	0.999876	dme-miR-312-3p	CG5432	FBgn0039425	844	22	526	-28
dme-miR-310-3p	ppa	FBgn0020257	0.8972	dme-miR-310-3p	FBgn0034143 (CG8303)	0.999748	dme-miR-995-3p	CG6359	FBgn0038065	609	21	94	-28
dme-miR-313-3p	ppa	FBgn0020257	0.8966	dme-miR-313-3p	FBgn0034143 (CG8303)	0.999814	dme-miR-286-3p	CG6498	FBgn0036511	560	23	462	-28
dme-miR-986-5p	ppk	FBgn0020258	0.9131	dme-miR-312-3p	FBgn0034145 (CG5065)	0.867066	dme-miR-986-5p	CG7990	FBgn0030997	2797	22	267	-28
dme-miR-286-3p	GK	FBgn0020300	0.9151	dme-miR-92a-3p	FBgn0034145 (CG5065)	0.891508	dme-miR-2a-3p	CG8229	FBgn0033356	689	23	603	-28
dme-miR-986-5p	dve	FBgn0020307	0.9144	dme-miR-311-3p	FBgn0034145 (CG5065)	0.854955	dme-miR-92a-3p	CG9130	FBgn0035197	1400	22	1113	-28
dme-miR-2a-3p	crol	FBgn0020309	0.9238	dme-miR-310-3p	FBgn0034145 (CG5065)	0.855594	dme-miR-92a-3p	CG9555	FBgn0032085	807	22	248	-28
dme-miR-312-3p	crol	FBgn0020309	0.9218	dme-miR-313-3p	FBgn0034145 (CG5065)	0.844732	dme-miR-312-3p	CG9975	FBgn0034435	1236	22	485	-28
dme-miR-92a-3p	crol	FBgn0020309	0.9218	dme-miR-2a-3p	FBgn0034181 (CG8963)	0.923466	dme-miR-92a-3p	Cng	FBgn0261612	787	22	582	-28
dme-miR-311-3p	crol	FBgn0020309	0.9217	dme-miR-286-3p	FBgn0034224 (CG6520)	0.999999	dme-miR-92a-3p	cpo	FBgn0000363	6075	22	2368	-28
dme-miR-310-3p	crol	FBgn0020309	0.9214	dme-miR-312-3p	FBgn0034230 (CG4853)	0.894015	dme-miR-995-3p	ctp	FBgn0011760	3285	21	9	-28
dme-miR-313-3p	crol	FBgn0020309	0.9218	dme-miR-311-3p	FBgn0034230 (CG4853)	0.852253	dme-miR-995-3p	cutlet	FBgn0015376	124	21	82	-28
dme-miR-286-3p	Vha68-1	FBgn0020368	0.9229	dme-miR-310-3p	FBgn0034230 (CG4853)	0.860343	dme-miR-311-3p	disco	FBgn0000459	974	22	503	-28
dme-miR-986-5p	TM4SF	FBgn0020372	0.9145	dme-miR-313-3p	FBgn0034230 (CG4853)	0.879647	dme-miR-995-3p	DMAP1	FBgn0034537	147	21	40	-28
dme-miR-2a-3p	TM4SF	FBgn0020372	0.9107	dme-miR-312-3p	FBgn0034271 (CG4996)	0.942019	dme-miR-92a-3p	eas	FBgn0000536	1552	22	1108	-28
dme-miR-2a-3p	Dredd	FBgn0020381	0.9086	dme-miR-92a-3p	FBgn0034271 (CG4996)	0.895378	dme-miR-310-3p	enc	FBgn0004875	1520	22	239	-28
dme-miR-312-3p	Papss	FBgn0020389	0.8966	dme-miR-313-3p	FBgn0034271 (CG4996)	0.846164	dme-miR-313-3p	Glut1	FBgn0261914	3012	21	2211	-28
dme-miR-92a-3p	Papss	FBgn0020389	0.8963	dme-miR-312-3p	FBgn0034304 (CG5742)	0.968608	dme-miR-92a-3p	h-cup	FBgn0038334	692	22	552	-28
dme-miR-311-3p	Papss	FBgn0020389	0.8961	dme-miR-92a-3p	FBgn0034304 (CG5742)	0.969842	dme-miR-986-5p	hug	FBgn0028374	289	22	192	-28
dme-miR-310-3p	Papss	FBgn0020389	0.8962	dme-miR-311-3p	FBgn0034304 (CG5742)	0.83905	dme-miR-986-5p	jp	FBgn0032129	1859	22	1609	-28
dme-miR-313-3p	Papss	FBgn0020389	0.8961	dme-miR-310-3p	FBgn0034304 (CG5742)	0.835626	dme-miR-311-3p	Letm1	FBgn0019886	324	22	78	-28
dme-miR-312-3p	JIL-1	FBgn0020412	0.9001	dme-miR-313-3p	FBgn0034304 (CG5742)	0.939195	dme-miR-92a-3p	lms	FBgn0034520	812	22	157	-28
dme-miR-92a-3p	JIL-1	FBgn0020412	0.9001	dme-miR-312-3p	FBgn0034327 (CG14505)	0.941185	dme-miR-92a-3p	Mal-B2	FBgn0032382	437	22	177	-28
dme-miR-311-3p	JIL-1	FBgn0020412	0.8994	dme-miR-92a-3p	FBgn0034327 (CG14505)	0.816175	dme-miR-286-3p	mask	FBgn0043884	2234	23	1553	-28
dme-miR-310-3p	JIL-1	FBgn0020412	0.8993	dme-miR-311-3p	FBgn0034327 (CG14505)	0.936799	dme-miR-2a-3p	mfr	FBgn0035935	2393	23	2056	-28
dme-miR-313-3p	JIL-1	FBgn0020412	0.9	dme-miR-310-3p	FBgn0034327 (CG14505)	0.915094	dme-miR-312-3p	NepYr	FBgn0004842	249	22	41	-28
dme-miR-986-5p	ELF	FBgn0020443	0.9142	dme-miR-313-3p	FBgn0034327 (CG14505)	0.906919	dme-miR-92a-3p	Nos	FBgn0011676	3543	22	504	-28
dme-miR-2a-3p	E23	FBgn0020445	0.91	dme-miR-2a-3p	FBgn0034389 (Mctp)	0.80751	dme-miR-313-3p	Obp50b	FBgn0050073	868	21	606	-28
dme-miR-986-5p	Dad	FBgn0020493	0.9145	dme-miR-286-3p	FBgn0034394 (CG15096)	0.806313	dme-miR-92a-3p	p24-2	FBgn0053105	2729	22	808	-28
dme-miR-2a-3p	Dad	FBgn0020493	0.9093	dme-miR-286-3p	FBgn0034396 (CG15097)	0.999	dme-miR-92a-3p	Pep	FBgn0004401	1909	22	1210	-28
dme-miR-312-3p	Dad	FBgn0020493	0.8988	dme-miR-312-3p	FBgn0034399 (CG15083)	0.864397	dme-miR-286-3p	Prosap	FBgn0040752	1870	23	175	-28
dme-miR-995-3p	Dad	FBgn0020493	0.9184	dme-miR-311-3p	FBgn0034399 (CG15083)	0.83067	dme-miR-92a-3p	Rab5	FBgn0014010	861	22	759	-28
dme-miR-92a-3p	Dad	FBgn0020493	0.8989	dme-miR-310-3p	FBgn0034399 (CG15083)	0.833984	dme-miR-2a-3p	RhoGAPp190	FBgn0026375	2475	23	2338	-28
dme-miR-311-3p	Dad	FBgn0020493	0.8987	dme-miR-313-3p	FBgn0034399 (CG15083)	0.807996	dme-miR-92a-3p	RpI12	FBgn0038903	453	22	351	-28
dme-miR-310-3p	Dad	FBgn0020493	0.8991	dme-miR-312-3p	FBgn0034420 (CG10737)	0.960622	dme-miR-310-3p	Sap47	FBgn0013334	3841	22	1138	-28
dme-miR-313-3p	Dad	FBgn0020493	0.8993	dme-miR-92a-3p	FBgn0034420 (CG10737)	0.893331	dme-miR-92a-3p	shakB	FBgn0085387	1319	22	529	-28
dme-miR-312-3p	Skeletor CG14681	FBgn0020517	0.8893	dme-miR-311-3p	FBgn0034420 (CG10737)	0.927439	dme-miR-312-3p	Sin3A	FBgn0022764	1793	22	848	-28
dme-miR-92a-3p	Skeletor CG14681	FBgn0020517	0.8893	dme-miR-310-3p	FBgn0034420 (CG10737)	0.92484	dme-miR-312-3p	sns	FBgn0024189	3035	22	1508	-28
dme-miR-311-3p	Skeletor CG14681	FBgn0020517	0.8961	dme-miR-313-3p	FBgn0034420 (CG10737)	0.959457	dme-miR-986-5p	stau	FBgn0003520	1885	22	362	-28
dme-miR-310-3p	Skeletor CG14681	FBgn0020517	0.8963	dme-miR-312-3p	FBgn0034433 (endoB)	0.905116	dme-miR-286-3p	stau	FBgn0003520	1885	23	1572	-28
dme-miR-313-3p	Skeletor CG14681	FBgn0020517	0.8895	dme-miR-92a-3p	FBgn0034433 (endoB)	0.847844	dme-miR-286-3p	Sytbeta	FBgn0261090	1776	23	1064	-28
dme-miR-312-3p	selD	FBgn0020615	0.8957	dme-miR-311-3p	FBgn0034433 (endoB)	0.899768	dme-miR-286-3p	T48	FBgn0004359	530	23	58	-28
dme-miR-92a-3p	selD	FBgn0020615	0.8956	dme-miR-310-3p	FBgn0034433 (endoB)	0.899551	dme-miR-310-3p	TER94	FBgn0261014	490	22	210	-28
dme-miR-311-3p	selD	FBgn0020615	0.8949	dme-miR-313-3p	FBgn0034433 (endoB)	0.898155	dme-miR-313-3p	Trl	FBgn0013263	2525	21	423	-28
dme-miR-310-3p	selD	FBgn0020615	0.8948	dme-miR-2a-3p	FBgn0034484 (CG11044)	0.929736	dme-miR-2a-3p	tub	FBgn0003882	429	23	63	-28
dme-miR-313-3p	selD	FBgn0020615	0.8954	dme-miR-312-3p	FBgn0034509 (Obp57c)	0.998927	dme-miR-312-3p	Aats-trp	FBgn0010803	1259	22	1194	-27.9
dme-miR-986-5p	RN-tre	FBgn0020620	0.914	dme-miR-92a-3p	FBgn0034509 (Obp57c)	0.986861	dme-miR-986-5p	ACXD	FBgn0040507	97	22	68	-27.9
dme-miR-2a-3p	Atet	FBgn0020762	0.9106	dme-miR-311-3p	FBgn0034509 (Obp57c)	0.988652	dme-miR-286-3p	adat	FBgn0028658	1794	23	751	-27.9
dme-miR-312-3p	Atet	FBgn0020762	0.8997	dme-miR-310-3p	FBgn0034509 (Obp57c)	0.992525	dme-miR-92a-3p	adat	FBgn0028658	1794	22	814	-27.9
dme-miR-92a-3p	Atet	FBgn0020762	0.8997	dme-miR-313-3p	FBgn0034509 (Obp57c)	0.99775	dme-miR-2a-3p	Ank2	FBgn0261788	6560	23	198	-27.9
dme-miR-311-3p	Atet	FBgn0020762	0.8995	dme-miR-312-3p	FBgn0034517 (Cpr57A)	0.820407	dme-miR-311-3p	capa	FBgn0039722	156	22	132	-27.9
dme-miR-310-3p	Atet	FBgn0020762	0.8996	dme-miR-311-3p	FBgn0034517 (Cpr57A)	0.949612	dme-miR-2a-3p	Cbl	FBgn0020224	988	23	376	-27.9
dme-miR-313-3p	Atet	FBgn0020762	0.8996	dme-miR-310-3p	FBgn0034517 (Cpr57A)	0.939502	dme-miR-92a-3p	CG10194	FBgn0032790	126	22	2	-27.9
dme-miR-995-3p	Acp65Aa	FBgn0020765	0.9169	dme-miR-313-3p	FBgn0034517 (Cpr57A)	0.84489	dme-miR-92a-3p	CG11226	FBgn0037195	434	22	143	-27.9
dme-miR-286-3p	Jon25Bi	FBgn0020906	0.9145	dme-miR-313-3p	FBgn0034521 (Mgat1)	0.800365	dme-miR-311-3p	CG12773	FBgn0024365	991	22	55	-27.9
dme-miR-2a-3p	sdk	FBgn0021764	0.9099	dme-miR-2a-3p	FBgn0034540 (Lrt)	0.833982	dme-miR-92a-3p	CG12858	FBgn0033958	814	22	640	-27.9
dme-miR-986-5p	Dmn	FBgn0021825	0.9101	dme-miR-986-5p	FBgn0034603 (Glycogenin)	0.989755	dme-miR-310-3p	CG13568	FBgn0034965	532	22	313	-27.9
dme-miR-312-3p	ytr	FBgn0021895	0.9213	dme-miR-986-5p	FBgn0034611 (MFS16)	0.94651	dme-miR-312-3p	CG14042	FBgn0260451	1991	22	1533	-27.9
dme-miR-92a-3p	ytr	FBgn0021895	0.9214	dme-miR-4919-3p	FBgn0034634 (CG10494)	0.90994	dme-miR-92a-3p	CG14446	FBgn0262730	2109	22	423	-27.9
dme-miR-311-3p	ytr	FBgn0021895	0.9213	dme-miR-986-5p	FBgn0034638 (CG10433)	0.817066	dme-miR-312-3p	CG14882	FBgn0038429	102	22	1	-27.9
dme-miR-310-3p	ytr	FBgn0021895	0.9213	dme-miR-2a-3p	FBgn0034639 (CG15673)	0.998293	dme-miR-2a-3p	CG1673	FBgn0030482	811	23	643	-27.9
dme-miR-313-3p	ytr	FBgn0021895	0.9214	dme-miR-286-3p	FBgn0034691 (synj)	0.800695	dme-miR-311-3p	CG2006	FBgn0039664	855	22	205	-27.9
dme-miR-312-3p	Fatp	FBgn0021953	0.8953	dme-miR-92a-3p	FBgn0034694 (CG6613)	0.825818	dme-miR-312-3p	CG2336	FBgn0037455	256	22	182	-27.9
dme-miR-92a-3p	Fatp	FBgn0021953	0.8952	dme-miR-2a-3p	FBgn0034741 (CG4269)	0.963666	dme-miR-2a-3p	CG31195	FBgn0051195	1355	23	611	-27.9
dme-miR-311-3p	Fatp	FBgn0021953	0.8948	dme-miR-312-3p	FBgn0034808 (CG9896)	0.990819	dme-miR-92a-3p	CG31195	FBgn0051195	1355	22	855	-27.9
dme-miR-310-3p	Fatp	FBgn0021953	0.895	dme-miR-92a-3p	FBgn0034808 (CG9896)	0.819173	dme-miR-310-3p	CG32758	FBgn0052758	1893	22	286	-27.9
dme-miR-313-3p	Fatp	FBgn0021953	0.8954	dme-miR-311-3p	FBgn0034808 (CG9896)	0.991877	dme-miR-995-3p	CG32810	FBgn0025394	2230	21	1673	-27.9
dme-miR-986-5p	Nnp-1	FBgn0022069	0.914	dme-miR-310-3p	FBgn0034808 (CG9896)	0.99182	dme-miR-92a-3p	CG33672	FBgn0061360	1661	22	1408	-27.9
dme-miR-312-3p	Thor	FBgn0022073	0.8952	dme-miR-313-3p	FBgn0034808 (CG9896)	0.990319	dme-mir-4919-3p	CG34179	FBgn0085208	1460	21	1075	-27.9
dme-miR-92a-3p	Thor	FBgn0022073	0.8958	dme-miR-312-3p	FBgn0034854 (CG3493)	0.865079	dme-miR-92a-3p	CG3975	FBgn0027559	2580	22	2438	-27.9
dme-miR-311-3p	Thor	FBgn0022073	0.895	dme-miR-92a-3p	FBgn0034854 (CG3493)	0.857694	dme-miR-995-3p	CG42376	FBgn0259722	2026	21	1044	-27.9
dme-miR-310-3p	Thor	FBgn0022073	0.8956	dme-miR-313-3p	FBgn0034854 (CG3493)	0.81145	dme-miR-310-3p	CG42511	FBgn0260237	2374	22	773	-27.9
dme-miR-313-3p	Thor	FBgn0022073	0.8956	dme-miR-2a-3p	FBgn0034861 (CG9815)	0.824149	dme-miR-2a-3p	CG42593	FBgn0260970	1381	23	17	-27.9
dme-miR-986-5p	milt	FBgn0022201	0.9147	dme-miR-311-3p	FBgn0034876 (wmd)	0.800011	dme-miR-286-3p	CG42678	FBgn0261564	1193	23	579	-27.9
dme-miR-2a-3p	milt	FBgn0022201	0.9104	dme-miR-313-3p	FBgn0034876 (wmd)	0.842724	dme-miR-986-5p	CG4836	FBgn0038762	1301	22	717	-27.9
dme-miR-286-3p	milt	FBgn0022201	0.9164	dme-miR-986-5p	FBgn0034889 (CG11293)	0.914956	dme-miR-92a-3p	CG5071	FBgn0039347	607	22	99	-27.9
dme-miR-312-3p	KdelR	FBgn0022268	0.8962	dme-miR-2a-3p	FBgn0034903 (CG9850)	0.863123	dme-miR-310-3p	CG6688	FBgn0039038	401	22	165	-27.9
dme-miR-92a-3p	KdelR	FBgn0022268	0.896	dme-miR-2a-3p	FBgn0034997 (CG3376)	0.8301	dme-miR-995-3p	CG7206	FBgn0030892	1082	21	393	-27.9
dme-miR-311-3p	KdelR	FBgn0022268	0.8959	dme-miR-312-3p	FBgn0034997 (CG3376)	0.999407	dme-miR-92a-3p	CG9452	FBgn0036877	135	22	51	-27.9
dme-miR-310-3p	KdelR	FBgn0022268	0.8961	dme-miR-92a-3p	FBgn0034997 (CG3376)	0.999057	dme-miR-92a-3p	CG9813	FBgn0038143	798	22	255	-27.9
dme-miR-313-3p	KdelR	FBgn0022268	0.8964	dme-miR-311-3p	FBgn0034997 (CG3376)	0.909239	dme-miR-311-3p	Cpr50Ca	FBgn0033867	714	22	14	-27.9
dme-miR-986-5p	Adk2	FBgn0022708	0.9113	dme-miR-310-3p	FBgn0034997 (CG3376)	0.893668	dme-miR-312-3p	Dad	FBgn0020493	1278	22	140	-27.9
dme-miR-2a-3p	Ac13E	FBgn0022710	0.9092	dme-miR-313-3p	FBgn0034997 (CG3376)	0.990345	dme-miR-312-3p	dik	FBgn0030891	836	22	57	-27.9
dme-miR-312-3p	Ac13E	FBgn0022710	0.8998	dme-miR-2a-3p	FBgn0035010 (CG13579)	0.806178	dme-miR-92a-3p	dikar	FBgn0261934	1734	22	1529	-27.9
dme-miR-92a-3p	Ac13E	FBgn0022710	0.8996	dme-miR-312-3p	FBgn0035016 (CG4612)	0.867369	dme-miR-313-3p	disco	FBgn0000459	974	21	503	-27.9
dme-miR-311-3p	Ac13E	FBgn0022710	0.8996	dme-miR-313-3p	FBgn0035016 (CG4612)	0.859748	dme-miR-310-3p	dl	FBgn0260632	1191	22	167	-27.9
dme-miR-310-3p	Ac13E	FBgn0022710	0.8993	dme-miR-312-3p	FBgn0035050 (ST6Gal)	0.999954	dme-miR-312-3p	dpr10	FBgn0052057	1888	22	1271	-27.9
dme-miR-313-3p	Ac13E	FBgn0022710	0.8998	dme-miR-92a-3p	FBgn0035050 (ST6Gal)	0.994274	dme-miR-92a-3p	E(Pc)	FBgn0000581	2217	22	937	-27.9
dme-miR-2a-3p	SIN3A	FBgn0022764	0.9107	dme-miR-311-3p	FBgn0035050 (ST6Gal)	0.996179	dme-miR-986-5p	Eip93F	FBgn0013948	5684	22	4499	-27.9
dme-miR-312-3p	Peritrophin-A	FBgn0022770	0.8962	dme-miR-310-3p	FBgn0035050 (ST6Gal)	0.99444	dme-miR-92a-3p	Eps-15	FBgn0035060	367	22	17	-27.9
dme-miR-92a-3p	Peritrophin-A	FBgn0022770	0.8965	dme-miR-313-3p	FBgn0035050 (ST6Gal)	0.999314	dme-miR-92a-3p	frc	FBgn0042641	2534	22	1154	-27.9
dme-miR-311-3p	Peritrophin-A	FBgn0022770	0.896	dme-miR-2a-3p	FBgn0035106 (rno)	0.800168	dme-miR-995-3p	GalNAc-T2	FBgn0030930	1233	21	666	-27.9
dme-miR-310-3p	Peritrophin-A	FBgn0022770	0.8962	dme-miR-286-3p	FBgn0035140 (CG17180)	0.99074	dme-miR-310-3p	HDAC4	FBgn0041210	2110	22	29	-27.9
dme-miR-313-3p	Peritrophin-A	FBgn0022770	0.8966	dme-miR-312-3p	FBgn0035142 (hipk)	0.907393	dme-miR-311-3p	Hr4	FBgn0023546	1555	22	216	-27.9
dme-miR-986-5p	D19A	FBgn0022935	0.9123	dme-miR-311-3p	FBgn0035142 (hipk)	0.908617	dme-miR-310-3p	Hrs	FBgn0031450	292	22	34	-27.9
dme-miR-312-3p	D19A	FBgn0022935	0.9206	dme-miR-310-3p	FBgn0035142 (hipk)	0.905756	dme-miR-92a-3p	Hs3st-B	FBgn0031005	785	22	10	-27.9
dme-miR-92a-3p	D19A	FBgn0022935	0.9205	dme-miR-313-3p	FBgn0035142 (hipk)	0.861621	dme-miR-2a-3p	Indy-2	FBgn0260466	2278	23	947	-27.9
dme-miR-311-3p	D19A	FBgn0022935	0.9204	dme-miR-2a-3p	FBgn0035144 (CG17181)	0.878504	dme-miR-995-3p	KP78a	FBgn0026064	2236	21	907	-27.9
dme-miR-310-3p	D19A	FBgn0022935	0.9205	dme-miR-312-3p	FBgn0035144 (CG17181)	0.998858	dme-miR-310-3p	Mef2	FBgn0011656	3250	22	2869	-27.9
dme-miR-313-3p	D19A	FBgn0022935	0.9206	dme-miR-286-3p	FBgn0035144 (CG17181)	0.859854	dme-miR-986-5p	mfr	FBgn0035935	2393	22	661	-27.9
dme-miR-312-3p	yps	FBgn0022959	0.8978	dme-miR-92a-3p	FBgn0035144 (CG17181)	0.933464	dme-miR-92a-3p	Moe	FBgn0011661	935	22	23	-27.9
dme-miR-92a-3p	yps	FBgn0022959	0.8979	dme-miR-311-3p	FBgn0035144 (CG17181)	0.99961	dme-miR-92a-3p	Mov34	FBgn0002787	254	22	110	-27.9
dme-miR-311-3p	yps	FBgn0022959	0.8985	dme-miR-310-3p	FBgn0035144 (CG17181)	0.999595	dme-miR-312-3p	mud	FBgn0002873	1913	22	1181	-27.9
dme-miR-310-3p	yps	FBgn0022959	0.8984	dme-miR-313-3p	FBgn0035144 (CG17181)	0.999214	dme-miR-92a-3p	Myo95E	FBgn0039157	3647	22	1918	-27.9
dme-miR-313-3p	yps	FBgn0022959	0.898	dme-miR-311-3p	FBgn0035146 (CG13893)	0.802109	dme-miR-2a-3p	nAcRalpha-34E	FBgn0028875	1079	23	486	-27.9
dme-miR-312-3p	qkr54B	FBgn0022987	0.8997	dme-miR-310-3p	FBgn0035146 (CG13893)	0.816227	dme-miR-286-3p	NetB	FBgn0015774	3650	23	3483	-27.9
dme-miR-92a-3p	qkr54B	FBgn0022987	0.8994	dme-miR-2a-3p	FBgn0035148 (CG3402)	0.872489	dme-miR-313-3p	p24-2	FBgn0053105	2729	21	945	-27.9
dme-miR-311-3p	qkr54B	FBgn0022987	0.8987	dme-miR-312-3p	FBgn0035170 (dpr20)	0.988973	dme-miR-286-3p	Pmi	FBgn0044419	2981	23	711	-27.9
dme-miR-310-3p	qkr54B	FBgn0022987	0.8988	dme-miR-92a-3p	FBgn0035170 (dpr20)	0.841829	dme-miR-310-3p	rho-7	FBgn0033672	154	22	31	-27.9
dme-miR-313-3p	qkr54B	FBgn0022987	0.8994	dme-miR-311-3p	FBgn0035170 (dpr20)	0.964744	dme-miR-313-3p	sky	FBgn0032901	2414	21	925	-27.9
dme-miR-312-3p	mth	FBgn0023000	0.8966	dme-miR-310-3p	FBgn0035170 (dpr20)	0.967952	dme-mir-4919-3p	slmo	FBgn0029161	407	21	18	-27.9
dme-miR-92a-3p	mth	FBgn0023000	0.8969	dme-miR-313-3p	FBgn0035170 (dpr20)	0.990946	dme-miR-312-3p	SP555	FBgn0260470	758	22	298	-27.9
dme-miR-311-3p	mth	FBgn0023000	0.8954	dme-miR-312-3p	FBgn0035229 (CG7852)	0.845415	dme-miR-310-3p	swm	FBgn0002044	603	22	24	-27.9
dme-miR-310-3p	mth	FBgn0023000	0.8951	dme-miR-92a-3p	FBgn0035229 (CG7852)	0.90518	dme-miR-310-3p	Syb	FBgn0003660	594	22	276	-27.9
dme-miR-313-3p	mth	FBgn0023000	0.8968	dme-miR-311-3p	FBgn0035229 (CG7852)	0.926886	dme-miR-310-3p	Toll-7	FBgn0034476	1723	22	276	-27.9
dme-miR-986-5p	CRMP	FBgn0023023	0.9232	dme-miR-310-3p	FBgn0035229 (CG7852)	0.936717	dme-miR-986-5p	Upf1	FBgn0030354	801	22	430	-27.9
dme-miR-986-5p	NA	FBgn0023095	0.9146	dme-miR-313-3p	FBgn0035229 (CG7852)	0.840546	dme-miR-312-3p	Apc	FBgn0015589	935	22	397	-27.8
dme-miR-2a-3p	bon	FBgn0023097	0.9098	dme-miR-286-3p	FBgn0035237 (CG13917)	0.931772	dme-miR-310-3p	Art9	FBgn0038188	799	22	212	-27.8
dme-miR-312-3p	SNF1A	FBgn0023169	0.8983	dme-miR-4919-3p	FBgn0035238 (CG12104)	0.849675	dme-miR-286-3p	Bx	FBgn0000242	780	23	68	-27.8
dme-miR-92a-3p	SNF1A	FBgn0023169	0.8989	dme-miR-312-3p	FBgn0035246 (CG13928)	0.922152	dme-miR-286-3p	Cdk12	FBgn0037093	905	23	54	-27.8
dme-miR-311-3p	SNF1A	FBgn0023169	0.8979	dme-miR-311-3p	FBgn0035246 (CG13928)	0.925827	dme-miR-312-3p	CG1116	FBgn0037297	191	22	42	-27.8
dme-miR-310-3p	SNF1A	FBgn0023169	0.8984	dme-miR-310-3p	FBgn0035246 (CG13928)	0.927554	dme-miR-92a-3p	CG11695	FBgn0030316	905	22	640	-27.8
dme-miR-313-3p	SNF1A	FBgn0023169	0.8985	dme-miR-313-3p	FBgn0035246 (CG13928)	0.929795	dme-miR-92a-3p	CG11771	FBgn0039252	533	22	74	-27.8
dme-miR-986-5p	RPL39	FBgn0023170	0.9087	dme-miR-4919-3p	FBgn0035260 (CG7991)	0.897283	dme-miR-311-3p	CG11771	FBgn0039252	533	22	394	-27.8
dme-miR-312-3p	Elongin-B	FBgn0023212	0.8978	dme-miR-286-3p	FBgn0035262 (CG18171)	0.823397	dme-miR-995-3p	CG12118	FBgn0030101	177	21	118	-27.8
dme-miR-92a-3p	Elongin-B	FBgn0023212	0.8978	dme-miR-2a-3p	FBgn0035266 (Gk)	0.886517	dme-miR-312-3p	CG12164	FBgn0033158	331	22	238	-27.8
dme-miR-311-3p	Elongin-B	FBgn0023212	0.8987	dme-miR-312-3p	FBgn0035270 (CG13933)	0.860378	dme-miR-92a-3p	CG12567	FBgn0039958	1710	22	320	-27.8
dme-miR-310-3p	Elongin-B	FBgn0023212	0.8989	dme-miR-311-3p	FBgn0035270 (CG13933)	0.850604	dme-miR-92a-3p	CG13004	FBgn0030797	718	22	503	-27.8
dme-miR-313-3p	Elongin-B	FBgn0023212	0.8973	dme-miR-310-3p	FBgn0035270 (CG13933)	0.849599	dme-miR-92a-3p	CG1307	FBgn0026566	232	22	110	-27.8
dme-miR-312-3p	Dap160	FBgn0023388	0.8973	dme-miR-313-3p	FBgn0035270 (CG13933)	0.849734	dme-miR-310-3p	CG13124	FBgn0032156	338	22	25	-27.8
dme-miR-92a-3p	Dap160	FBgn0023388	0.8971	dme-miR-312-3p	FBgn0035283 (CG12024)	0.999988	dme-miR-310-3p	CG13244	FBgn0032577	252	22	77	-27.8
dme-miR-311-3p	Dap160	FBgn0023388	0.8961	dme-miR-286-3p	FBgn0035283 (CG12024)	0.810603	dme-miR-312-3p	CG13569	FBgn0034979	2061	22	522	-27.8
dme-miR-310-3p	Dap160	FBgn0023388	0.8956	dme-miR-92a-3p	FBgn0035283 (CG12024)	0.999393	dme-miR-2a-3p	CG14309	FBgn0038611	820	23	789	-27.8
dme-miR-313-3p	Dap160	FBgn0023388	0.8974	dme-miR-311-3p	FBgn0035283 (CG12024)	0.999751	dme-miR-995-3p	CG14402	FBgn0032894	772	21	340	-27.8
dme-miR-312-3p	b4	FBgn0023407	0.9217	dme-miR-310-3p	FBgn0035283 (CG12024)	0.999759	dme-miR-986-5p	CG14442	FBgn0029893	508	22	17	-27.8
dme-miR-286-3p	b4	FBgn0023407	0.9173	dme-miR-313-3p	FBgn0035283 (CG12024)	0.999974	dme-miR-310-3p	CG15580	FBgn0037398	1447	22	1117	-27.8
dme-miR-92a-3p	b4	FBgn0023407	0.9217	dme-miR-312-3p	FBgn0035308 (CG15822)	0.971014	dme-miR-310-3p	CG15589	FBgn0037409	500	22	198	-27.8
dme-miR-311-3p	b4	FBgn0023407	0.9217	dme-miR-92a-3p	FBgn0035308 (CG15822)	0.94412	dme-miR-286-3p	CG15618	FBgn0031077	4881	23	1032	-27.8
dme-miR-310-3p	b4	FBgn0023407	0.9217	dme-miR-313-3p	FBgn0035308 (CG15822)	0.920383	dme-miR-286-3p	CG15814	FBgn0030873	531	23	11	-27.8
dme-miR-313-3p	b4	FBgn0023407	0.9217	dme-miR-995-3p	FBgn0035321 (CG1275)	0.844938	dme-miR-92a-3p	CG1620	FBgn0033183	812	22	3	-27.8
dme-miR-2a-3p	AC3	FBgn0023416	0.9102	dme-miR-92a-3p	FBgn0035321 (CG1275)	0.867156	dme-miR-313-3p	CG16885	FBgn0032538	437	21	263	-27.8
dme-miR-312-3p	AC3	FBgn0023416	0.8984	dme-miR-311-3p	FBgn0035321 (CG1275)	0.850566	dme-miR-312-3p	CG17181	FBgn0035144	1160	22	773	-27.8
dme-miR-92a-3p	AC3	FBgn0023416	0.8986	dme-miR-310-3p	FBgn0035321 (CG1275)	0.850612	dme-miR-310-3p	CG17377	FBgn0031859	436	22	308	-27.8
dme-miR-311-3p	AC3	FBgn0023416	0.8997	dme-miR-312-3p	FBgn0035338 (CG13800)	0.957314	dme-miR-311-3p	CG17778	FBgn0023534	565	22	33	-27.8
dme-miR-310-3p	AC3	FBgn0023416	0.8997	dme-miR-92a-3p	FBgn0035338 (CG13800)	0.947051	dme-miR-286-3p	CG18659	FBgn0027561	1953	23	484	-27.8
dme-miR-313-3p	AC3	FBgn0023416	0.8987	dme-miR-311-3p	FBgn0035338 (CG13800)	0.880079	dme-miR-2a-3p	CG18661	FBgn0040964	158	23	99	-27.8
dme-miR-312-3p	slmb	FBgn0023423	0.8986	dme-miR-310-3p	FBgn0035338 (CG13800)	0.880079	dme-miR-2a-3p	CG30121	FBgn0050121	1265	23	831	-27.8
dme-miR-92a-3p	slmb	FBgn0023423	0.8989	dme-miR-313-3p	FBgn0035338 (CG13800)	0.95064	dme-miR-92a-3p	CG30286	FBgn0050286	179	22	111	-27.8
dme-miR-311-3p	slmb	FBgn0023423	0.8995	dme-miR-2a-3p	FBgn0035398 (Cht7)	0.999808	dme-miR-995-3p	CG30497	FBgn0050497	2509	21	444	-27.8
dme-miR-310-3p	slmb	FBgn0023423	0.8997	dme-miR-312-3p	FBgn0035429 (CG12017)	0.849314	dme-miR-2a-3p	CG3091	FBgn0029608	836	23	683	-27.8
dme-miR-313-3p	slmb	FBgn0023423	0.8975	dme-miR-92a-3p	FBgn0035429 (CG12017)	0.803241	dme-miR-312-3p	CG31038	FBgn0051038	1133	22	786	-27.8
dme-miR-312-3p	fus	FBgn0023441	0.9236	dme-miR-313-3p	FBgn0035429 (CG12017)	0.809404	dme-miR-286-3p	CG31038	FBgn0051038	1133	23	406	-27.8
dme-miR-92a-3p	fus	FBgn0023441	0.9236	dme-miR-2a-3p	FBgn0035475 (CG10866)	0.860507	dme-miR-92a-3p	CG31688	FBgn0051688	2088	22	144	-27.8
dme-miR-311-3p	fus	FBgn0023441	0.9236	dme-miR-312-3p	FBgn0035481 (CG12605)	0.890729	dme-miR-995-3p	CG32441	FBgn0052441	133	21	5	-27.8
dme-miR-310-3p	fus	FBgn0023441	0.9236	dme-miR-311-3p	FBgn0035481 (CG12605)	0.866653	dme-miR-310-3p	CG33523	FBgn0053523	1571	22	232	-27.8
dme-miR-313-3p	fus	FBgn0023441	0.9236	dme-miR-310-3p	FBgn0035481 (CG12605)	0.888278	dme-miR-312-3p	CG33639	FBgn0053639	2262	22	218	-27.8
dme-miR-286-3p	Pph13	FBgn0023489	0.9155	dme-miR-313-3p	FBgn0035481 (CG12605)	0.88829	dme-miR-311-3p	CG34139	FBgn0083975	1538	22	377	-27.8
dme-miR-986-5p	lip3	FBgn0023495	0.9109	dme-miR-312-3p	FBgn0035490 (CG1136)	0.822733	dme-miR-286-3p	CG42512	FBgn0260238	1372	23	861	-27.8
dme-miR-2a-3p	CG3587	FBgn0023521	0.8986	dme-miR-92a-3p	FBgn0035490 (CG1136)	0.829831	dme-miR-311-3p	CG43149	FBgn0262679	532	22	269	-27.8
dme-miR-986-5p	cg3078	FBgn0023524	0.9137	dme-miR-311-3p	FBgn0035490 (CG1136)	0.971225	dme-miR-92a-3p	CG43164	FBgn0262720	1633	22	733	-27.8
dme-miR-995-3p	CG3740	FBgn0023530	0.9175	dme-miR-310-3p	FBgn0035490 (CG1136)	0.971225	dme-miR-92a-3p	CG5953	FBgn0032587	1016	22	49	-27.8
dme-miR-2a-3p	CG4406	FBgn0023545	0.905	dme-miR-313-3p	FBgn0035490 (CG1136)	0.817345	dme-miR-92a-3p	CG6665	FBgn0034172	662	22	183	-27.8
dme-miR-2a-3p	Ac78C	FBgn0024150	0.9088	dme-miR-2a-3p	FBgn0035505 (Teh2)	0.933589	dme-miR-92a-3p	CG9449	FBgn0036875	143	22	113	-27.8
dme-miR-286-3p	Ac78C	FBgn0024150	0.9159	dme-miR-4919-3p	FBgn0035529 (CG1319)	0.955196	dme-miR-312-3p	CG9515	FBgn0032077	2126	22	1243	-27.8
dme-miR-312-3p	Bbx waw	FBgn0024182	0.9002	dme-miR-312-3p	FBgn0035533 (Cip4)	0.816218	dme-miR-286-3p	CRMP	FBgn0023023	3014	23	2190	-27.8
dme-miR-92a-3p	Bbx waw	FBgn0024182	0.9002	dme-miR-311-3p	FBgn0035533 (Cip4)	0.826248	dme-miR-310-3p	Dad	FBgn0020493	1278	22	141	-27.8
dme-miR-311-3p	Bbx waw	FBgn0024182	0.9002	dme-miR-310-3p	FBgn0035533 (Cip4)	0.822786	dme-miR-310-3p	dar1	FBgn0263239	541	22	151	-27.8
dme-miR-310-3p	Bbx waw	FBgn0024182	0.9002	dme-miR-313-3p	FBgn0035533 (Cip4)	0.825502	dme-miR-2a-3p	Dh31-R1	FBgn0052843	1252	23	118	-27.8
dme-miR-313-3p	Bbx waw	FBgn0024182	0.9002	dme-miR-312-3p	FBgn0035540 (Syx17)	0.93078	dme-miR-2a-3p	dl	FBgn0260632	1191	23	514	-27.8
dme-miR-986-5p	unc-4	FBgn0024184	0.9234	dme-miR-311-3p	FBgn0035540 (Syx17)	0.903556	dme-miR-312-3p	DopR2	FBgn0015129	2473	22	339	-27.8
dme-miR-995-3p	unc-4	FBgn0024184	0.9195	dme-miR-310-3p	FBgn0035540 (Syx17)	0.930738	dme-miR-313-3p	dpr3	FBgn0053516	994	21	281	-27.8
dme-miR-986-5p	sns	FBgn0024189	0.9148	dme-miR-313-3p	FBgn0035540 (Syx17)	0.921245	dme-miR-92a-3p	Drak	FBgn0052666	2092	22	10	-27.8
dme-miR-312-3p	Fim	FBgn0024238	0.8992	dme-miR-313-3p	FBgn0035542 (DOR)	0.811266	dme-miR-313-3p	Efr	FBgn0029849	279	21	6	-27.8
dme-miR-92a-3p	Fim	FBgn0024238	0.899	dme-miR-2a-3p	FBgn0035570 (CG13712)	0.927356	dme-miR-286-3p	elav	FBgn0260400	5329	23	4028	-27.8
dme-miR-311-3p	Fim	FBgn0024238	0.8995	dme-miR-312-3p	FBgn0035574 (Gef64C)	0.885375	dme-miR-312-3p	fs(2)ltoPP43	FBgn0004811	1039	22	121	-27.8
dme-miR-310-3p	Fim	FBgn0024238	0.8995	dme-miR-311-3p	FBgn0035574 (Gef64C)	0.860435	dme-miR-312-3p	fz2	FBgn0016797	1304	22	249	-27.8
dme-miR-313-3p	Fim	FBgn0024238	0.8991	dme-miR-310-3p	FBgn0035574 (Gef64C)	0.859893	dme-miR-313-3p	Hmt4-20	FBgn0025639	1567	21	82	-27.8
dme-miR-312-3p	drm	FBgn0024244	0.9	dme-miR-313-3p	FBgn0035574 (Gef64C)	0.884559	dme-miR-312-3p	Kap3	FBgn0028421	602	22	338	-27.8
dme-miR-92a-3p	drm	FBgn0024244	0.8998	dme-miR-312-3p	FBgn0035625 (Blimp-1)	1	dme-miR-2a-3p	loco	FBgn0020278	867	23	95	-27.8
dme-miR-311-3p	drm	FBgn0024244	0.8996	dme-miR-92a-3p	FBgn0035625 (Blimp-1)	0.998799	dme-miR-92a-3p	Mef2	FBgn0011656	3250	22	2623	-27.8
dme-miR-310-3p	drm	FBgn0024244	0.8996	dme-miR-311-3p	FBgn0035625 (Blimp-1)	0.999973	dme-miR-312-3p	mit(1)15	FBgn0004643	1067	22	566	-27.8
dme-miR-313-3p	drm	FBgn0024244	0.8999	dme-miR-310-3p	FBgn0035625 (Blimp-1)	0.99998	dme-miR-311-3p	mmd	FBgn0259110	2153	22	523	-27.8
dme-miR-2a-3p	brk	FBgn0024250	0.9093	dme-miR-313-3p	FBgn0035625 (Blimp-1)	0.999995	dme-miR-92a-3p	mon2	FBgn0031985	555	22	39	-27.8
dme-miR-312-3p	Bbx waw	FBgn0024251	0.8968	dme-miR-995-3p	FBgn0035627 (Sse)	0.857304	dme-miR-311-3p	nord	FBgn0050418	667	22	212	-27.8
dme-miR-92a-3p	Bbx waw	FBgn0024251	0.8974	dme-miR-2a-3p	FBgn0035643 (CG13287)	0.879155	dme-miR-286-3p	Patronin	FBgn0263197	1417	23	50	-27.8
dme-miR-311-3p	Bbx waw	FBgn0024251	0.8993	dme-miR-312-3p	FBgn0035643 (CG13287)	0.976572	dme-miR-311-3p	pgant5	FBgn0031681	1727	22	1322	-27.8
dme-miR-310-3p	Bbx waw	FBgn0024251	0.8993	dme-miR-92a-3p	FBgn0035643 (CG13287)	0.967534	dme-miR-92a-3p	Pi3K68D	FBgn0015278	1074	22	58	-27.8
dme-miR-313-3p	Bbx waw	FBgn0024251	0.8978	dme-miR-311-3p	FBgn0035643 (CG13287)	0.803268	dme-miR-311-3p	Ptp4E	FBgn0004368	475	22	271	-27.8
dme-miR-312-3p	TRIO	FBgn0024277	0.8997	dme-miR-310-3p	FBgn0035643 (CG13287)	0.816962	dme-miR-92a-3p	schlank	FBgn0040918	647	22	20	-27.8
dme-miR-92a-3p	TRIO	FBgn0024277	0.8996	dme-miR-313-3p	FBgn0035643 (CG13287)	0.97541	dme-miR-92a-3p	SelR	FBgn0037847	1564	22	744	-27.8
dme-miR-311-3p	TRIO	FBgn0024277	0.9001	dme-miR-2a-3p	FBgn0035656 (CG10479)	0.949829	dme-miR-92a-3p	Snx6	FBgn0032005	340	22	154	-27.8
dme-miR-310-3p	TRIO	FBgn0024277	0.9	dme-miR-2a-3p	FBgn0035688 (CG10289)	0.941888	dme-miR-286-3p	sol	FBgn0003464	3473	23	1461	-27.8
dme-miR-313-3p	TRIO	FBgn0024277	0.8998	dme-miR-2a-3p	FBgn0035696 (Best2)	0.818501	dme-miR-92a-3p	sprt	FBgn0082585	328	22	89	-27.8
dme-miR-986-5p	sir2	FBgn0024291	0.914	dme-miR-310-3p	FBgn0035702 (CG10147)	0.804105	dme-miR-92a-3p	Strn-Mlck	FBgn0013988	558	22	72	-27.8
dme-miR-312-3p	CG11412	FBgn0024362	0.8978	dme-miR-986-5p	FBgn0035737 (Cpr65Ec)	0.953324	dme-miR-92a-3p	swm	FBgn0002044	603	22	24	-27.8
dme-miR-92a-3p	CG11412	FBgn0024362	0.8976	dme-miR-312-3p	FBgn0035772 (Sh3beta)	0.813165	dme-miR-310-3p	tankyrase	FBgn0027508	1447	22	846	-27.8
dme-miR-311-3p	CG11412	FBgn0024362	0.8978	dme-miR-2a-3p	FBgn0035833 (CG7565)	0.85912	dme-miR-311-3p	tara	FBgn0040071	798	22	148	-27.8
dme-miR-310-3p	CG11412	FBgn0024362	0.898	dme-miR-286-3p	FBgn0035848 (CG7979)	0.824784	dme-miR-312-3p	ths	FBgn0033652	2294	22	529	-27.8
dme-miR-313-3p	CG11412	FBgn0024362	0.8974	dme-miR-2a-3p	FBgn0035875 (Cpr66Cb)	0.993545	dme-miR-986-5p	TM4SF	FBgn0020372	1551	22	917	-27.8
dme-miR-2a-3p	CG12773	FBgn0024365	0.9104	dme-miR-286-3p	FBgn0035880 (CG17352)	0.838345	dme-miR-312-3p	Trl	FBgn0013263	2525	22	423	-27.8
dme-miR-312-3p	flfl	FBgn0024555	0.9002	dme-miR-2a-3p	FBgn0035922 (Pex7)	0.981346	dme-miR-286-3p	Wsck	FBgn0046685	302	23	49	-27.8
dme-miR-92a-3p	flfl	FBgn0024555	0.9001	dme-miR-2a-3p	FBgn0035953 (CG5087)	0.99953	dme-miR-92a-3p	Aats-his	FBgn0027087	249	22	124	-27.7
dme-miR-311-3p	flfl	FBgn0024555	0.9001	dme-miR-2a-3p	FBgn0035954 (Doc3)	0.976834	dme-miR-92a-3p	ACXC	FBgn0040508	2194	22	538	-27.7
dme-miR-310-3p	flfl	FBgn0024555	0.8999	dme-miR-2a-3p	FBgn0035959 (CG4911)	0.995658	dme-miR-92a-3p	Arp8	FBgn0030877	391	22	297	-27.7
dme-miR-313-3p	flfl	FBgn0024555	0.9001	dme-miR-2a-3p	FBgn0035976 (PGRP-LC)	0.950156	dme-miR-311-3p	beat-Ic	FBgn0028644	877	22	198	-27.7
dme-miR-312-3p	Flo-2	FBgn0024753	0.8973	dme-miR-312-3p	FBgn0035986 (CG4022)	0.919091	dme-miR-995-3p	Cad74A	FBgn0036715	706	21	330	-27.7
dme-miR-92a-3p	Flo-2	FBgn0024753	0.8966	dme-miR-311-3p	FBgn0035986 (CG4022)	0.895541	dme-miR-986-5p	CG10486	FBgn0035647	1389	22	934	-27.7
dme-miR-311-3p	Flo-2	FBgn0024753	0.8977	dme-miR-310-3p	FBgn0035986 (CG4022)	0.89629	dme-miR-310-3p	CG1129	FBgn0037279	994	22	165	-27.7
dme-miR-310-3p	Flo-2	FBgn0024753	0.8982	dme-miR-313-3p	FBgn0035986 (CG4022)	0.900185	dme-mir-4919-3p	CG11919	FBgn0033564	1753	21	1442	-27.7
dme-miR-313-3p	Flo-2	FBgn0024753	0.8966	dme-miR-311-3p	FBgn0036008 (CG3408)	0.888113	dme-miR-2a-3p	CG11951	FBgn0039656	1089	23	538	-27.7
dme-miR-312-3p	clc	FBgn0024814	0.8962	dme-miR-310-3p	FBgn0036008 (CG3408)	0.888897	dme-miR-311-3p	CG12715	FBgn0030443	320	22	235	-27.7
dme-miR-92a-3p	clc	FBgn0024814	0.8966	dme-miR-313-3p	FBgn0036008 (CG3408)	0.801683	dme-miR-92a-3p	CG13334	FBgn0033856	1116	22	544	-27.7
dme-miR-311-3p	clc	FBgn0024814	0.8965	dme-miR-311-3p	FBgn0036032 (CG16711)	0.918042	dme-miR-313-3p	CG14736	FBgn0037986	596	21	339	-27.7
dme-miR-310-3p	clc	FBgn0024814	0.8967	dme-miR-310-3p	FBgn0036032 (CG16711)	0.859584	dme-miR-2a-3p	CG15930	FBgn0029754	328	23	143	-27.7
dme-miR-313-3p	clc	FBgn0024814	0.8962	dme-miR-986-5p	FBgn0036111 (Aps)	0.96737	dme-miR-310-3p	CG1620	FBgn0033183	812	22	146	-27.7
dme-miR-312-3p	Oamb	FBgn0024944	0.9211	dme-miR-2a-3p	FBgn0036116 (CG7888)	0.884657	dme-miR-286-3p	CG1657	FBgn0030286	546	23	435	-27.7
dme-miR-92a-3p	Oamb	FBgn0024944	0.9211	dme-miR-995-3p	FBgn0036196 (CG11658)	0.999408	dme-miR-2a-3p	CG31739	FBgn0051739	327	23	50	-27.7
dme-miR-311-3p	Oamb	FBgn0024944	0.9207	dme-miR-2a-3p	FBgn0036259 (CG9760)	0.838859	dme-miR-92a-3p	CG32150	FBgn0052150	957	22	591	-27.7
dme-miR-310-3p	Oamb	FBgn0024944	0.9204	dme-miR-312-3p	FBgn0036271 (Pbgs)	0.860403	dme-miR-310-3p	CG33145	FBgn0053145	1149	22	226	-27.7
dme-miR-313-3p	Oamb	FBgn0024944	0.9212	dme-miR-92a-3p	FBgn0036271 (Pbgs)	0.804859	dme-miR-310-3p	CG33993	FBgn0053993	734	22	566	-27.7
dme-miR-286-3p	GluClalpha	FBgn0024963	0.9173	dme-miR-313-3p	FBgn0036271 (Pbgs)	0.851747	dme-miR-92a-3p	CG34113	FBgn0083949	2284	22	888	-27.7
dme-miR-312-3p	CG11448	FBgn0024985	0.9001	dme-miR-286-3p	FBgn0036273 (CG10426)	0.836898	dme-miR-312-3p	CG3419	FBgn0035002	1039	22	8	-27.7
dme-miR-92a-3p	CG11448	FBgn0024985	0.9	dme-miR-311-3p	FBgn0036278 (GRHRII)	0.8316	dme-miR-2a-3p	CG34401	FBgn0085430	2518	23	1014	-27.7
dme-miR-311-3p	CG11448	FBgn0024985	0.8998	dme-miR-310-3p	FBgn0036278 (GRHRII)	0.806696	dme-miR-995-3p	CG3808	FBgn0036838	586	21	313	-27.7
dme-miR-310-3p	CG11448	FBgn0024985	0.8999	dme-miR-312-3p	FBgn0036285 (toe)	0.97996	dme-miR-312-3p	CG40006	FBgn0058006	295	22	5	-27.7
dme-miR-313-3p	CG11448	FBgn0024985	0.8998	dme-miR-92a-3p	FBgn0036285 (toe)	0.991876	dme-miR-92a-3p	CG42748	FBgn0261802	3088	22	160	-27.7
dme-miR-312-3p	CG3719	FBgn0024986	0.8978	dme-miR-311-3p	FBgn0036285 (toe)	0.843257	dme-miR-92a-3p	CG43203	FBgn0262839	530	22	159	-27.7
dme-miR-92a-3p	CG3719	FBgn0024986	0.898	dme-miR-310-3p	FBgn0036285 (toe)	0.849274	dme-miR-995-3p	CG4678	FBgn0030778	2263	21	244	-27.7
dme-miR-311-3p	CG3719	FBgn0024986	0.8977	dme-miR-313-3p	FBgn0036285 (toe)	0.97996	dme-miR-312-3p	CG5189	FBgn0034350	2065	22	1237	-27.7
dme-miR-310-3p	CG3719	FBgn0024986	0.8976	dme-miR-311-3p	FBgn0036310 (CG10969)	0.87807	dme-miR-311-3p	CG6145	FBgn0033853	374	22	66	-27.7
dme-miR-313-3p	CG3719	FBgn0024986	0.898	dme-miR-310-3p	FBgn0036310 (CG10969)	0.884119	dme-miR-286-3p	CG6191	FBgn0027581	405	23	101	-27.7
dme-miR-312-3p	CG3056	FBgn0024987	0.8994	dme-miR-312-3p	FBgn0036323 (CG14118)	0.988635	dme-miR-310-3p	CG6665	FBgn0034172	662	22	181	-27.7
dme-miR-92a-3p	CG3056	FBgn0024987	0.8994	dme-miR-92a-3p	FBgn0036323 (CG14118)	0.875076	dme-miR-310-3p	CG7311	FBgn0028848	1556	22	682	-27.7
dme-miR-311-3p	CG3056	FBgn0024987	0.898	dme-miR-311-3p	FBgn0036323 (CG14118)	0.975177	dme-miR-312-3p	CG8010	FBgn0031008	301	22	43	-27.7
dme-miR-310-3p	CG3056	FBgn0024987	0.8981	dme-miR-310-3p	FBgn0036323 (CG14118)	0.971302	dme-miR-286-3p	CG8944	FBgn0030680	3415	23	1596	-27.7
dme-miR-313-3p	CG3056	FBgn0024987	0.8994	dme-miR-313-3p	FBgn0036323 (CG14118)	0.976845	dme-miR-286-3p	csw	FBgn0000382	1931	23	1530	-27.7
dme-miR-286-3p	CG2658	FBgn0024992	0.9171	dme-miR-2a-3p	FBgn0036356 (CG10222)	0.97838	dme-miR-310-3p	Dh44-R1	FBgn0033932	358	22	104	-27.7
dme-miR-986-5p	Bem46	FBgn0025109	0.9127	dme-miR-2a-3p	FBgn0036360 (CG10713)	0.999766	dme-miR-310-3p	Dll	FBgn0000157	991	22	186	-27.7
dme-miR-312-3p	ari-2	FBgn0025186	0.8986	dme-miR-312-3p	FBgn0036360 (CG10713)	0.95428	dme-miR-310-3p	dnr1	FBgn0260866	613	22	25	-27.7
dme-miR-92a-3p	ari-2	FBgn0025186	0.8983	dme-miR-92a-3p	FBgn0036360 (CG10713)	0.843066	dme-miR-986-5p	Drep-2	FBgn0028408	2778	22	427	-27.7
dme-miR-311-3p	ari-2	FBgn0025186	0.898	dme-miR-311-3p	FBgn0036360 (CG10713)	0.969625	dme-miR-286-3p	elB	FBgn0004858	554	23	20	-27.7
dme-miR-310-3p	ari-2	FBgn0025186	0.8977	dme-miR-310-3p	FBgn0036360 (CG10713)	0.966114	dme-mir-4919-3p	fray	FBgn0023083	1085	21	405	-27.7
dme-miR-313-3p	ari-2	FBgn0025186	0.8984	dme-miR-313-3p	FBgn0036360 (CG10713)	0.958625	dme-miR-92a-3p	HDAC6	FBgn0026428	728	22	250	-27.7
dme-miR-986-5p	Optix	FBgn0025360	0.9136	dme-miR-286-3p	FBgn0036368 (CG10738)	0.913714	dme-miR-92a-3p	Lerp	FBgn0051072	720	22	57	-27.7
dme-miR-312-3p	Optix	FBgn0025360	0.896	dme-miR-2a-3p	FBgn0036411 (Sox21a)	0.879903	dme-miR-286-3p	Lim1	FBgn0026411	790	23	68	-27.7
dme-miR-92a-3p	Optix	FBgn0025360	0.896	dme-miR-2a-3p	FBgn0036463 (Reck)	0.837011	dme-miR-310-3p	MED18	FBgn0026873	607	22	31	-27.7
dme-miR-311-3p	Optix	FBgn0025360	0.8958	dme-miR-312-3p	FBgn0036483 (CG12316)	0.884229	dme-miR-311-3p	para	FBgn0260993	5616	22	4626	-27.7
dme-miR-310-3p	Optix	FBgn0025360	0.8958	dme-miR-311-3p	FBgn0036483 (CG12316)	0.896568	dme-miR-310-3p	Pep	FBgn0004401	1909	22	681	-27.7
dme-miR-313-3p	Optix	FBgn0025360	0.8958	dme-miR-310-3p	FBgn0036483 (CG12316)	0.89629	dme-miR-995-3p	Pxn	FBgn0011828	749	21	215	-27.7
dme-miR-986-5p	CG32810	FBgn0025394	0.9149	dme-miR-313-3p	FBgn0036483 (CG12316)	0.895003	dme-miR-92a-3p	Rab10	FBgn0015789	1380	22	795	-27.7
dme-miR-2a-3p	CREG	FBgn0025456	0.908	dme-miR-2a-3p	FBgn0036485 (FucTA)	0.996175	dme-miR-92a-3p	raps	FBgn0040080	1054	22	717	-27.7
dme-miR-986-5p	bab2	FBgn0025525	0.9143	dme-miR-2a-3p	FBgn0036509 (CG7739)	0.875201	dme-miR-995-3p	ref(2)P	FBgn0003231	246	21	98	-27.7
dme-miR-995-3p	bab2	FBgn0025525	0.9189	dme-miR-312-3p	FBgn0036544 (sff)	0.936167	dme-miR-310-3p	rib	FBgn0003254	1282	22	489	-27.7
dme-miR-312-3p	CG13359	FBgn0025616	0.8954	dme-miR-286-3p	FBgn0036544 (sff)	0.976529	dme-miR-310-3p	Rpp20	FBgn0066304	642	22	121	-27.7
dme-miR-92a-3p	CG13359	FBgn0025616	0.8957	dme-miR-92a-3p	FBgn0036544 (sff)	0.87063	dme-miR-311-3p	SC35	FBgn0040286	1166	22	555	-27.7
dme-miR-311-3p	CG13359	FBgn0025616	0.8966	dme-miR-311-3p	FBgn0036544 (sff)	0.914895	dme-miR-286-3p	Sdc	FBgn0010415	1957	23	92	-27.7
dme-miR-310-3p	CG13359	FBgn0025616	0.8962	dme-miR-310-3p	FBgn0036544 (sff)	0.914705	dme-miR-995-3p	sol	FBgn0003464	3473	21	1305	-27.7
dme-miR-313-3p	CG13359	FBgn0025616	0.8954	dme-miR-313-3p	FBgn0036544 (sff)	0.932629	dme-miR-313-3p	SPoCk	FBgn0052451	1703	21	102	-27.7
dme-miR-2a-3p	CG4025	FBgn0025624	0.9086	dme-miR-2a-3p	FBgn0036583 (CG13055)	0.951372	dme-miR-92a-3p	Srp9	FBgn0035827	485	22	354	-27.7
dme-miR-995-3p	CG4313	FBgn0025632	0.9238	dme-miR-2a-3p	FBgn0036600 (CG13043)	0.818231	dme-miR-312-3p	stan	FBgn0024836	1327	22	701	-27.7
dme-miR-286-3p	CG4313	FBgn0025632	0.9171	dme-miR-312-3p	FBgn0036623 (CG4729)	0.912354	dme-miR-312-3p	tun	FBgn0034046	392	22	230	-27.7
dme-miR-986-5p	Roc1a	FBgn0025638	0.912	dme-miR-311-3p	FBgn0036623 (CG4729)	0.913036	dme-miR-2a-3p	tyf	FBgn0026083	2953	23	1787	-27.7
dme-miR-986-5p	Suv4-20	FBgn0025639	0.9147	dme-miR-310-3p	FBgn0036623 (CG4729)	0.913036	dme-miR-92a-3p	vvl	FBgn0086680	2428	22	831	-27.7
dme-miR-986-5p	CG11489	FBgn0025702	0.9234	dme-miR-313-3p	FBgn0036623 (CG4729)	0.901832	dme-miR-92a-3p	bic	FBgn0000181	882	22	76	-27.6
dme-miR-312-3p	unc-13	FBgn0025726	0.8981	dme-miR-4919-3p	FBgn0036624 (RAF2)	0.900973	dme-miR-312-3p	br	FBgn0000210	7228	22	16	-27.6
dme-miR-92a-3p	unc-13	FBgn0025726	0.898	dme-miR-2a-3p	FBgn0036659 (CG9701)	0.907827	dme-mir-4919-3p	cana	FBgn0040233	2014	21	804	-27.6
dme-miR-311-3p	unc-13	FBgn0025726	0.8975	dme-miR-986-5p	FBgn0036661 (CG9705)	0.987496	dme-miR-312-3p	Cap	FBgn0015615	338	22	189	-27.6
dme-miR-310-3p	unc-13	FBgn0025726	0.8965	dme-miR-2a-3p	FBgn0036663 (CG9674)	0.81015	dme-miR-311-3p	CG11905	FBgn0036678	1897	22	335	-27.6
dme-miR-313-3p	unc-13	FBgn0025726	0.8983	dme-miR-2a-3p	FBgn0036665 (CG13024)	0.998316	dme-miR-311-3p	CG12717	FBgn0030420	420	22	275	-27.6
dme-miR-986-5p	SMOX	FBgn0025800	0.9142	dme-miR-2a-3p	FBgn0036684 (CG3764)	0.85465	dme-miR-310-3p	CG12869	FBgn0033943	563	22	30	-27.6
dme-miR-286-3p	SMOX	FBgn0025800	0.9163	dme-miR-286-3p	FBgn0036713 (Mip)	0.962289	dme-miR-92a-3p	CG13144	FBgn0032260	589	22	434	-27.6
dme-miR-986-5p	Rap2l	FBgn0025806	0.9146	dme-miR-286-3p	FBgn0036717 (CG13731)	0.999796	dme-miR-92a-3p	CG1360	FBgn0033195	731	22	198	-27.6
dme-miR-312-3p	Rap2l	FBgn0025806	0.9	dme-miR-2a-3p	FBgn0036732 (Oatp74D)	0.811879	dme-miR-312-3p	CG14408	FBgn0030581	2324	22	1290	-27.6
dme-miR-92a-3p	Rap2l	FBgn0025806	0.9001	dme-miR-2a-3p	FBgn0036741 (CG7510)	0.934766	dme-miR-311-3p	CG15589	FBgn0037409	500	22	195	-27.6
dme-miR-311-3p	Rap2l	FBgn0025806	0.8999	dme-miR-312-3p	FBgn0036741 (CG7510)	0.999414	dme-miR-286-3p	CG16704	FBgn0031558	48	23	22	-27.6
dme-miR-310-3p	Rap2l	FBgn0025806	0.8999	dme-miR-92a-3p	FBgn0036741 (CG7510)	0.951159	dme-miR-92a-3p	CG2124	FBgn0030217	762	22	328	-27.6
dme-miR-313-3p	Rap2l	FBgn0025806	0.8998	dme-miR-311-3p	FBgn0036741 (CG7510)	0.993349	dme-miR-286-3p	CG2218	FBgn0039767	399	23	141	-27.6
dme-miR-2a-3p	Rad9	FBgn0025807	0.9084	dme-miR-310-3p	FBgn0036741 (CG7510)	0.991249	dme-miR-995-3p	CG30222	FBgn0050222	980	21	814	-27.6
dme-miR-995-3p	Mgstl	FBgn0025814	0.9153	dme-miR-313-3p	FBgn0036741 (CG7510)	0.998904	dme-miR-310-3p	CG31358	FBgn0051358	1965	22	1723	-27.6
dme-miR-286-3p	Mgstl	FBgn0025814	0.906	dme-miR-986-5p	FBgn0036746 (TORC)	0.906102	dme-miR-312-3p	CG32445	FBgn0052445	131	22	23	-27.6
dme-miR-312-3p	I-t	FBgn0025821	0.8975	dme-miR-312-3p	FBgn0036760 (CG5567)	0.829401	dme-miR-995-3p	CG32635	FBgn0052635	736	21	302	-27.6
dme-miR-92a-3p	I-t	FBgn0025821	0.8976	dme-miR-92a-3p	FBgn0036760 (CG5567)	0.803122	dme-miR-995-3p	CG32809	FBgn0023531	3833	21	1114	-27.6
dme-miR-311-3p	I-t	FBgn0025821	0.8963	dme-miR-313-3p	FBgn0036760 (CG5567)	0.822903	dme-miR-310-3p	CG34139	FBgn0083975	1538	22	377	-27.6
dme-miR-310-3p	I-t	FBgn0025821	0.8962	dme-miR-312-3p	FBgn0036761 (MED19)	0.807122	dme-miR-310-3p	CG34351	FBgn0085380	2015	22	435	-27.6
dme-miR-313-3p	I-t	FBgn0025821	0.8976	dme-miR-92a-3p	FBgn0036761 (MED19)	0.863355	dme-miR-286-3p	CG4133	FBgn0031257	355	23	201	-27.6
dme-miR-986-5p	HDAC3	FBgn0025825	0.9094	dme-miR-311-3p	FBgn0036761 (MED19)	0.8192	dme-miR-310-3p	CG42245	FBgn0250911	4558	22	3434	-27.6
dme-miR-995-3p	RhoGAP1A	FBgn0025836	0.9181	dme-miR-310-3p	FBgn0036761 (MED19)	0.815926	dme-miR-2a-3p	CG42456	FBgn0259933	1838	23	317	-27.6
dme-miR-995-3p	CalpB	FBgn0025866	0.9187	dme-miR-313-3p	FBgn0036761 (MED19)	0.835347	dme-miR-310-3p	CG42504	FBgn0260230	1136	22	894	-27.6
dme-miR-2a-3p	Timp	FBgn0025879	0.9084	dme-miR-2a-3p	FBgn0036770 (Prestin)	0.856465	dme-miR-310-3p	CG42505	FBgn0260231	377	22	135	-27.6
dme-miR-2a-3p	Eph	FBgn0025936	0.9097	dme-miR-312-3p	FBgn0036770 (Prestin)	0.877873	dme-miR-92a-3p	CG42511	FBgn0260237	2374	22	773	-27.6
dme-miR-312-3p	Rlip	FBgn0026056	0.8956	dme-miR-92a-3p	FBgn0036770 (Prestin)	0.899168	dme-miR-92a-3p	CG43066	FBgn0262476	2082	22	1195	-27.6
dme-miR-92a-3p	Rlip	FBgn0026056	0.8954	dme-miR-313-3p	FBgn0036770 (Prestin)	0.879454	dme-miR-995-3p	CG43073	FBgn0262483	3333	21	2050	-27.6
dme-miR-311-3p	Rlip	FBgn0026056	0.8969	dme-miR-2a-3p	FBgn0036786 (skl)	0.957656	dme-miR-286-3p	CG4836	FBgn0038762	1301	23	1074	-27.6
dme-miR-310-3p	Rlip	FBgn0026056	0.8955	dme-miR-312-3p	FBgn0036814 (CG14073)	0.873398	dme-miR-312-3p	CG5337	FBgn0032249	478	22	208	-27.6
dme-miR-313-3p	Rlip	FBgn0026056	0.8958	dme-miR-995-3p	FBgn0036814 (CG14073)	0.839633	dme-miR-310-3p	CG6115	FBgn0040985	337	22	21	-27.6
dme-miR-986-5p	Mhcl	FBgn0026059	0.9137	dme-miR-311-3p	FBgn0036814 (CG14073)	0.931031	dme-miR-312-3p	CG6234	FBgn0038071	327	22	76	-27.6
dme-miR-312-3p	CG4857	FBgn0026083	0.8984	dme-miR-310-3p	FBgn0036814 (CG14073)	0.92977	dme-miR-92a-3p	CG6686	FBgn0032388	2768	22	156	-27.6
dme-miR-92a-3p	CG4857	FBgn0026083	0.8984	dme-miR-313-3p	FBgn0036814 (CG14073)	0.880016	dme-miR-310-3p	CG7025	FBgn0031930	46	22	2	-27.6
dme-miR-311-3p	CG4857	FBgn0026083	0.8985	dme-miR-2a-3p	FBgn0036817 (CG6865)	0.990113	dme-miR-311-3p	CG7492	FBgn0035807	444	22	234	-27.6
dme-miR-310-3p	CG4857	FBgn0026083	0.8982	dme-miR-312-3p	FBgn0036819 (dysb)	0.989838	dme-miR-2a-3p	CG7603	FBgn0036726	212	23	11	-27.6
dme-miR-313-3p	CG4857	FBgn0026083	0.8986	dme-miR-92a-3p	FBgn0036819 (dysb)	0.930031	dme-miR-286-3p	CG9016	FBgn0031751	310	23	107	-27.6
dme-miR-312-3p	cib	FBgn0026084	0.8988	dme-miR-311-3p	FBgn0036819 (dysb)	0.978522	dme-miR-92a-3p	CkIalpha	FBgn0015024	1341	22	1137	-27.6
dme-miR-92a-3p	cib	FBgn0026084	0.8989	dme-miR-310-3p	FBgn0036819 (dysb)	0.978522	dme-miR-92a-3p	Cpr97Eb	FBgn0039481	216	22	37	-27.6
dme-miR-311-3p	cib	FBgn0026084	0.8985	dme-miR-313-3p	FBgn0036819 (dysb)	0.984914	dme-miR-311-3p	csw	FBgn0000382	1931	22	895	-27.6
dme-miR-310-3p	cib	FBgn0026084	0.8983	dme-miR-2a-3p	FBgn0036834 (CG6836)	0.915477	dme-miR-310-3p	Cyp6g2	FBgn0033696	414	22	175	-27.6
dme-miR-313-3p	cib	FBgn0026084	0.8989	dme-miR-2a-3p	FBgn0036851 (CG14082)	0.829619	dme-miR-92a-3p	dco	FBgn0002413	1346	22	168	-27.6
dme-miR-312-3p	Adar	FBgn0026086	0.9237	dme-miR-286-3p	FBgn0036862 (Gbs-76A)	0.988425	dme-miR-312-3p	dpr11	FBgn0053202	1369	22	905	-27.6
dme-miR-286-3p	Adar	FBgn0026086	0.9173	dme-miR-286-3p	FBgn0036893 (CG9376)	0.993621	dme-miR-92a-3p	fliI	FBgn0000709	905	22	171	-27.6
dme-miR-92a-3p	Adar	FBgn0026086	0.9236	dme-miR-986-5p	FBgn0036899 (tey)	0.84445	dme-mir-4919-3p	fry	FBgn0016081	5622	21	2847	-27.6
dme-miR-311-3p	Adar	FBgn0026086	0.9235	dme-miR-2a-3p	FBgn0036922 (CG14182)	0.832161	dme-mir-4919-3p	fu2	FBgn0029173	185	21	63	-27.6
dme-miR-310-3p	Adar	FBgn0026086	0.9234	dme-miR-312-3p	FBgn0036927 (CG7433)	0.898045	dme-miR-311-3p	Glut4EF	FBgn0263097	7576	22	343	-27.6
dme-miR-313-3p	Adar	FBgn0026086	0.9236	dme-miR-311-3p	FBgn0036927 (CG7433)	0.913861	dme-miR-313-3p	Gs1	FBgn0001142	790	21	1	-27.6
dme-miR-2a-3p	slim	FBgn0026173	0.9097	dme-miR-310-3p	FBgn0036927 (CG7433)	0.903116	dme-miR-92a-3p	Indy-2	FBgn0260466	2278	22	369	-27.6
dme-miR-312-3p	ps	FBgn0026188	0.8998	dme-miR-313-3p	FBgn0036927 (CG7433)	0.906885	dme-miR-312-3p	Kap-alpha1	FBgn0024889	578	22	153	-27.6
dme-miR-286-3p	ps	FBgn0026188	0.9174	dme-miR-312-3p	FBgn0036935 (CG14186)	0.999625	dme-miR-311-3p	l(3)mbn	FBgn0002440	1102	22	352	-27.6
dme-miR-92a-3p	ps	FBgn0026188	0.8999	dme-miR-92a-3p	FBgn0036935 (CG14186)	0.963168	dme-miR-92a-3p	mfr	FBgn0035935	2393	22	1426	-27.6
dme-miR-311-3p	ps	FBgn0026188	0.9	dme-miR-311-3p	FBgn0036935 (CG14186)	0.99094	dme-miR-310-3p	mspo	FBgn0020269	432	22	93	-27.6
dme-miR-310-3p	ps	FBgn0026188	0.9001	dme-miR-310-3p	FBgn0036935 (CG14186)	0.991047	dme-miR-310-3p	Nep5	FBgn0039478	1042	22	446	-27.6
dme-miR-313-3p	ps	FBgn0026188	0.8978	dme-miR-313-3p	FBgn0036935 (CG14186)	0.999024	dme-mir-4919-3p	Npc2b	FBgn0038198	222	21	72	-27.6
dme-miR-312-3p	mei-P26	FBgn0026206	0.8985	dme-miR-2a-3p	FBgn0036939 (CG7365)	0.999747	dme-mir-4919-3p	nuf	FBgn0013718	1195	21	880	-27.6
dme-miR-92a-3p	mei-P26	FBgn0026206	0.8989	dme-miR-312-3p	FBgn0036958 (CG17233)	0.892554	dme-miR-92a-3p	oc	FBgn0004102	2511	22	48	-27.6
dme-miR-311-3p	mei-P26	FBgn0026206	0.8991	dme-miR-311-3p	FBgn0036958 (CG17233)	0.902605	dme-miR-286-3p	Octbeta3R	FBgn0250910	1359	23	55	-27.6
dme-miR-310-3p	mei-P26	FBgn0026206	0.8986	dme-miR-310-3p	FBgn0036958 (CG17233)	0.889972	dme-miR-92a-3p	Or63a	FBgn0035382	932	22	705	-27.6
dme-miR-313-3p	mei-P26	FBgn0026206	0.8985	dme-miR-313-3p	FBgn0036958 (CG17233)	0.882167	dme-miR-312-3p	ord	FBgn0003009	715	22	172	-27.6
dme-miR-995-3p	mbf1	FBgn0026208	0.9178	dme-miR-286-3p	FBgn0036978 (Toll-9)	0.917665	dme-miR-311-3p	p24-2	FBgn0053105	2729	22	972	-27.6
dme-miR-986-5p	eIF-1A	FBgn0026250	0.9138	dme-miR-2a-3p	FBgn0037082 (CG5664)	0.92007	dme-miR-310-3p	pgant5	FBgn0031681	1727	22	200	-27.6
dme-miR-312-3p	Eif5b	FBgn0026259	0.8957	dme-miR-312-3p	FBgn0037101 (CG7634)	0.924977	dme-miR-92a-3p	Psi	FBgn0014870	1256	22	85	-27.6
dme-miR-92a-3p	Eif5b	FBgn0026259	0.8963	dme-miR-92a-3p	FBgn0037101 (CG7634)	0.839192	dme-miR-313-3p	Ptp10D	FBgn0004370	1976	21	1594	-27.6
dme-miR-311-3p	Eif5b	FBgn0026259	0.8977	dme-miR-313-3p	FBgn0037101 (CG7634)	0.864334	dme-mir-4919-3p	Pu	FBgn0003162	1400	21	601	-27.6
dme-miR-310-3p	Eif5b	FBgn0026259	0.8973	dme-miR-312-3p	FBgn0037107 (CG7166)	0.892824	dme-miR-311-3p	qkr58E-2	FBgn0022985	1152	22	450	-27.6
dme-miR-313-3p	Eif5b	FBgn0026259	0.896	dme-miR-311-3p	FBgn0037107 (CG7166)	0.829724	dme-miR-986-5p	Rab7	FBgn0015795	702	22	606	-27.6
dme-miR-312-3p	antdh	FBgn0026268	0.8934	dme-miR-310-3p	FBgn0037107 (CG7166)	0.828047	dme-miR-286-3p	Rheb	FBgn0041191	374	23	231	-27.6
dme-miR-92a-3p	antdh	FBgn0026268	0.8959	dme-miR-313-3p	FBgn0037107 (CG7166)	0.880287	dme-miR-2a-3p	Sec61beta	FBgn0010638	360	23	219	-27.6
dme-miR-311-3p	antdh	FBgn0026268	0.8941	dme-miR-2a-3p	FBgn0037163 (laza)	0.935604	dme-miR-310-3p	so	FBgn0003460	740	22	48	-27.6
dme-miR-310-3p	antdh	FBgn0026268	0.894	dme-miR-2a-3p	FBgn0037203 (slif)	0.814669	dme-miR-986-5p	Sras	FBgn0029121	275	22	187	-27.6
dme-miR-313-3p	antdh	FBgn0026268	0.8937	dme-miR-312-3p	FBgn0037241 (CG14646)	0.945881	dme-miR-92a-3p	Taspase1	FBgn0036564	320	22	144	-27.6
dme-miR-312-3p	X11L	FBgn0026313	0.921	dme-miR-311-3p	FBgn0037241 (CG14646)	0.859981	dme-miR-312-3p	tup	FBgn0003896	1457	22	114	-27.6
dme-miR-92a-3p	X11L	FBgn0026313	0.921	dme-miR-310-3p	FBgn0037241 (CG14646)	0.846728	dme-miR-311-3p	tup	FBgn0003896	1457	22	121	-27.6
dme-miR-311-3p	X11L	FBgn0026313	0.9209	dme-miR-313-3p	FBgn0037241 (CG14646)	0.911215	dme-miR-311-3p	Ubqn	FBgn0031057	1174	22	338	-27.6
dme-miR-310-3p	X11L	FBgn0026313	0.9205	dme-miR-2a-3p	FBgn0037248 (Spargel)	0.924304	dme-miR-995-3p	waw	FBgn0024182	3331	21	868	-27.6
dme-miR-313-3p	X11L	FBgn0026313	0.9206	dme-miR-312-3p	FBgn0037279 (CG1129)	0.805925	dme-miR-312-3p	Yippee	FBgn0026749	620	22	574	-27.6
dme-miR-312-3p	TRAF6	FBgn0026318	0.8988	dme-miR-2a-3p	FBgn0037288 (CG14661)	0.83147	dme-miR-92a-3p	AGO1	FBgn0262739	4585	22	980	-27.5
dme-miR-92a-3p	TRAF6	FBgn0026318	0.899	dme-miR-311-3p	FBgn0037364 (Rab23)	0.973352	dme-mir-4919-3p	Atox1	FBgn0052446	492	21	346	-27.5
dme-miR-311-3p	TRAF6	FBgn0026318	0.8988	dme-miR-310-3p	FBgn0037364 (Rab23)	0.927358	dme-miR-286-3p	bab2	FBgn0025525	1519	23	1443	-27.5
dme-miR-310-3p	TRAF6	FBgn0026318	0.8987	dme-miR-986-5p	FBgn0037402 (Vha14-2)	0.836149	dme-miR-92a-3p	bol	FBgn0011206	1045	22	480	-27.5
dme-miR-313-3p	TRAF6	FBgn0026318	0.8989	dme-miR-312-3p	FBgn0037416 (Osi9)	0.997902	dme-miR-92a-3p	Bx	FBgn0000242	780	22	181	-27.5
dme-miR-312-3p	sarA	FBgn0026369	0.8971	dme-miR-92a-3p	FBgn0037416 (Osi9)	0.939211	dme-miR-92a-3p	Cad74A	FBgn0036715	706	22	473	-27.5
dme-miR-92a-3p	sarA	FBgn0026369	0.8968	dme-miR-311-3p	FBgn0037416 (Osi9)	0.989786	dme-miR-92a-3p	caps	FBgn0023095	2331	22	29	-27.5
dme-miR-311-3p	sarA	FBgn0026369	0.8967	dme-miR-310-3p	FBgn0037416 (Osi9)	0.98989	dme-miR-311-3p	caup	FBgn0015919	1107	22	303	-27.5
dme-miR-310-3p	sarA	FBgn0026369	0.8966	dme-miR-313-3p	FBgn0037416 (Osi9)	0.997446	dme-miR-92a-3p	CG11586	FBgn0035520	425	22	308	-27.5
dme-miR-313-3p	sarA	FBgn0026369	0.8965	dme-miR-312-3p	FBgn0037428 (Osi18)	0.877624	dme-miR-312-3p	CG11617	FBgn0031232	301	22	44	-27.5
dme-miR-312-3p	sak	FBgn0026371	0.8996	dme-miR-311-3p	FBgn0037428 (Osi18)	0.878962	dme-miR-286-3p	CG11889	FBgn0039308	1668	23	981	-27.5
dme-miR-92a-3p	sak	FBgn0026371	0.8997	dme-miR-310-3p	FBgn0037428 (Osi18)	0.885563	dme-miR-311-3p	CG12201	FBgn0037970	806	22	255	-27.5
dme-miR-311-3p	sak	FBgn0026371	0.8994	dme-miR-313-3p	FBgn0037428 (Osi18)	0.909121	dme-miR-312-3p	CG12659	FBgn0040929	687	22	133	-27.5
dme-miR-310-3p	sak	FBgn0026371	0.8992	dme-miR-311-3p	FBgn0037472 (CG10098)	0.847125	dme-miR-986-5p	CG13631	FBgn0040600	338	22	45	-27.5
dme-miR-313-3p	sak	FBgn0026371	0.8996	dme-miR-310-3p	FBgn0037472 (CG10098)	0.83522	dme-miR-2a-3p	CG14565	FBgn0037129	177	23	104	-27.5
dme-miR-312-3p	Or47a	FBgn0026386	0.8952	dme-miR-286-3p	FBgn0037475 (Fer1)	0.943427	dme-miR-92a-3p	CG14669	FBgn0037326	1984	22	413	-27.5
dme-miR-92a-3p	Or47a	FBgn0026386	0.8957	dme-miR-995-3p	FBgn0037482 (CG10055)	0.858593	dme-miR-310-3p	CG15549	FBgn0039810	649	22	30	-27.5
dme-miR-311-3p	Or47a	FBgn0026386	0.8956	dme-miR-312-3p	FBgn0037525 (CG17816)	0.908962	dme-miR-92a-3p	CG15628	FBgn0031632	980	22	3	-27.5
dme-miR-310-3p	Or47a	FBgn0026386	0.8955	dme-miR-311-3p	FBgn0037525 (CG17816)	0.939272	dme-miR-92a-3p	CG1707	FBgn0033162	123	22	69	-27.5
dme-miR-313-3p	Or47a	FBgn0026386	0.8955	dme-miR-310-3p	FBgn0037525 (CG17816)	0.932601	dme-miR-92a-3p	CG17287	FBgn0034202	640	22	373	-27.5
dme-miR-2a-3p	Nc	FBgn0026404	0.9077	dme-miR-313-3p	FBgn0037525 (CG17816)	0.907462	dme-miR-286-3p	CG17660	FBgn0031356	640	23	380	-27.5
dme-miR-312-3p	EAAT2	FBgn0026438	0.8989	dme-miR-986-5p	FBgn0037534 (CG2781)	0.999175	dme-miR-2a-3p	CG17786	FBgn0039167	2082	23	1687	-27.5
dme-miR-92a-3p	EAAT2	FBgn0026438	0.8989	dme-miR-311-3p	FBgn0037556 (CG9636)	0.890103	dme-miR-92a-3p	CG2162	FBgn0035388	493	22	5	-27.5
dme-miR-311-3p	EAAT2	FBgn0026438	0.8969	dme-miR-310-3p	FBgn0037556 (CG9636)	0.868139	dme-miR-312-3p	CG2249	FBgn0040773	894	22	616	-27.5
dme-miR-310-3p	EAAT2	FBgn0026438	0.897	dme-miR-286-3p	FBgn0037565 (CG9626)	0.99123	dme-miR-311-3p	CG31381	FBgn0043799	2455	22	1155	-27.5
dme-miR-313-3p	EAAT2	FBgn0026438	0.899	dme-miR-286-3p	FBgn0037614 (CG8116)	0.88394	dme-miR-311-3p	CG31739	FBgn0051739	327	22	59	-27.5
dme-miR-286-3p	hang	FBgn0026575	0.9163	dme-miR-311-3p	FBgn0037622 (CG8202)	0.8477	dme-miR-92a-3p	CG32219	FBgn0052219	481	22	161	-27.5
dme-miR-286-3p	CG8677	FBgn0026577	0.917	dme-miR-310-3p	FBgn0037622 (CG8202)	0.849627	dme-miR-92a-3p	CG3808	FBgn0036838	586	22	10	-27.5
dme-miR-2a-3p	FIE	FBgn0026592	0.9083	dme-miR-2a-3p	FBgn0037636 (CG9821)	0.906936	dme-miR-2a-3p	CG42340	FBgn0259242	2531	23	578	-27.5
dme-miR-986-5p	Axn	FBgn0026597	0.915	dme-miR-2a-3p	FBgn0037646 (CAHbeta)	0.998787	dme-miR-310-3p	CG4238	FBgn0031384	598	22	21	-27.5
dme-miR-312-3p	Axn	FBgn0026597	0.8997	dme-miR-312-3p	FBgn0037672 (sage)	0.999329	dme-miR-312-3p	CG42458	FBgn0259935	2570	22	87	-27.5
dme-miR-92a-3p	Axn	FBgn0026597	0.9	dme-miR-92a-3p	FBgn0037672 (sage)	0.981087	dme-miR-2a-3p	CG42730	FBgn0261683	2015	23	501	-27.5
dme-miR-311-3p	Axn	FBgn0026597	0.8989	dme-miR-311-3p	FBgn0037672 (sage)	0.969174	dme-miR-311-3p	CG42748	FBgn0261802	3088	22	804	-27.5
dme-miR-310-3p	Axn	FBgn0026597	0.8989	dme-miR-310-3p	FBgn0037672 (sage)	0.969174	dme-miR-310-3p	CG43073	FBgn0262483	3333	22	1892	-27.5
dme-miR-313-3p	Axn	FBgn0026597	0.8995	dme-miR-313-3p	FBgn0037672 (sage)	0.994795	dme-miR-286-3p	CG4678	FBgn0030778	2263	23	1928	-27.5
dme-miR-2a-3p	APC2	FBgn0026598	0.9099	dme-miR-4919-3p	FBgn0037697 (CG9363)	0.864003	dme-miR-311-3p	CG4678	FBgn0030778	2263	22	1928	-27.5
dme-miR-986-5p	Ady43A	FBgn0026602	0.9138	dme-miR-312-3p	FBgn0037698 (CG16779)	0.990587	dme-miR-92a-3p	CG4822	FBgn0031220	2008	22	676	-27.5
dme-miR-312-3p	alpha-Man-IIb	FBgn0026616	0.9213	dme-miR-92a-3p	FBgn0037698 (CG16779)	0.920373	dme-miR-2a-3p	CG4836	FBgn0038762	1301	23	584	-27.5
dme-miR-92a-3p	alpha-Man-IIb	FBgn0026616	0.9213	dme-miR-311-3p	FBgn0037698 (CG16779)	0.971682	dme-miR-311-3p	CG5325	FBgn0032407	664	22	15	-27.5
dme-miR-311-3p	alpha-Man-IIb	FBgn0026616	0.9214	dme-miR-310-3p	FBgn0037698 (CG16779)	0.962069	dme-miR-92a-3p	CG5599	FBgn0030612	384	22	103	-27.5
dme-miR-310-3p	alpha-Man-IIb	FBgn0026616	0.9215	dme-miR-313-3p	FBgn0037698 (CG16779)	0.983606	dme-miR-92a-3p	CG6966	FBgn0038286	751	22	5	-27.5
dme-miR-313-3p	alpha-Man-IIb	FBgn0026616	0.9213	dme-miR-2a-3p	FBgn0037726 (CG9492)	0.925448	dme-miR-311-3p	CG7311	FBgn0028848	1556	22	1104	-27.5
dme-miR-286-3p	NES	FBgn0026630	0.9151	dme-miR-312-3p	FBgn0037744 (CG8417)	0.998948	dme-miR-92a-3p	CG7653	FBgn0028935	560	22	37	-27.5
dme-miR-986-5p	ldlCp	FBgn0026634	0.9121	dme-miR-92a-3p	FBgn0037744 (CG8417)	0.968821	dme-miR-2a-3p	CG7705	FBgn0038639	2232	23	1021	-27.5
dme-miR-2a-3p	ldlCp	FBgn0026634	0.9088	dme-miR-311-3p	FBgn0037744 (CG8417)	0.994435	dme-miR-995-3p	CG8086	FBgn0032010	589	21	524	-27.5
dme-miR-2a-3p	CG17322	FBgn0027070	0.9076	dme-miR-310-3p	FBgn0037744 (CG8417)	0.994599	dme-mir-4919-3p	CG8944	FBgn0030680	3415	21	1503	-27.5
dme-miR-312-3p	dyrk3	FBgn0027101	0.8975	dme-miR-313-3p	FBgn0037744 (CG8417)	0.999164	dme-miR-92a-3p	CG9609	FBgn0030787	114	22	6	-27.5
dme-miR-92a-3p	dyrk3	FBgn0027101	0.8975	dme-miR-286-3p	FBgn0037747 (CG8481)	0.912845	dme-miR-313-3p	CG9801	FBgn0037623	834	21	760	-27.5
dme-miR-311-3p	dyrk3	FBgn0027101	0.8988	dme-miR-2a-3p	FBgn0037782 (Npc2d)	0.999999	dme-miR-286-3p	cpo	FBgn0000363	6075	23	358	-27.5
dme-miR-310-3p	dyrk3	FBgn0027101	0.8993	dme-miR-286-3p	FBgn0037788 (CG3940)	0.935733	dme-miR-995-3p	Cpr57A	FBgn0034517	884	21	346	-27.5
dme-miR-313-3p	dyrk3	FBgn0027101	0.8978	dme-miR-313-3p	FBgn0037794 (CG6254)	0.808956	dme-miR-986-5p	Cyp4aa1	FBgn0034053	374	22	234	-27.5
dme-miR-286-3p	NPF	FBgn0027109	0.9138	dme-miR-312-3p	FBgn0037847 (SelR)	0.811113	dme-miR-92a-3p	D2R	FBgn0053517	2337	22	592	-27.5
dme-miR-986-5p	l(1)G0196	FBgn0027279	0.9108	dme-miR-92a-3p	FBgn0037847 (SelR)	0.844113	dme-miR-311-3p	Dp1	FBgn0027835	1699	22	5	-27.5
dme-miR-312-3p	Gmap	FBgn0027287	0.8958	dme-miR-2a-3p	FBgn0037849 (CG4596)	0.872335	dme-miR-92a-3p	dpr10	FBgn0052057	1888	22	259	-27.5
dme-miR-92a-3p	Gmap	FBgn0027287	0.8961	dme-miR-286-3p	FBgn0037884 (CG17184)	0.913178	dme-miR-92a-3p	Dredd	FBgn0020381	874	22	501	-27.5
dme-miR-311-3p	Gmap	FBgn0027287	0.8977	dme-miR-311-3p	FBgn0037884 (CG17184)	0.833006	dme-miR-312-3p	Dscam2	FBgn0263218	3113	22	666	-27.5
dme-miR-310-3p	Gmap	FBgn0027287	0.8974	dme-miR-310-3p	FBgn0037884 (CG17184)	0.830633	dme-miR-311-3p	Dscam2	FBgn0263218	3113	22	120	-27.5
dme-miR-313-3p	Gmap	FBgn0027287	0.8963	dme-miR-2a-3p	FBgn0037890 (CG17734)	0.864583	dme-miR-2a-3p	enc	FBgn0004875	1520	23	189	-27.5
dme-miR-2a-3p	CG3125	FBgn0027321	0.9104	dme-miR-311-3p	FBgn0037917 (wkd)	0.840347	dme-miR-986-5p	ETHR	FBgn0038874	807	22	155	-27.5
dme-miR-986-5p	Kap-alpha3	FBgn0027338	0.9144	dme-miR-310-3p	FBgn0037917 (wkd)	0.840112	dme-miR-312-3p	Fie	FBgn0026592	575	22	38	-27.5
dme-miR-312-3p	Kap-alpha3	FBgn0027338	0.8985	dme-miR-2a-3p	FBgn0037949 (CG17360)	0.867049	dme-miR-312-3p	fus	FBgn0023441	2006	22	740	-27.5
dme-miR-92a-3p	Kap-alpha3	FBgn0027338	0.8985	dme-miR-2a-3p	FBgn0037956 (CG6959)	0.846409	dme-miR-92a-3p	futsch	FBgn0259108	2351	22	1397	-27.5
dme-miR-311-3p	Kap-alpha3	FBgn0027338	0.8994	dme-miR-2a-3p	FBgn0037972 (CG10005)	0.999723	dme-miR-311-3p	GlcT-1	FBgn0067102	1709	22	909	-27.5
dme-miR-310-3p	Kap-alpha3	FBgn0027338	0.8987	dme-miR-312-3p	FBgn0037988 (CG14740)	0.975258	dme-miR-312-3p	Gpdh	FBgn0001128	1463	22	236	-27.5
dme-miR-313-3p	Kap-alpha3	FBgn0027338	0.8986	dme-miR-311-3p	FBgn0037988 (CG14740)	0.997478	dme-miR-2a-3p	Gyc32E	FBgn0010197	2576	23	672	-27.5
dme-miR-2a-3p	fz4	FBgn0027342	0.9099	dme-miR-310-3p	FBgn0037988 (CG14740)	0.985726	dme-miR-286-3p	Gyc32E	FBgn0010197	2576	23	2017	-27.5
dme-miR-986-5p	TIM8	FBgn0027359	0.912	dme-miR-313-3p	FBgn0037988 (CG14740)	0.953082	dme-miR-312-3p	KLHL18	FBgn0037978	303	22	131	-27.5
dme-miR-312-3p	MRG15	FBgn0027378	0.8932	dme-miR-312-3p	FBgn0037993 (dpr15)	0.802295	dme-miR-311-3p	kn	FBgn0001319	1684	22	219	-27.5
dme-miR-92a-3p	MRG15	FBgn0027378	0.8935	dme-miR-311-3p	FBgn0037993 (dpr15)	0.85685	dme-miR-92a-3p	Megalin	FBgn0261260	3687	22	411	-27.5
dme-miR-311-3p	MRG15	FBgn0027378	0.8927	dme-miR-310-3p	FBgn0037993 (dpr15)	0.892175	dme-miR-286-3p	mfr	FBgn0035935	2393	23	927	-27.5
dme-miR-310-3p	MRG15	FBgn0027378	0.8933	dme-miR-313-3p	FBgn0037993 (dpr15)	0.816822	dme-miR-92a-3p	mspo	FBgn0020269	432	22	93	-27.5
dme-miR-313-3p	MRG15	FBgn0027378	0.8935	dme-miR-2a-3p	FBgn0038058 (CG5608)	0.83875	dme-miR-286-3p	norpA	FBgn0262738	2846	23	1794	-27.5
dme-miR-286-3p	CG2061	FBgn0027498	0.9147	dme-miR-92a-3p	FBgn0038065 (Snx3)	0.81684	dme-miR-313-3p	Nos	FBgn0011676	3543	21	505	-27.5
dme-miR-986-5p	EDTP	FBgn0027506	0.9132	dme-miR-312-3p	FBgn0038073 (CG14395)	1	dme-miR-310-3p	orb2	FBgn0262573	5069	22	129	-27.5
dme-miR-995-3p	tankyrase	FBgn0027508	0.9189	dme-miR-92a-3p	FBgn0038073 (CG14395)	0.998667	dme-miR-312-3p	Patsas	FBgn0029137	483	22	157	-27.5
dme-miR-312-3p	botv	FBgn0027535	0.8965	dme-miR-311-3p	FBgn0038073 (CG14395)	1	dme-mir-4919-3p	Pep	FBgn0004401	1909	21	284	-27.5
dme-miR-92a-3p	botv	FBgn0027535	0.8969	dme-miR-310-3p	FBgn0038073 (CG14395)	1	dme-miR-995-3p	Pmi	FBgn0044419	2981	21	1203	-27.5
dme-miR-311-3p	botv	FBgn0027535	0.8971	dme-miR-313-3p	FBgn0038073 (CG14395)	0.999999	dme-miR-310-3p	Pp1-87B	FBgn0004103	1065	22	686	-27.5
dme-miR-310-3p	botv	FBgn0027535	0.8976	dme-miR-311-3p	FBgn0038092 (beat-Vb)	0.863162	dme-miR-311-3p	prtp	FBgn0030329	406	22	277	-27.5
dme-miR-313-3p	botv	FBgn0027535	0.8968	dme-miR-310-3p	FBgn0038092 (beat-Vb)	0.897474	dme-miR-310-3p	psq	FBgn0263102	3158	22	638	-27.5
dme-miR-2a-3p	beta4GalNAcTA	FBgn0027538	0.9085	dme-miR-312-3p	FBgn0038109 (CG11656)	0.849804	dme-miR-313-3p	Pu	FBgn0003162	1400	21	126	-27.5
dme-miR-2a-3p	CG5807	FBgn0027539	0.9098	dme-miR-311-3p	FBgn0038109 (CG11656)	0.851371	dme-miR-312-3p	RanBPM	FBgn0262114	1359	22	308	-27.5
dme-miR-2a-3p	Pif1B	FBgn0027540	0.9109	dme-miR-310-3p	FBgn0038109 (CG11656)	0.852696	dme-miR-311-3p	raps	FBgn0040080	1054	22	717	-27.5
dme-miR-286-3p	Pif1B	FBgn0027540	0.9174	dme-miR-313-3p	FBgn0038109 (CG11656)	0.853668	dme-miR-92a-3p	rk	FBgn0003255	1041	22	455	-27.5
dme-miR-312-3p	CG2217	FBgn0027544	0.9001	dme-miR-312-3p	FBgn0038124 (CG14380)	0.846301	dme-miR-311-3p	Sin3A	FBgn0022764	1793	22	848	-27.5
dme-miR-286-3p	CG2217	FBgn0027544	0.9237	dme-miR-311-3p	FBgn0038124 (CG14380)	0.897624	dme-miR-92a-3p	Tim9b	FBgn0027358	1288	22	608	-27.5
dme-miR-92a-3p	CG2217	FBgn0027544	0.9001	dme-miR-310-3p	FBgn0038124 (CG14380)	0.907892	dme-miR-286-3p	Toll-7	FBgn0034476	1723	23	416	-27.5
dme-miR-311-3p	CG2217	FBgn0027544	0.9002	dme-miR-313-3p	FBgn0038124 (CG14380)	0.857041	dme-miR-311-3p	wry	FBgn0051665	2006	22	328	-27.5
dme-miR-310-3p	CG2217	FBgn0027544	0.9001	dme-miR-986-5p	FBgn0038130 (CG8630)	0.999725	dme-miR-310-3p	Ank2	FBgn0261788	6560	22	4692	-27.4
dme-miR-313-3p	CG2217	FBgn0027544	0.9001	dme-miR-2a-3p	FBgn0038139 (CG8795)	0.999341	dme-miR-311-3p	Axn	FBgn0026597	2842	22	458	-27.4
dme-miR-986-5p	CG4766	FBgn0027546	0.9131	dme-miR-2a-3p	FBgn0038188 (Art9)	0.820548	dme-miR-2a-3p	be	FBgn0052594	1644	23	1078	-27.4
dme-miR-986-5p	nito	FBgn0027548	0.9146	dme-miR-4919-3p	FBgn0038198 (Npc2b)	0.995007	dme-miR-311-3p	bol	FBgn0011206	1045	22	479	-27.4
dme-miR-312-3p	nito	FBgn0027548	0.8998	dme-miR-311-3p	FBgn0038237 (Pde6)	0.89683	dme-miR-92a-3p	BtbVII	FBgn0263108	2145	22	16	-27.4
dme-miR-92a-3p	nito	FBgn0027548	0.8999	dme-miR-310-3p	FBgn0038237 (Pde6)	0.894704	dme-miR-310-3p	CAP	FBgn0033504	711	22	89	-27.4
dme-miR-311-3p	nito	FBgn0027548	0.8999	dme-miR-312-3p	FBgn0038281 (RpL10Aa)	0.915136	dme-miR-312-3p	CG10077	FBgn0035720	1955	22	1739	-27.4
dme-miR-310-3p	nito	FBgn0027548	0.8998	dme-miR-311-3p	FBgn0038281 (RpL10Aa)	0.912719	dme-miR-313-3p	CG10479	FBgn0035656	270	21	198	-27.4
dme-miR-313-3p	nito	FBgn0027548	0.9	dme-miR-310-3p	FBgn0038281 (RpL10Aa)	0.923704	dme-miR-286-3p	CG10555	FBgn0030034	1378	23	733	-27.4
dme-miR-312-3p	CG8042	FBgn0027554	0.8939	dme-miR-313-3p	FBgn0038281 (RpL10Aa)	0.934613	dme-miR-92a-3p	CG11023	FBgn0031208	874	22	789	-27.4
dme-miR-92a-3p	CG8042	FBgn0027554	0.8937	dme-miR-2a-3p	FBgn0038296 (CG6752)	0.896871	dme-miR-92a-3p	CG1129	FBgn0037279	994	22	164	-27.4
dme-miR-311-3p	CG8042	FBgn0027554	0.8937	dme-miR-312-3p	FBgn0038296 (CG6752)	0.926739	dme-miR-995-3p	CG12911	FBgn0033501	382	21	68	-27.4
dme-miR-310-3p	CG8042	FBgn0027554	0.8942	dme-miR-286-3p	FBgn0038296 (CG6752)	0.991279	dme-mir-4919-3p	CG13631	FBgn0040600	338	21	72	-27.4
dme-miR-313-3p	CG8042	FBgn0027554	0.894	dme-miR-92a-3p	FBgn0038296 (CG6752)	0.924121	dme-miR-92a-3p	CG13784	FBgn0031897	2766	22	1787	-27.4
dme-miR-2a-3p	pgant3	FBgn0027558	0.9088	dme-miR-313-3p	FBgn0038296 (CG6752)	0.88798	dme-miR-92a-3p	CG15012	FBgn0035528	306	22	92	-27.4
dme-miR-986-5p	CG3975	FBgn0027559	0.9143	dme-miR-312-3p	FBgn0038304 (CG12241)	0.820411	dme-miR-92a-3p	CG15236	FBgn0033108	1667	22	32	-27.4
dme-miR-2a-3p	CG3975	FBgn0027559	0.9109	dme-miR-312-3p	FBgn0038324 (CG5038)	0.892875	dme-miR-2a-3p	CG15549	FBgn0039810	649	23	317	-27.4
dme-miR-2a-3p	CG10345	FBgn0027562	0.9077	dme-miR-311-3p	FBgn0038324 (CG5038)	0.887398	dme-miR-312-3p	CG17273	FBgn0027493	484	22	245	-27.4
dme-miR-312-3p	CG5815	FBgn0027574	0.8961	dme-miR-310-3p	FBgn0038324 (CG5038)	0.887011	dme-miR-92a-3p	CG18065	FBgn0034519	1210	22	703	-27.4
dme-miR-92a-3p	CG5815	FBgn0027574	0.896	dme-miR-313-3p	FBgn0038324 (CG5038)	0.884865	dme-miR-311-3p	CG2186	FBgn0030243	797	22	167	-27.4
dme-miR-311-3p	CG5815	FBgn0027574	0.8953	dme-miR-312-3p	FBgn0038332 (CG6136)	0.883616	dme-miR-2a-3p	CG31633	FBgn0051633	137	23	72	-27.4
dme-miR-310-3p	CG5815	FBgn0027574	0.8954	dme-miR-92a-3p	FBgn0038332 (CG6136)	0.861424	dme-miR-310-3p	CG32085	FBgn0052085	470	22	63	-27.4
dme-miR-313-3p	CG5815	FBgn0027574	0.8961	dme-miR-311-3p	FBgn0038332 (CG6136)	0.802322	dme-miR-310-3p	CG32150	FBgn0052150	957	22	591	-27.4
dme-miR-2a-3p	Exn	FBgn0027593	0.9079	dme-miR-313-3p	FBgn0038332 (CG6136)	0.843733	dme-miR-2a-3p	CG32170	FBgn0052170	291	23	123	-27.4
dme-miR-312-3p	drpr	FBgn0027594	0.8982	dme-miR-312-3p	FBgn0038339 (CG6118)	0.820215	dme-miR-92a-3p	CG33203	FBgn0053203	1388	22	376	-27.4
dme-miR-92a-3p	drpr	FBgn0027594	0.8984	dme-miR-311-3p	FBgn0038339 (CG6118)	0.816922	dme-miR-286-3p	CG34179	FBgn0085208	1460	23	197	-27.4
dme-miR-311-3p	drpr	FBgn0027594	0.8989	dme-miR-310-3p	FBgn0038339 (CG6118)	0.812974	dme-miR-92a-3p	CG34354	FBgn0085383	1456	22	432	-27.4
dme-miR-310-3p	drpr	FBgn0027594	0.8983	dme-miR-313-3p	FBgn0038339 (CG6118)	0.810344	dme-miR-311-3p	CG34411	FBgn0085440	204	22	44	-27.4
dme-miR-313-3p	drpr	FBgn0027594	0.8971	dme-miR-2a-3p	FBgn0038360 (CG9590)	0.822575	dme-miR-312-3p	CG3638	FBgn0261444	4377	22	989	-27.4
dme-miR-986-5p	PPCS	FBgn0027595	0.9144	dme-miR-312-3p	FBgn0038388 (CG4287)	0.904918	dme-miR-310-3p	CG3679	FBgn0027521	710	22	52	-27.4
dme-miR-995-3p	PPCS	FBgn0027595	0.9194	dme-miR-311-3p	FBgn0038388 (CG4287)	0.893732	dme-miR-313-3p	CG4025	FBgn0025624	382	21	195	-27.4
dme-miR-312-3p	CG17712	FBgn0027597	0.8951	dme-miR-310-3p	FBgn0038388 (CG4287)	0.875609	dme-miR-310-3p	CG42446	FBgn0259917	704	22	227	-27.4
dme-miR-92a-3p	CG17712	FBgn0027597	0.8953	dme-miR-313-3p	FBgn0038388 (CG4287)	0.890352	dme-miR-2a-3p	CG42503	FBgn0260229	1134	23	49	-27.4
dme-miR-311-3p	CG17712	FBgn0027597	0.8938	dme-miR-2a-3p	FBgn0038404 (CG8925)	0.993823	dme-miR-286-3p	CG43127	FBgn0262592	344	23	15	-27.4
dme-miR-310-3p	CG17712	FBgn0027597	0.8948	dme-miR-312-3p	FBgn0038418 (pad)	0.99867	dme-miR-310-3p	CG5036	FBgn0028743	359	22	205	-27.4
dme-miR-313-3p	CG17712	FBgn0027597	0.8955	dme-miR-92a-3p	FBgn0038418 (pad)	0.902531	dme-miR-311-3p	CG5071	FBgn0039347	607	22	97	-27.4
dme-miR-986-5p	CG2790	FBgn0027599	0.9099	dme-miR-311-3p	FBgn0038418 (pad)	0.996081	dme-miR-286-3p	CG5191	FBgn0038803	451	23	390	-27.4
dme-miR-986-5p	blot	FBgn0027660	0.9122	dme-miR-310-3p	FBgn0038418 (pad)	0.996248	dme-miR-286-3p	CG5849	FBgn0038897	1704	23	961	-27.4
dme-miR-2a-3p	Hey	FBgn0027788	0.9076	dme-miR-313-3p	FBgn0038418 (pad)	0.994777	dme-miR-312-3p	CG6461	FBgn0030932	185	22	126	-27.4
dme-miR-286-3p	Hey	FBgn0027788	0.915	dme-miR-312-3p	FBgn0038420 (CG10311)	0.930878	dme-miR-2a-3p	CG6686	FBgn0032388	2768	23	962	-27.4
dme-miR-986-5p	CAH1	FBgn0027844	0.912	dme-miR-92a-3p	FBgn0038420 (CG10311)	0.897393	dme-miR-313-3p	CG7131	FBgn0038598	1599	21	59	-27.4
dme-miR-986-5p	NS3	FBgn0028274	0.9099	dme-miR-313-3p	FBgn0038420 (CG10311)	0.917092	dme-miR-310-3p	CG7852	FBgn0035229	2866	22	1328	-27.4
dme-miR-986-5p	RIC8A	FBgn0028292	0.9128	dme-miR-312-3p	FBgn0038435 (Gyc-89Da)	0.806191	dme-miR-92a-3p	CG8360	FBgn0032001	467	22	356	-27.4
dme-miR-986-5p	kirre	FBgn0028369	0.9119	dme-miR-312-3p	FBgn0038438 (Der-2)	0.999644	dme-miR-2a-3p	CG9059	FBgn0030810	3966	23	665	-27.4
dme-miR-312-3p	jbug	FBgn0028371	0.896	dme-miR-995-3p	FBgn0038438 (Der-2)	0.839971	dme-miR-310-3p	CG9059	FBgn0030810	3966	22	243	-27.4
dme-miR-92a-3p	jbug	FBgn0028371	0.8953	dme-miR-92a-3p	FBgn0038438 (Der-2)	0.963943	dme-miR-995-3p	CG9449	FBgn0036875	143	21	12	-27.4
dme-miR-311-3p	jbug	FBgn0028371	0.8972	dme-miR-311-3p	FBgn0038438 (Der-2)	0.999639	dme-miR-313-3p	chn	FBgn0015371	3558	21	2039	-27.4
dme-miR-310-3p	jbug	FBgn0028371	0.8973	dme-miR-310-3p	FBgn0038438 (Der-2)	0.999615	dme-miR-311-3p	CRMP	FBgn0023023	3014	22	2270	-27.4
dme-miR-313-3p	jbug	FBgn0028371	0.8973	dme-miR-313-3p	FBgn0038438 (Der-2)	0.999599	dme-miR-92a-3p	crol	FBgn0020309	2798	22	2468	-27.4
dme-miR-286-3p	isopeptidase-T-3	FBgn0028372	0.9163	dme-miR-312-3p	FBgn0038439 (Cad89D)	0.999988	dme-miR-2a-3p	Cyp4ae1	FBgn0015036	241	23	65	-27.4
dme-miR-312-3p	heix	FBgn0028375	0.8999	dme-miR-92a-3p	FBgn0038439 (Cad89D)	0.999681	dme-miR-2a-3p	DopR	FBgn0011582	12541	23	11227	-27.4
dme-miR-92a-3p	heix	FBgn0028375	0.8998	dme-miR-311-3p	FBgn0038439 (Cad89D)	0.99794	dme-miR-310-3p	Drl-2	FBgn0033791	1534	22	818	-27.4
dme-miR-311-3p	heix	FBgn0028375	0.8999	dme-miR-310-3p	FBgn0038439 (Cad89D)	0.997887	dme-miR-92a-3p	dup	FBgn0000996	317	22	23	-27.4
dme-miR-310-3p	heix	FBgn0028375	0.8999	dme-miR-313-3p	FBgn0038439 (Cad89D)	0.99996	dme-miR-313-3p	Eps-15	FBgn0035060	367	21	19	-27.4
dme-miR-313-3p	heix	FBgn0028375	0.8999	dme-miR-310-3p	FBgn0038460 (CG18622)	0.800278	dme-miR-286-3p	fng	FBgn0011591	517	23	299	-27.4
dme-miR-995-3p	tms1	FBgn0028399	0.917	dme-miR-313-3p	FBgn0038460 (CG18622)	0.802256	dme-miR-311-3p	fz	FBgn0001085	1809	22	1493	-27.4
dme-miR-312-3p	Drep-4	FBgn0028406	0.8966	dme-miR-312-3p	FBgn0038461 (CG3678)	0.984498	dme-miR-2a-3p	Gclc	FBgn0040319	952	23	22	-27.4
dme-miR-92a-3p	Drep-4	FBgn0028406	0.8971	dme-miR-92a-3p	FBgn0038461 (CG3678)	0.890356	dme-miR-92a-3p	hug	FBgn0028374	289	22	10	-27.4
dme-miR-311-3p	Drep-4	FBgn0028406	0.8987	dme-miR-311-3p	FBgn0038461 (CG3678)	0.975937	dme-mir-4919-3p	KP78a	FBgn0026064	2236	21	1336	-27.4
dme-miR-310-3p	Drep-4	FBgn0028406	0.8983	dme-miR-310-3p	FBgn0038461 (CG3678)	0.974251	dme-mir-4919-3p	MED23	FBgn0034795	1461	21	1280	-27.4
dme-miR-313-3p	Drep-4	FBgn0028406	0.8976	dme-miR-313-3p	FBgn0038461 (CG3678)	0.98036	dme-miR-311-3p	Mef2	FBgn0011656	3250	22	2868	-27.4
dme-miR-286-3p	Drep-2	FBgn0028408	0.9174	dme-miR-312-3p	FBgn0038462 (CG17556)	0.962863	dme-miR-2a-3p	Menl-1	FBgn0029154	2156	23	1050	-27.4
dme-miR-312-3p	Kap3	FBgn0028421	0.8988	dme-miR-92a-3p	FBgn0038462 (CG17556)	0.886174	dme-miR-312-3p	mfr	FBgn0035935	2393	22	1996	-27.4
dme-miR-92a-3p	Kap3	FBgn0028421	0.8987	dme-miR-311-3p	FBgn0038462 (CG17556)	0.953856	dme-miR-2a-3p	moi	FBgn0261019	1466	23	801	-27.4
dme-miR-311-3p	Kap3	FBgn0028421	0.8985	dme-miR-310-3p	FBgn0038462 (CG17556)	0.950833	dme-miR-92a-3p	numb	FBgn0002973	1015	22	12	-27.4
dme-miR-310-3p	Kap3	FBgn0028421	0.8986	dme-miR-313-3p	FBgn0038462 (CG17556)	0.958625	dme-miR-92a-3p	osp	FBgn0003016	1094	22	572	-27.4
dme-miR-313-3p	Kap3	FBgn0028421	0.899	dme-miR-312-3p	FBgn0038463 (CG3534)	0.998111	dme-miR-286-3p	Pif1A	FBgn0261015	3452	23	3043	-27.4
dme-miR-2a-3p	JhI-1	FBgn0028426	0.9075	dme-miR-92a-3p	FBgn0038463 (CG3534)	0.98864	dme-miR-286-3p	Pp2B-14D	FBgn0011826	2229	23	48	-27.4
dme-miR-986-5p	IH	FBgn0028428	0.9222	dme-miR-311-3p	FBgn0038463 (CG3534)	0.838808	dme-miR-92a-3p	PpD3	FBgn0005777	756	22	200	-27.4
dme-miR-312-3p	Glu-RIB	FBgn0028431	0.8999	dme-miR-310-3p	FBgn0038463 (CG3534)	0.827206	dme-miR-92a-3p	Prm	FBgn0003149	796	22	92	-27.4
dme-miR-92a-3p	Glu-RIB	FBgn0028431	0.9	dme-miR-313-3p	FBgn0038463 (CG3534)	0.989308	dme-miR-312-3p	RN-tre	FBgn0020620	965	22	304	-27.4
dme-miR-311-3p	Glu-RIB	FBgn0028431	0.8999	dme-miR-995-3p	FBgn0038516 (CG5840)	0.877224	dme-miR-92a-3p	Sap47	FBgn0013334	3841	22	1140	-27.4
dme-miR-310-3p	Glu-RIB	FBgn0028431	0.8998	dme-miR-311-3p	FBgn0038535 (alt)	0.813255	dme-miR-92a-3p	SC35	FBgn0040286	1166	22	1005	-27.4
dme-miR-313-3p	Glu-RIB	FBgn0028431	0.8997	dme-miR-92a-3p	FBgn0038540 (CG14321)	0.825118	dme-miR-995-3p	Scp2	FBgn0020907	528	21	369	-27.4
dme-miR-312-3p	rtet	FBgn0028468	0.8871	dme-miR-286-3p	FBgn0038564 (CG7785)	0.930651	dme-miR-310-3p	stnA	FBgn0016976	5525	22	657	-27.4
dme-miR-92a-3p	rtet	FBgn0028468	0.8869	dme-miR-312-3p	FBgn0038608 (WRNexo)	0.857264	dme-mir-4919-3p	sut1	FBgn0028563	569	21	147	-27.4
dme-miR-311-3p	rtet	FBgn0028468	0.8857	dme-miR-311-3p	FBgn0038608 (WRNexo)	0.826902	dme-miR-310-3p	Sytbeta	FBgn0261090	1776	22	578	-27.4
dme-miR-310-3p	rtet	FBgn0028468	0.8867	dme-miR-310-3p	FBgn0038608 (WRNexo)	0.826182	dme-miR-92a-3p	Tsp5D	FBgn0029837	831	22	182	-27.4
dme-miR-313-3p	rtet	FBgn0028468	0.8867	dme-miR-313-3p	FBgn0038608 (WRNexo)	0.826306	dme-miR-92a-3p	tutl	FBgn0010473	1875	22	109	-27.4
dme-miR-312-3p	CG4119	FBgn0028474	0.896	dme-miR-312-3p	FBgn0038611 (CG14309)	0.993048	dme-miR-92a-3p	twin	FBgn0011725	848	22	124	-27.4
dme-miR-92a-3p	CG4119	FBgn0028474	0.896	dme-miR-92a-3p	FBgn0038611 (CG14309)	0.951592	dme-miR-92a-3p	Upf2	FBgn0029992	1041	22	34	-27.4
dme-miR-311-3p	CG4119	FBgn0028474	0.896	dme-miR-311-3p	FBgn0038611 (CG14309)	0.959476	dme-miR-92a-3p	aay	FBgn0023129	442	22	14	-27.3
dme-miR-310-3p	CG4119	FBgn0028474	0.8963	dme-miR-310-3p	FBgn0038611 (CG14309)	0.952719	dme-miR-92a-3p	Acp24A4	FBgn0051779	371	22	259	-27.3
dme-miR-313-3p	CG4119	FBgn0028474	0.8957	dme-miR-313-3p	FBgn0038611 (CG14309)	0.991288	dme-miR-310-3p	ago	FBgn0041171	1150	22	307	-27.3
dme-miR-312-3p	CG15817	FBgn0028476	0.8998	dme-miR-2a-3p	FBgn0038652 (CG7720)	0.977585	dme-miR-310-3p	AGO1	FBgn0262739	4585	22	1574	-27.3
dme-miR-92a-3p	CG15817	FBgn0028476	0.8993	dme-miR-312-3p	FBgn0038658 (CG14292)	0.890125	dme-miR-311-3p	Arc1	FBgn0033926	1509	22	511	-27.3
dme-miR-311-3p	CG15817	FBgn0028476	0.8997	dme-miR-311-3p	FBgn0038658 (CG14292)	0.8658	dme-miR-92a-3p	Argk	FBgn0000116	414	22	253	-27.3
dme-miR-310-3p	CG15817	FBgn0028476	0.8995	dme-miR-310-3p	FBgn0038658 (CG14292)	0.863286	dme-miR-312-3p	baz	FBgn0000163	923	22	50	-27.3
dme-miR-313-3p	CG15817	FBgn0028476	0.8995	dme-miR-313-3p	FBgn0038658 (CG14292)	0.872439	dme-mir-4919-3p	beat-IIIb	FBgn0053179	1518	21	402	-27.3
dme-miR-986-5p	CG16857	FBgn0028482	0.9119	dme-miR-986-5p	FBgn0038679 (CG6040)	0.860003	dme-miR-310-3p	blw	FBgn0011211	488	22	252	-27.3
dme-miR-986-5p	CG4272	FBgn0028485	0.9143	dme-miR-2a-3p	FBgn0038682 (CG5835)	0.998131	dme-miR-995-3p	cana	FBgn0040233	2014	21	1344	-27.3
dme-miR-312-3p	f-cup	FBgn0028487	0.8989	dme-miR-312-3p	FBgn0038744 (CG4733)	0.999757	dme-miR-310-3p	CG10205	FBgn0033970	383	22	217	-27.3
dme-miR-92a-3p	f-cup	FBgn0028487	0.8991	dme-miR-92a-3p	FBgn0038744 (CG4733)	0.947859	dme-miR-2a-3p	CG1129	FBgn0037279	994	23	406	-27.3
dme-miR-311-3p	f-cup	FBgn0028487	0.8994	dme-miR-311-3p	FBgn0038744 (CG4733)	0.999991	dme-mir-4919-3p	CG11360	FBgn0039920	130	21	94	-27.3
dme-miR-310-3p	f-cup	FBgn0028487	0.8992	dme-miR-310-3p	FBgn0038744 (CG4733)	0.999875	dme-miR-92a-3p	CG12194	FBgn0031636	457	22	156	-27.3
dme-miR-313-3p	f-cup	FBgn0028487	0.8993	dme-miR-313-3p	FBgn0038744 (CG4733)	0.995667	dme-miR-311-3p	CG12194	FBgn0031636	457	22	151	-27.3
dme-miR-312-3p	CG3530	FBgn0028497	0.8983	dme-miR-2a-3p	FBgn0038747 (RhoGAP92B)	0.812008	dme-miR-995-3p	CG12201	FBgn0037970	806	21	253	-27.3
dme-miR-92a-3p	CG3530	FBgn0028497	0.8983	dme-miR-2a-3p	FBgn0038752 (CG4462)	0.803466	dme-miR-92a-3p	CG12582	FBgn0037215	2798	22	2359	-27.3
dme-miR-311-3p	CG3530	FBgn0028497	0.8985	dme-miR-2a-3p	FBgn0038761 (CG17190)	0.962454	dme-miR-310-3p	CG12773	FBgn0024365	991	22	39	-27.3
dme-miR-310-3p	CG3530	FBgn0028497	0.8986	dme-miR-312-3p	FBgn0038787 (CG4360)	0.922617	dme-miR-310-3p	CG13144	FBgn0032260	589	22	115	-27.3
dme-miR-313-3p	CG3530	FBgn0028497	0.8986	dme-miR-92a-3p	FBgn0038787 (CG4360)	0.807475	dme-miR-986-5p	CG13305	FBgn0035921	238	22	89	-27.3
dme-miR-312-3p	CG9063	FBgn0028500	0.8953	dme-miR-311-3p	FBgn0038787 (CG4360)	0.891658	dme-miR-311-3p	CG13594	FBgn0035041	785	22	284	-27.3
dme-miR-92a-3p	CG9063	FBgn0028500	0.896	dme-miR-310-3p	FBgn0038787 (CG4360)	0.879199	dme-miR-310-3p	CG14011	FBgn0031722	145	22	22	-27.3
dme-miR-311-3p	CG9063	FBgn0028500	0.8959	dme-miR-313-3p	FBgn0038787 (CG4360)	0.9184	dme-miR-2a-3p	CG14505	FBgn0034327	648	23	301	-27.3
dme-miR-310-3p	CG9063	FBgn0028500	0.8957	dme-miR-311-3p	FBgn0038788 (Sirt2)	0.804048	dme-miR-92a-3p	CG17019	FBgn0033783	455	22	18	-27.3
dme-miR-313-3p	CG9063	FBgn0028500	0.8964	dme-miR-986-5p	FBgn0038796 (CG10881)	0.966784	dme-miR-92a-3p	CG17325	FBgn0040993	247	22	175	-27.3
dme-miR-986-5p	cenG1A	FBgn0028509	0.9135	dme-miR-2a-3p	FBgn0038809 (CG16953)	0.927274	dme-miR-310-3p	CG17325	FBgn0040993	247	22	174	-27.3
dme-miR-312-3p	TM9SF4	FBgn0028541	0.8981	dme-miR-2a-3p	FBgn0038815 (CG5466)	0.995245	dme-miR-986-5p	CG1746	FBgn0039830	869	22	57	-27.3
dme-miR-92a-3p	TM9SF4	FBgn0028541	0.8983	dme-miR-312-3p	FBgn0038815 (CG5466)	0.998765	dme-miR-995-3p	CG17786	FBgn0039167	2082	21	1686	-27.3
dme-miR-311-3p	TM9SF4	FBgn0028541	0.8984	dme-miR-92a-3p	FBgn0038815 (CG5466)	0.931857	dme-miR-310-3p	CG18659	FBgn0027561	1953	22	394	-27.3
dme-miR-310-3p	TM9SF4	FBgn0028541	0.8985	dme-miR-311-3p	FBgn0038815 (CG5466)	0.999043	dme-miR-92a-3p	CG30121	FBgn0050121	1265	22	861	-27.3
dme-miR-313-3p	TM9SF4	FBgn0028541	0.8987	dme-miR-310-3p	FBgn0038815 (CG5466)	0.999011	dme-miR-92a-3p	CG32445	FBgn0052445	131	22	24	-27.3
dme-miR-986-5p	A3-3	FBgn0028550	0.915	dme-miR-313-3p	FBgn0038815 (CG5466)	0.995734	dme-miR-311-3p	CG32479	FBgn0052479	1359	22	681	-27.3
dme-miR-995-3p	A3-3	FBgn0028550	0.9194	dme-miR-2a-3p	FBgn0038818 (Nep4)	0.933013	dme-miR-995-3p	CG32982	FBgn0052982	558	21	242	-27.3
dme-miR-286-3p	xl6	FBgn0028554	0.9158	dme-miR-312-3p	FBgn0038818 (Nep4)	0.84184	dme-miR-312-3p	CG33169	FBgn0053169	337	22	148	-27.3
dme-miR-286-3p	robl62A	FBgn0028567	0.9148	dme-miR-311-3p	FBgn0038818 (Nep4)	0.840235	dme-miR-311-3p	CG34113	FBgn0083949	2284	22	879	-27.3
dme-miR-312-3p	phtf	FBgn0028579	0.8982	dme-miR-310-3p	FBgn0038818 (Nep4)	0.842558	dme-miR-286-3p	CG34342	FBgn0085371	614	23	299	-27.3
dme-miR-92a-3p	phtf	FBgn0028579	0.898	dme-miR-313-3p	FBgn0038818 (Nep4)	0.84466	dme-miR-313-3p	CG34380	FBgn0085409	951	21	121	-27.3
dme-miR-311-3p	phtf	FBgn0028579	0.8982	dme-miR-286-3p	FBgn0038820 (CG4000)	0.941563	dme-miR-310-3p	CG34423	FBgn0085452	365	22	277	-27.3
dme-miR-310-3p	phtf	FBgn0028579	0.8982	dme-miR-311-3p	FBgn0038829 (CG17271)	0.81366	dme-miR-312-3p	CG42245	FBgn0250911	4558	22	1705	-27.3
dme-miR-313-3p	phtf	FBgn0028579	0.8982	dme-miR-310-3p	FBgn0038829 (CG17271)	0.818186	dme-miR-92a-3p	CG42305	FBgn0259201	541	22	469	-27.3
dme-miR-312-3p	lqf	FBgn0028582	0.8993	dme-miR-92a-3p	FBgn0038858 (CG5793)	0.836814	dme-miR-310-3p	CG42305	FBgn0259201	541	22	468	-27.3
dme-miR-92a-3p	lqf	FBgn0028582	0.8993	dme-miR-311-3p	FBgn0038858 (CG5793)	0.882136	dme-miR-92a-3p	CG42374	FBgn0259720	744	22	266	-27.3
dme-miR-311-3p	lqf	FBgn0028582	0.8998	dme-miR-310-3p	FBgn0038858 (CG5793)	0.868209	dme-miR-311-3p	CG42678	FBgn0261564	1193	22	481	-27.3
dme-miR-310-3p	lqf	FBgn0028582	0.8997	dme-miR-312-3p	FBgn0039078 (CG4374)	0.87229	dme-miR-311-3p	CG43073	FBgn0262483	3333	22	457	-27.3
dme-miR-313-3p	lqf	FBgn0028582	0.8991	dme-miR-92a-3p	FBgn0039078 (CG4374)	0.871021	dme-miR-986-5p	CG43078	FBgn0262508	2710	22	1405	-27.3
dme-miR-312-3p	esn	FBgn0028642	0.898	dme-miR-311-3p	FBgn0039078 (CG4374)	0.985018	dme-miR-311-3p	CG43325	FBgn0263030	735	22	429	-27.3
dme-miR-92a-3p	esn	FBgn0028642	0.8979	dme-miR-310-3p	FBgn0039078 (CG4374)	0.983434	dme-miR-2a-3p	CG43327	FBgn0263032	891	23	55	-27.3
dme-miR-311-3p	esn	FBgn0028642	0.8996	dme-miR-313-3p	FBgn0039078 (CG4374)	0.871154	dme-mir-4919-3p	CG5316	FBgn0038704	1988	21	776	-27.3
dme-miR-310-3p	esn	FBgn0028642	0.8994	dme-miR-312-3p	FBgn0039132 (AP-1sigma)	0.921525	dme-miR-92a-3p	CG5432	FBgn0039425	844	22	493	-27.3
dme-miR-313-3p	esn	FBgn0028642	0.8983	dme-miR-310-3p	FBgn0039132 (AP-1sigma)	0.894329	dme-miR-2a-3p	CG5585	FBgn0036973	350	23	150	-27.3
dme-miR-2a-3p	adat	FBgn0028658	0.9104	dme-miR-313-3p	FBgn0039132 (AP-1sigma)	0.936368	dme-miR-995-3p	CG6678	FBgn0038917	1243	21	210	-27.3
dme-miR-995-3p	Vha100-2	FBgn0028670	0.9173	dme-miR-312-3p	FBgn0039161 (CG13606)	0.995958	dme-miR-986-5p	CG6701	FBgn0033889	654	22	288	-27.3
dme-miR-286-3p	Sur	FBgn0028675	0.9139	dme-miR-92a-3p	FBgn0039161 (CG13606)	0.972308	dme-miR-92a-3p	CG7852	FBgn0035229	2866	22	742	-27.3
dme-miR-986-5p	spt4	FBgn0028683	0.9149	dme-miR-311-3p	FBgn0039161 (CG13606)	0.972701	dme-miR-2a-3p	CG8298	FBgn0033673	684	23	426	-27.3
dme-miR-986-5p	Mst85C	FBgn0028708	0.9135	dme-miR-310-3p	FBgn0039161 (CG13606)	0.972701	dme-miR-92a-3p	Chrac-14	FBgn0043002	4237	22	846	-27.3
dme-miR-312-3p	ERO1L	FBgn0028736	0.8963	dme-miR-313-3p	FBgn0039161 (CG13606)	0.995838	dme-miR-995-3p	Dad	FBgn0020493	1278	21	57	-27.3
dme-miR-92a-3p	ERO1L	FBgn0028736	0.8966	dme-miR-4919-3p	FBgn0039169 (Spps)	0.973718	dme-miR-92a-3p	Dis3	FBgn0039183	580	22	364	-27.3
dme-miR-311-3p	ERO1L	FBgn0028736	0.897	dme-miR-312-3p	FBgn0039187 (CG6454)	0.949035	dme-miR-311-3p	DopR2	FBgn0015129	2473	22	339	-27.3
dme-miR-310-3p	ERO1L	FBgn0028736	0.8968	dme-miR-311-3p	FBgn0039187 (CG6454)	0.956443	dme-miR-311-3p	E(spl)	FBgn0000591	55	22	18	-27.3
dme-miR-313-3p	ERO1L	FBgn0028736	0.8974	dme-miR-310-3p	FBgn0039187 (CG6454)	0.948593	dme-miR-312-3p	egh	FBgn0001404	706	22	30	-27.3
dme-miR-286-3p	CG5036	FBgn0028743	0.9154	dme-miR-313-3p	FBgn0039187 (CG6454)	0.945892	dme-miR-311-3p	Ets65A	FBgn0005658	1818	22	180	-27.3
dme-miR-986-5p	CG9014	FBgn0028847	0.9117	dme-miR-2a-3p	FBgn0039209 (CG13624)	0.915258	dme-mir-4919-3p	exo70	FBgn0035892	93	21	35	-27.3
dme-miR-312-3p	CG15270	FBgn0028879	0.8994	dme-miR-995-3p	FBgn0039214 (CG5794)	0.995513	dme-miR-995-3p	foxo	FBgn0038197	1290	21	47	-27.3
dme-miR-286-3p	CG15270	FBgn0028879	0.9171	dme-miR-312-3p	FBgn0039257 (tnc)	0.941667	dme-miR-310-3p	glob1	FBgn0027657	675	22	325	-27.3
dme-miR-92a-3p	CG15270	FBgn0028879	0.8996	dme-miR-92a-3p	FBgn0039257 (tnc)	0.800596	dme-miR-995-3p	hiw	FBgn0030600	149	21	65	-27.3
dme-miR-311-3p	CG15270	FBgn0028879	0.8993	dme-miR-311-3p	FBgn0039257 (tnc)	0.937309	dme-mir-4919-3p	HmgD	FBgn0004362	845	21	409	-27.3
dme-miR-310-3p	CG15270	FBgn0028879	0.8994	dme-miR-310-3p	FBgn0039257 (tnc)	0.938783	dme-miR-92a-3p	Hrb87F	FBgn0004237	979	22	181	-27.3
dme-miR-313-3p	CG15270	FBgn0028879	0.8997	dme-miR-313-3p	FBgn0039257 (tnc)	0.951711	dme-miR-311-3p	hyx	FBgn0037657	409	22	258	-27.3
dme-miR-312-3p	CG3491	FBgn0028887	0.8952	dme-miR-312-3p	FBgn0039288 (CG13653)	0.996666	dme-miR-312-3p	Jafrac1	FBgn0040309	291	22	23	-27.3
dme-miR-92a-3p	CG3491	FBgn0028887	0.8955	dme-miR-92a-3p	FBgn0039288 (CG13653)	0.946703	dme-miR-311-3p	larp	FBgn0261618	2399	22	1493	-27.3
dme-miR-311-3p	CG3491	FBgn0028887	0.8952	dme-miR-311-3p	FBgn0039288 (CG13653)	0.989602	dme-miR-995-3p	lawc	FBgn0262976	1524	21	585	-27.3
dme-miR-310-3p	CG3491	FBgn0028887	0.8951	dme-miR-310-3p	FBgn0039288 (CG13653)	0.989667	dme-miR-286-3p	mAcR-60C	FBgn0000037	2131	23	1137	-27.3
dme-miR-313-3p	CG3491	FBgn0028887	0.895	dme-miR-313-3p	FBgn0039288 (CG13653)	0.996761	dme-miR-92a-3p	Mct1	FBgn0023549	445	22	301	-27.3
dme-miR-995-3p	CG32972	FBgn0028905	0.9177	dme-miR-2a-3p	FBgn0039321 (CG10550)	0.944066	dme-miR-92a-3p	Mical	FBgn0053208	5234	22	3620	-27.3
dme-miR-2a-3p	CG7532	FBgn0028915	0.8987	dme-miR-2a-3p	FBgn0039354 (Lgr3)	0.887088	dme-miR-92a-3p	mle	FBgn0002774	3769	22	719	-27.3
dme-miR-986-5p	CG16886	FBgn0028938	0.9142	dme-miR-2a-3p	FBgn0039358 (CG5028)	0.802911	dme-miR-286-3p	mthl10	FBgn0035132	340	23	17	-27.3
dme-miR-2a-3p	CG16886	FBgn0028938	0.9105	dme-miR-312-3p	FBgn0039380 (CG5890)	0.971287	dme-miR-312-3p	nahoda	FBgn0034797	1517	22	1216	-27.3
dme-miR-312-3p	CG8788	FBgn0028955	0.898	dme-miR-92a-3p	FBgn0039380 (CG5890)	0.909966	dme-miR-92a-3p	Nat1	FBgn0031020	702	22	418	-27.3
dme-miR-92a-3p	CG8788	FBgn0028955	0.8982	dme-miR-311-3p	FBgn0039380 (CG5890)	0.900672	dme-miR-92a-3p	Nckx30C	FBgn0028704	4940	22	5	-27.3
dme-miR-311-3p	CG8788	FBgn0028955	0.8983	dme-miR-310-3p	FBgn0039380 (CG5890)	0.889538	dme-miR-311-3p	nerfin-1	FBgn0028999	1612	22	848	-27.3
dme-miR-310-3p	CG8788	FBgn0028955	0.8983	dme-miR-313-3p	FBgn0039380 (CG5890)	0.948998	dme-miR-310-3p	Nos	FBgn0011676	3543	22	2636	-27.3
dme-miR-313-3p	CG8788	FBgn0028955	0.8981	dme-miR-312-3p	FBgn0039411 (dys)	0.841586	dme-miR-92a-3p	oa2	FBgn0038980	869	22	198	-27.3
dme-miR-986-5p	Alstr	FBgn0028961	0.9149	dme-miR-311-3p	FBgn0039411 (dys)	0.983948	dme-miR-313-3p	Pde1c	FBgn0259225	1628	21	1199	-27.3
dme-miR-312-3p	nmdyn-D7	FBgn0028997	0.8932	dme-miR-310-3p	FBgn0039411 (dys)	0.96099	dme-miR-92a-3p	Pen	FBgn0011823	628	22	330	-27.3
dme-miR-92a-3p	nmdyn-D7	FBgn0028997	0.8938	dme-miR-313-3p	FBgn0039411 (dys)	0.820293	dme-miR-92a-3p	PGRP-LC	FBgn0035976	728	22	291	-27.3
dme-miR-311-3p	nmdyn-D7	FBgn0028997	0.8945	dme-miR-312-3p	FBgn0039431 (CG6490)	0.995696	dme-miR-310-3p	ppa	FBgn0020257	1580	22	928	-27.3
dme-miR-310-3p	nmdyn-D7	FBgn0028997	0.8943	dme-miR-92a-3p	FBgn0039431 (CG6490)	0.921217	dme-miR-92a-3p	pxb	FBgn0053207	1412	22	1262	-27.3
dme-miR-313-3p	nmdyn-D7	FBgn0028997	0.8937	dme-miR-311-3p	FBgn0039431 (CG6490)	0.979284	dme-miR-310-3p	RanBPM	FBgn0262114	1359	22	287	-27.3
dme-miR-2a-3p	nerfin-1	FBgn0028999	0.9106	dme-miR-310-3p	FBgn0039431 (CG6490)	0.977134	dme-miR-312-3p	Rbp2	FBgn0262734	2887	22	288	-27.3
dme-miR-312-3p	nerfin-1	FBgn0028999	0.8998	dme-miR-313-3p	FBgn0039431 (CG6490)	0.993331	dme-miR-286-3p	Rcd5	FBgn0035489	110	23	18	-27.3
dme-miR-286-3p	nerfin-1	FBgn0028999	0.924	dme-miR-313-3p	FBgn0039500 (CG5984)	0.8023	dme-miR-92a-3p	repo	FBgn0011701	852	22	475	-27.3
dme-miR-92a-3p	nerfin-1	FBgn0028999	0.8997	dme-miR-986-5p	FBgn0039523 (CG12885)	0.815677	dme-miR-310-3p	Rox8	FBgn0005649	762	22	292	-27.3
dme-miR-311-3p	nerfin-1	FBgn0028999	0.9	dme-miR-312-3p	FBgn0039528 (dsd)	0.910472	dme-miR-313-3p	rump	FBgn0260010	1406	21	175	-27.3
dme-miR-310-3p	nerfin-1	FBgn0028999	0.9	dme-miR-311-3p	FBgn0039528 (dsd)	0.942876	dme-miR-92a-3p	scramb2	FBgn0035390	741	22	431	-27.3
dme-miR-313-3p	nerfin-1	FBgn0028999	0.8993	dme-miR-310-3p	FBgn0039528 (dsd)	0.943122	dme-miR-2a-3p	Sema-1a	FBgn0011259	5065	23	180	-27.3
dme-miR-2a-3p	mab-21	FBgn0029003	0.924	dme-miR-313-3p	FBgn0039528 (dsd)	0.924624	dme-miR-986-5p	Sin3A	FBgn0022764	1793	22	1185	-27.3
dme-miR-995-3p	l(1)G0269	FBgn0029067	0.9191	dme-miR-312-3p	FBgn0039530 (Tusp)	1	dme-miR-92a-3p	SKIP	FBgn0051163	2225	22	39	-27.3
dme-miR-2a-3p	hbs	FBgn0029082	0.9093	dme-miR-92a-3p	FBgn0039530 (Tusp)	0.997697	dme-miR-92a-3p	Snoo	FBgn0085450	3793	22	761	-27.3
dme-miR-2a-3p	disp	FBgn0029088	0.9093	dme-miR-311-3p	FBgn0039530 (Tusp)	1	dme-miR-995-3p	Sry-beta	FBgn0003511	95	21	27	-27.3
dme-miR-312-3p	disp	FBgn0029088	0.8993	dme-miR-310-3p	FBgn0039530 (Tusp)	0.999999	dme-miR-2a-3p	tim	FBgn0014396	1571	23	824	-27.3
dme-miR-92a-3p	disp	FBgn0029088	0.8994	dme-miR-313-3p	FBgn0039530 (Tusp)	0.999963	dme-miR-92a-3p	tup	FBgn0003896	1457	22	144	-27.3
dme-miR-311-3p	disp	FBgn0029088	0.8993	dme-miR-286-3p	FBgn0039532 (Mtl)	0.99845	dme-miR-92a-3p	Vha26	FBgn0015324	1353	22	724	-27.3
dme-miR-310-3p	disp	FBgn0029088	0.8994	dme-miR-311-3p	FBgn0039580 (Gfat2)	0.98582	dme-miR-312-3p	Vmat	FBgn0260964	4941	22	1493	-27.3
dme-miR-313-3p	disp	FBgn0029088	0.899	dme-miR-310-3p	FBgn0039580 (Gfat2)	0.95351	dme-miR-286-3p	zfh1	FBgn0004606	2280	23	1862	-27.3
dme-miR-2a-3p	Tollo	FBgn0029114	0.9105	dme-miR-313-3p	FBgn0039580 (Gfat2)	0.821311	dme-miR-995-3p	Aats-trp	FBgn0010803	1259	21	797	-27.2
dme-miR-286-3p	Tollo	FBgn0029114	0.9174	dme-miR-2a-3p	FBgn0039590 (CG10011)	0.870454	dme-miR-92a-3p	Abl	FBgn0000017	413	22	171	-27.2
dme-miR-986-5p	Sras	FBgn0029121	0.9214	dme-miR-4919-3p	FBgn0039633 (CG11873)	0.867847	dme-miR-311-3p	Ac3	FBgn0023416	1142	22	40	-27.2
dme-miR-2a-3p	SoxN	FBgn0029123	0.9099	dme-miR-312-3p	FBgn0039634 (CG11874)	0.829951	dme-miR-995-3p	Aldh-III	FBgn0010548	675	21	465	-27.2
dme-miR-986-5p	mdh	FBgn0029155	0.9129	dme-miR-311-3p	FBgn0039634 (CG11874)	0.819451	dme-miR-286-3p	bru-3	FBgn0262350	7184	23	6229	-27.2
dme-miR-2a-3p	mdh	FBgn0029155	0.9093	dme-miR-310-3p	FBgn0039634 (CG11874)	0.850221	dme-miR-92a-3p	Caps	FBgn0053653	2264	22	1548	-27.2
dme-miR-312-3p	LAS	FBgn0029158	0.8939	dme-miR-313-3p	FBgn0039634 (CG11874)	0.844359	dme-miR-312-3p	car	FBgn0000257	1084	22	381	-27.2
dme-miR-92a-3p	LAS	FBgn0029158	0.894	dme-miR-312-3p	FBgn0039704 (neo)	0.845462	dme-miR-92a-3p	Cf2	FBgn0000286	2131	22	3	-27.2
dme-miR-311-3p	LAS	FBgn0029158	0.8943	dme-miR-286-3p	FBgn0039704 (neo)	0.999303	dme-miR-92a-3p	CG10186	FBgn0032797	1599	22	829	-27.2
dme-miR-310-3p	LAS	FBgn0029158	0.894	dme-miR-92a-3p	FBgn0039704 (neo)	0.810286	dme-miR-310-3p	CG10186	FBgn0032797	1599	22	829	-27.2
dme-miR-313-3p	LAS	FBgn0029158	0.8947	dme-miR-313-3p	FBgn0039704 (neo)	0.818405	dme-miR-286-3p	CG10205	FBgn0033970	383	23	44	-27.2
dme-miR-986-5p	fu2	FBgn0029173	0.912	dme-miR-312-3p	FBgn0039730 (CG7903)	0.819082	dme-miR-310-3p	CG10623	FBgn0032727	463	22	220	-27.2
dme-miR-2a-3p	EXT2 CG10731	FBgn0029175	0.9086	dme-miR-286-3p	FBgn0039731 (sas-6)	0.964545	dme-miR-312-3p	CG11723	FBgn0031391	403	22	222	-27.2
dme-miR-312-3p	Tsp42Ea	FBgn0029508	0.8948	dme-miR-286-3p	FBgn0039738 (Mgat2)	0.997587	dme-miR-92a-3p	CG12201	FBgn0037970	806	22	614	-27.2
dme-miR-92a-3p	Tsp42Ea	FBgn0029508	0.896	dme-miR-2a-3p	FBgn0039789 (CG9717)	0.827262	dme-miR-312-3p	CG12541	FBgn0029930	552	22	112	-27.2
dme-miR-311-3p	Tsp42Ea	FBgn0029508	0.8959	dme-miR-312-3p	FBgn0039810 (CG15549)	0.999906	dme-miR-311-3p	CG12821	FBgn0040780	1496	22	781	-27.2
dme-miR-310-3p	Tsp42Ea	FBgn0029508	0.8962	dme-miR-92a-3p	FBgn0039810 (CG15549)	0.970901	dme-miR-92a-3p	CG13175	FBgn0033693	1662	22	970	-27.2
dme-miR-313-3p	Tsp42Ea	FBgn0029508	0.8961	dme-miR-311-3p	FBgn0039810 (CG15549)	0.999888	dme-miR-92a-3p	CG13442	FBgn0034546	251	22	101	-27.2
dme-miR-312-3p	CG14806	FBgn0029594	0.9176	dme-miR-310-3p	FBgn0039810 (CG15549)	0.999915	dme-miR-2a-3p	CG14367	FBgn0038170	520	23	343	-27.2
dme-miR-92a-3p	CG14806	FBgn0029594	0.9172	dme-miR-313-3p	FBgn0039810 (CG15549)	0.999928	dme-miR-995-3p	CG14815	FBgn0023516	176	21	45	-27.2
dme-miR-311-3p	CG14806	FBgn0029594	0.9174	dme-miR-2a-3p	FBgn0039831 (CG12054)	0.996426	dme-miR-311-3p	CG14985	FBgn0035482	1957	22	1269	-27.2
dme-miR-310-3p	CG14806	FBgn0029594	0.9174	dme-miR-286-3p	FBgn0039831 (CG12054)	0.861154	dme-miR-92a-3p	CG16885	FBgn0032538	437	22	40	-27.2
dme-miR-313-3p	CG14806	FBgn0029594	0.9168	dme-miR-312-3p	FBgn0039852 (nyo)	0.933032	dme-miR-310-3p	CG1746	FBgn0039830	869	22	623	-27.2
dme-miR-312-3p	CG3603	FBgn0029648	0.8918	dme-miR-995-3p	FBgn0039852 (nyo)	0.909736	dme-miR-986-5p	CG17493	FBgn0040010	555	22	327	-27.2
dme-miR-92a-3p	CG3603	FBgn0029648	0.8923	dme-miR-311-3p	FBgn0039852 (nyo)	0.896691	dme-miR-92a-3p	CG18004	FBgn0033566	219	22	111	-27.2
dme-miR-311-3p	CG3603	FBgn0029648	0.8924	dme-miR-310-3p	FBgn0039852 (nyo)	0.909699	dme-miR-92a-3p	CG18170	FBgn0035239	4098	22	2474	-27.2
dme-miR-310-3p	CG3603	FBgn0029648	0.8924	dme-miR-313-3p	FBgn0039852 (nyo)	0.925344	dme-miR-92a-3p	CG30109	FBgn0050109	242	22	45	-27.2
dme-miR-313-3p	CG3603	FBgn0029648	0.893	dme-miR-986-5p	FBgn0039858 (CycG)	0.923352	dme-miR-92a-3p	CG30409	FBgn0050409	253	22	150	-27.2
dme-miR-2a-3p	CG12206	FBgn0029662	0.9083	dme-miR-312-3p	FBgn0039858 (CycG)	0.940718	dme-miR-92a-3p	CG30419	FBgn0050419	2576	22	2451	-27.2
dme-miR-312-3p	CG6428	FBgn0029689	0.8973	dme-miR-311-3p	FBgn0039858 (CycG)	0.946363	dme-miR-92a-3p	CG31323	FBgn0051323	2695	22	1354	-27.2
dme-miR-286-3p	CG6428	FBgn0029689	0.9152	dme-miR-310-3p	FBgn0039858 (CycG)	0.947021	dme-miR-312-3p	CG31871	FBgn0051871	310	22	94	-27.2
dme-miR-92a-3p	CG6428	FBgn0029689	0.8974	dme-miR-313-3p	FBgn0039858 (CycG)	0.885118	dme-miR-312-3p	CG32495	FBgn0052495	1085	22	82	-27.2
dme-miR-311-3p	CG6428	FBgn0029689	0.8954	dme-miR-2a-3p	FBgn0039882 (CG11576)	0.801422	dme-miR-286-3p	CG3257	FBgn0034978	2726	23	1072	-27.2
dme-miR-310-3p	CG6428	FBgn0029689	0.896	dme-miR-312-3p	FBgn0039887 (CG2053)	0.931434	dme-miR-286-3p	CG32813	FBgn0052813	1286	23	5	-27.2
dme-miR-313-3p	CG6428	FBgn0029689	0.8953	dme-miR-311-3p	FBgn0039887 (CG2053)	0.9205	dme-miR-312-3p	CG33234	FBgn0053234	789	22	685	-27.2
dme-miR-995-3p	CG3556	FBgn0029708	0.9172	dme-miR-310-3p	FBgn0039887 (CG2053)	0.921065	dme-miR-92a-3p	CG33523	FBgn0053523	1571	22	870	-27.2
dme-miR-986-5p	CHOp24	FBgn0029709	0.9127	dme-miR-313-3p	FBgn0039887 (CG2053)	0.921065	dme-miR-92a-3p	CG33696	FBgn0053696	534	22	69	-27.2
dme-miR-986-5p	Usf	FBgn0029711	0.9132	dme-miR-312-3p	FBgn0039911 (CG1909)	0.880587	dme-miR-2a-3p	CG33981	FBgn0250851	6754	23	3733	-27.2
dme-miR-312-3p	Usf	FBgn0029711	0.8981	dme-miR-311-3p	FBgn0039911 (CG1909)	0.871419	dme-miR-995-3p	CG34235	FBgn0085264	1174	21	173	-27.2
dme-miR-92a-3p	Usf	FBgn0029711	0.898	dme-miR-310-3p	FBgn0039911 (CG1909)	0.852037	dme-miR-310-3p	CG34401	FBgn0085430	2518	22	1250	-27.2
dme-miR-311-3p	Usf	FBgn0029711	0.8978	dme-miR-313-3p	FBgn0039911 (CG1909)	0.872651	dme-miR-92a-3p	CG3777	FBgn0024989	531	22	77	-27.2
dme-miR-310-3p	Usf	FBgn0029711	0.8981	dme-miR-4919-3p	FBgn0039920 (CG11360)	0.885709	dme-miR-310-3p	CG4119	FBgn0028474	407	22	45	-27.2
dme-miR-313-3p	Usf	FBgn0029711	0.8982	dme-miR-312-3p	FBgn0039958 (CG12567)	0.870607	dme-miR-310-3p	CG42715	FBgn0261632	89	22	60	-27.2
dme-miR-312-3p	CG11444	FBgn0029715	0.8966	dme-miR-311-3p	FBgn0039958 (CG12567)	0.853843	dme-miR-312-3p	CG42724	FBgn0261641	691	22	440	-27.2
dme-miR-92a-3p	CG11444	FBgn0029715	0.8965	dme-miR-310-3p	FBgn0039958 (CG12567)	0.853843	dme-miR-310-3p	CG4300	FBgn0036272	805	22	657	-27.2
dme-miR-311-3p	CG11444	FBgn0029715	0.8968	dme-miR-313-3p	FBgn0039958 (CG12567)	0.849115	dme-miR-2a-3p	CG43162	FBgn0262718	2441	23	2197	-27.2
dme-miR-310-3p	CG11444	FBgn0029715	0.8965	dme-miR-312-3p	FBgn0040099 (lectin-28C)	0.982651	dme-miR-92a-3p	CG43191	FBgn0262820	308	22	35	-27.2
dme-miR-313-3p	CG11444	FBgn0029715	0.8962	dme-miR-92a-3p	FBgn0040099 (lectin-28C)	0.864006	dme-miR-310-3p	CG4810	FBgn0037994	517	22	174	-27.2
dme-miR-986-5p	SK	FBgn0029761	0.914	dme-miR-311-3p	FBgn0040099 (lectin-28C)	0.975226	dme-miR-310-3p	CG6432	FBgn0039184	130	22	109	-27.2
dme-miR-312-3p	SK	FBgn0029761	0.8997	dme-miR-310-3p	FBgn0040099 (lectin-28C)	0.937097	dme-miR-312-3p	CG6613	FBgn0034694	174	22	19	-27.2
dme-miR-92a-3p	SK	FBgn0029761	0.8997	dme-miR-313-3p	FBgn0040099 (lectin-28C)	0.985264	dme-miR-312-3p	CG6686	FBgn0032388	2768	22	857	-27.2
dme-miR-311-3p	SK	FBgn0029761	0.8999	dme-miR-311-3p	FBgn0040208 (Kat60)	0.815214	dme-miR-312-3p	CG7131	FBgn0038598	1599	22	697	-27.2
dme-miR-310-3p	SK	FBgn0029761	0.8999	dme-miR-310-3p	FBgn0040208 (Kat60)	0.830186	dme-miR-311-3p	CG7852	FBgn0035229	2866	22	1270	-27.2
dme-miR-313-3p	SK	FBgn0029761	0.8998	dme-miR-312-3p	FBgn0040230 (dbo)	0.806245	dme-miR-92a-3p	CG8147	FBgn0043791	134	22	5	-27.2
dme-miR-2a-3p	NAAT1	FBgn0029762	0.9081	dme-miR-4919-3p	FBgn0040239 (bc10)	0.809852	dme-miR-312-3p	CG9449	FBgn0036875	143	22	114	-27.2
dme-miR-312-3p	CG12729	FBgn0029816	0.8935	dme-miR-312-3p	FBgn0040271 (Sulf1)	0.812589	dme-miR-2a-3p	CkIIbeta2	FBgn0026136	119	23	79	-27.2
dme-miR-92a-3p	CG12729	FBgn0029816	0.8929	dme-miR-311-3p	FBgn0040271 (Sulf1)	0.800889	dme-miR-310-3p	Cng	FBgn0261612	787	22	78	-27.2
dme-miR-311-3p	CG12729	FBgn0029816	0.8931	dme-miR-313-3p	FBgn0040271 (Sulf1)	0.800889	dme-miR-2a-3p	CrebB-17A	FBgn0014467	960	23	136	-27.2
dme-miR-310-3p	CG12729	FBgn0029816	0.8932	dme-miR-2a-3p	FBgn0040297 (Nhe2)	0.93256	dme-miR-92a-3p	Dgk	FBgn0085390	581	22	27	-27.2
dme-miR-313-3p	CG12729	FBgn0029816	0.8925	dme-miR-312-3p	FBgn0040334 (Tsp3A)	0.843801	dme-miR-311-3p	Dhap-at	FBgn0040212	986	22	15	-27.2
dme-miR-2a-3p	cg3033	FBgn0029818	0.9087	dme-miR-311-3p	FBgn0040334 (Tsp3A)	0.868867	dme-miR-286-3p	dib	FBgn0000449	208	23	160	-27.2
dme-miR-286-3p	CG3016	FBgn0029819	0.915	dme-miR-310-3p	FBgn0040334 (Tsp3A)	0.827877	dme-miR-311-3p	dpr10	FBgn0052057	1888	22	1210	-27.2
dme-miR-2a-3p	CG16721	FBgn0029820	0.9095	dme-miR-313-3p	FBgn0040334 (Tsp3A)	0.800559	dme-miR-311-3p	dpr12	FBgn0085414	1546	22	813	-27.2
dme-miR-286-3p	CG6041	FBgn0029826	0.9053	dme-miR-312-3p	FBgn0040359 (CG11380)	0.998547	dme-miR-92a-3p	dpr17	FBgn0051361	439	22	144	-27.2
dme-miR-2a-3p	CG6067	FBgn0029828	0.9078	dme-miR-92a-3p	FBgn0040359 (CG11380)	0.921969	dme-miR-286-3p	eas	FBgn0000536	1552	23	396	-27.2
dme-miR-2a-3p	CG3774	FBgn0029849	0.9002	dme-miR-311-3p	FBgn0040359 (CG11380)	0.99989	dme-miR-92a-3p	Ef1alpha100E	FBgn0000557	1037	22	179	-27.2
dme-miR-2a-3p	CG3566	FBgn0029854	0.9106	dme-miR-310-3p	FBgn0040359 (CG11380)	0.999862	dme-miR-986-5p	Epac	FBgn0085421	735	22	500	-27.2
dme-miR-986-5p	CG15892 CG15891	FBgn0029860	0.9145	dme-miR-313-3p	FBgn0040359 (CG11380)	0.999274	dme-miR-286-3p	Etl1	FBgn0032157	1007	23	483	-27.2
dme-miR-312-3p	CG3815	FBgn0029861	0.8969	dme-miR-286-3p	FBgn0040372 (G9a)	0.911402	dme-miR-986-5p	frc	FBgn0042641	2534	22	1956	-27.2
dme-miR-92a-3p	CG3815	FBgn0029861	0.8973	dme-miR-2a-3p	FBgn0040375 (CG13760)	0.85798	dme-miR-2a-3p	fs(1)K10	FBgn0000810	1494	23	1214	-27.2
dme-miR-311-3p	CG3815	FBgn0029861	0.8978	dme-miR-312-3p	FBgn0040395 (Unc-76)	0.889316	dme-mir-4919-3p	Fur2	FBgn0004598	3608	21	446	-27.2
dme-miR-310-3p	CG3815	FBgn0029861	0.8977	dme-miR-313-3p	FBgn0040395 (Unc-76)	0.876608	dme-miR-312-3p	GS	FBgn0030882	1085	22	82	-27.2
dme-miR-313-3p	CG3815	FBgn0029861	0.8973	dme-miR-2a-3p	FBgn0040487 (BobA)	0.840939	dme-miR-2a-3p	Hdc	FBgn0005619	504	23	262	-27.2
dme-miR-312-3p	CG3446	FBgn0029868	0.896	dme-miR-2a-3p	FBgn0040496 (CG17104)	0.886273	dme-miR-311-3p	Hs3st-A	FBgn0053147	2345	22	432	-27.2
dme-miR-92a-3p	CG3446	FBgn0029868	0.8951	dme-miR-312-3p	FBgn0040502 (CG8343)	0.803743	dme-miR-995-3p	hyx	FBgn0037657	409	21	163	-27.2
dme-miR-311-3p	CG3446	FBgn0029868	0.8959	dme-miR-311-3p	FBgn0040502 (CG8343)	0.987846	dme-miR-313-3p	inaE	FBgn0261244	2974	21	2095	-27.2
dme-miR-310-3p	CG3446	FBgn0029868	0.8954	dme-miR-310-3p	FBgn0040502 (CG8343)	0.96126	dme-miR-286-3p	Ir76a	FBgn0260874	1245	23	570	-27.2
dme-miR-313-3p	CG3446	FBgn0029868	0.8948	dme-miR-312-3p	FBgn0040532 (CG8369)	0.9956	dme-miR-986-5p	itp	FBgn0035023	1995	22	1086	-27.2
dme-miR-312-3p	CG3973	FBgn0029881	0.9	dme-miR-92a-3p	FBgn0040532 (CG8369)	0.892164	dme-miR-92a-3p	jim	FBgn0027339	1935	22	925	-27.2
dme-miR-92a-3p	CG3973	FBgn0029881	0.9	dme-miR-311-3p	FBgn0040532 (CG8369)	0.963413	dme-miR-92a-3p	mask	FBgn0043884	2234	22	1571	-27.2
dme-miR-311-3p	CG3973	FBgn0029881	0.8994	dme-miR-310-3p	FBgn0040532 (CG8369)	0.946051	dme-miR-311-3p	mei-217	FBgn0028581	4038	22	2240	-27.2
dme-miR-310-3p	CG3973	FBgn0029881	0.8995	dme-miR-313-3p	FBgn0040532 (CG8369)	0.994707	dme-miR-986-5p	Mgat1	FBgn0034521	884	22	143	-27.2
dme-miR-313-3p	CG3973	FBgn0029881	0.9001	dme-miR-2a-3p	FBgn0040650 (CG15456)	0.849642	dme-miR-286-3p	Mi-2	FBgn0262519	398	23	287	-27.2
dme-miR-2a-3p	Pink1	FBgn0029891	0.9059	dme-miR-312-3p	FBgn0040697 (Teh3)	0.860511	dme-miR-312-3p	Nckx30C	FBgn0028704	4940	22	2083	-27.2
dme-miR-312-3p	CG14442	FBgn0029893	0.8974	dme-miR-311-3p	FBgn0040697 (Teh3)	0.844482	dme-miR-2a-3p	osa	FBgn0261885	2000	23	51	-27.2
dme-miR-92a-3p	CG14442	FBgn0029893	0.8977	dme-miR-310-3p	FBgn0040697 (Teh3)	0.846086	dme-miR-310-3p	pds5	FBgn0260012	744	22	1	-27.2
dme-miR-311-3p	CG14442	FBgn0029893	0.8973	dme-miR-313-3p	FBgn0040697 (Teh3)	0.839136	dme-miR-92a-3p	Pif1A	FBgn0261015	3452	22	2968	-27.2
dme-miR-310-3p	CG14442	FBgn0029893	0.8975	dme-miR-312-3p	FBgn0040752 (Prosap)	0.949264	dme-miR-310-3p	Pka-R1	FBgn0259243	1962	22	1313	-27.2
dme-miR-313-3p	CG14442	FBgn0029893	0.8976	dme-miR-311-3p	FBgn0040752 (Prosap)	0.954003	dme-miR-92a-3p	porin	FBgn0004363	641	22	88	-27.2
dme-miR-312-3p	POD1	FBgn0029903	0.8995	dme-miR-310-3p	FBgn0040752 (Prosap)	0.928479	dme-miR-92a-3p	ppa	FBgn0020257	1580	22	930	-27.2
dme-miR-286-3p	POD1	FBgn0029903	0.9169	dme-miR-313-3p	FBgn0040752 (Prosap)	0.939986	dme-miR-286-3p	qkr54B	FBgn0022987	2068	23	924	-27.2
dme-miR-92a-3p	POD1	FBgn0029903	0.8994	dme-miR-2a-3p	FBgn0040809 (CG13465)	0.859364	dme-miR-310-3p	qkr54B	FBgn0022987	2068	22	1906	-27.2
dme-miR-311-3p	POD1	FBgn0029903	0.8996	dme-miR-986-5p	FBgn0040816 (CG12521)	0.888956	dme-miR-92a-3p	qsm	FBgn0028622	450	22	54	-27.2
dme-miR-310-3p	POD1	FBgn0029903	0.8992	dme-miR-312-3p	FBgn0040816 (CG12521)	0.812003	dme-miR-2a-3p	rab3-GEF	FBgn0030613	1702	23	151	-27.2
dme-miR-313-3p	POD1	FBgn0029903	0.8977	dme-miR-313-3p	FBgn0040816 (CG12521)	0.833813	dme-miR-286-3p	RanBPM	FBgn0262114	1359	23	288	-27.2
dme-miR-2a-3p	CG4607	FBgn0029932	0.9086	dme-miR-286-3p	FBgn0040842 (CG15212)	0.861198	dme-miR-286-3p	robo	FBgn0005631	2029	23	633	-27.2
dme-miR-2a-3p	Dok	FBgn0029944	0.9105	dme-miR-2a-3p	FBgn0040992 (CG10570)	0.869655	dme-miR-2a-3p	RpS15	FBgn0034138	146	23	5	-27.2
dme-miR-986-5p	CG12155	FBgn0029957	0.9138	dme-miR-312-3p	FBgn0041004 (CG17715)	0.800755	dme-miR-311-3p	Saf-B	FBgn0039229	1337	22	1129	-27.2
dme-miR-312-3p	CG1402	FBgn0029962	0.8972	dme-miR-311-3p	FBgn0041004 (CG17715)	0.853589	dme-miR-312-3p	Sam-S	FBgn0005278	1627	22	462	-27.2
dme-miR-92a-3p	CG1402	FBgn0029962	0.8972	dme-miR-310-3p	FBgn0041004 (CG17715)	0.830729	dme-miR-310-3p	SerT	FBgn0010414	857	22	107	-27.2
dme-miR-311-3p	CG1402	FBgn0029962	0.8973	dme-miR-2a-3p	FBgn0041094 (scyl)	0.983776	dme-miR-995-3p	Srp9	FBgn0035827	485	21	115	-27.2
dme-miR-310-3p	CG1402	FBgn0029962	0.8973	dme-miR-286-3p	FBgn0041156 (exex)	0.992925	dme-miR-986-5p	T48	FBgn0004359	530	22	50	-27.2
dme-miR-313-3p	CG1402	FBgn0029962	0.8971	dme-miR-2a-3p	FBgn0041160 (comm2)	1	dme-miR-310-3p	Tim9b	FBgn0027358	1288	22	607	-27.2
dme-miR-312-3p	NEK2	FBgn0029970	0.8969	dme-miR-312-3p	FBgn0041203 (LIMK1)	0.81935	dme-miR-312-3p	tyf	FBgn0026083	2953	22	373	-27.2
dme-miR-92a-3p	NEK2	FBgn0029970	0.8961	dme-miR-311-3p	FBgn0041203 (LIMK1)	0.813907	dme-miR-312-3p	Unc-76	FBgn0040395	1052	22	745	-27.2
dme-miR-311-3p	NEK2	FBgn0029970	0.897	dme-miR-310-3p	FBgn0041203 (LIMK1)	0.837484	dme-miR-312-3p	VAChT	FBgn0015323	4370	22	2841	-27.2
dme-miR-310-3p	NEK2	FBgn0029970	0.8968	dme-miR-313-3p	FBgn0041203 (LIMK1)	0.836173	dme-miR-310-3p	VGlut	FBgn0031424	2964	22	1829	-27.2
dme-miR-313-3p	NEK2	FBgn0029970	0.8968	dme-miR-312-3p	FBgn0041210 (HDAC4)	0.809337	dme-miR-311-3p	Vmat	FBgn0260964	4941	22	2508	-27.2
dme-miR-286-3p	cg1444	FBgn0029975	0.9148	dme-miR-311-3p	FBgn0041210 (HDAC4)	0.906699	dme-miR-310-3p	wah	FBgn0262527	3070	22	1159	-27.2
dme-miR-986-5p	CG10777	FBgn0029979	0.9149	dme-miR-310-3p	FBgn0041210 (HDAC4)	0.907921	dme-miR-995-3p	woc	FBgn0010328	713	21	461	-27.2
dme-miR-2a-3p	CG10777	FBgn0029979	0.9109	dme-miR-313-3p	FBgn0041210 (HDAC4)	0.81392	dme-miR-92a-3p	2017-12-01	FBgn0000427	851	22	688	-27.1
dme-miR-2a-3p	CG10778	FBgn0029980	0.9076	dme-miR-311-3p	FBgn0042083 (CG3267)	0.810552	dme-miR-310-3p	5-HT2	FBgn0087012	1196	22	158	-27.1
dme-miR-312-3p	CG10778	FBgn0029980	0.8946	dme-miR-310-3p	FBgn0042083 (CG3267)	0.810552	dme-miR-311-3p	Abl	FBgn0000017	413	22	170	-27.1
dme-miR-92a-3p	CG10778	FBgn0029980	0.8951	dme-miR-4919-3p	FBgn0042135 (CG18812)	0.946424	dme-mir-4919-3p	amon	FBgn0023179	1591	21	1	-27.1
dme-miR-311-3p	CG10778	FBgn0029980	0.897	dme-miR-4919-3p	FBgn0042177 (CG32164)	0.808543	dme-miR-311-3p	app	FBgn0260941	1682	22	921	-27.1
dme-miR-310-3p	CG10778	FBgn0029980	0.8972	dme-miR-4919-3p	FBgn0042178 (CG32165)	0.808031	dme-miR-310-3p	aru	FBgn0029095	317	22	261	-27.1
dme-miR-313-3p	CG10778	FBgn0029980	0.8948	dme-miR-312-3p	FBgn0043070 (MESK2)	0.945979	dme-miR-312-3p	Blimp-1	FBgn0035625	135	22	43	-27.1
dme-miR-986-5p	NA	FBgn0029983	0.911	dme-miR-311-3p	FBgn0043070 (MESK2)	0.941518	dme-miR-2a-3p	C15	FBgn0004863	82	23	30	-27.1
dme-miR-312-3p	CG2233	FBgn0029990	0.8941	dme-miR-310-3p	FBgn0043070 (MESK2)	0.937027	dme-miR-986-5p	cals	FBgn0039928	649	22	438	-27.1
dme-miR-92a-3p	CG2233	FBgn0029990	0.8948	dme-miR-313-3p	FBgn0043070 (MESK2)	0.932086	dme-miR-995-3p	caps	FBgn0023095	2331	21	26	-27.1
dme-miR-311-3p	CG2233	FBgn0029990	0.8944	dme-miR-312-3p	FBgn0043362 (bchs)	0.993588	dme-miR-92a-3p	CG10249	FBgn0027596	826	22	32	-27.1
dme-miR-310-3p	CG2233	FBgn0029990	0.8947	dme-miR-92a-3p	FBgn0043362 (bchs)	0.871004	dme-miR-995-3p	CG10494	FBgn0034634	1161	21	1138	-27.1
dme-miR-313-3p	CG2233	FBgn0029990	0.8953	dme-miR-311-3p	FBgn0043362 (bchs)	0.991814	dme-miR-995-3p	CG10948	FBgn0036317	1407	21	664	-27.1
dme-miR-986-5p	Ubc-E2H	FBgn0029996	0.9139	dme-miR-310-3p	FBgn0043362 (bchs)	0.99099	dme-miR-986-5p	CG11695	FBgn0030316	905	22	603	-27.1
dme-miR-312-3p	Ubc-E2H	FBgn0029996	0.8999	dme-miR-313-3p	FBgn0043362 (bchs)	0.990261	dme-miR-995-3p	CG11889	FBgn0039308	1668	21	986	-27.1
dme-miR-92a-3p	Ubc-E2H	FBgn0029996	0.8999	dme-miR-2a-3p	FBgn0043364 (cbt)	0.992568	dme-miR-92a-3p	CG11905	FBgn0036678	1897	22	1768	-27.1
dme-miR-311-3p	Ubc-E2H	FBgn0029996	0.8999	dme-miR-312-3p	FBgn0043536 (Obp57d)	0.805001	dme-miR-286-3p	CG12237	FBgn0031048	587	23	281	-27.1
dme-miR-310-3p	Ubc-E2H	FBgn0029996	0.8999	dme-miR-311-3p	FBgn0043536 (Obp57d)	0.942093	dme-miR-311-3p	CG12541	FBgn0029930	552	22	53	-27.1
dme-miR-313-3p	Ubc-E2H	FBgn0029996	0.8995	dme-miR-310-3p	FBgn0043536 (Obp57d)	0.933733	dme-miR-311-3p	CG12645	FBgn0030181	488	22	141	-27.1
dme-miR-312-3p	CG10958	FBgn0030004	0.8957	dme-miR-313-3p	FBgn0043536 (Obp57d)	0.827753	dme-miR-313-3p	CG12880	FBgn0046258	679	21	235	-27.1
dme-miR-92a-3p	CG10958	FBgn0030004	0.8951	dme-miR-986-5p	FBgn0043792 (CG30427)	0.988407	dme-miR-995-3p	CG13857	FBgn0038958	301	21	252	-27.1
dme-miR-311-3p	CG10958	FBgn0030004	0.8965	dme-miR-312-3p	FBgn0043841 (vir-1)	0.946883	dme-miR-92a-3p	CG14516	FBgn0039640	295	22	66	-27.1
dme-miR-310-3p	CG10958	FBgn0030004	0.8962	dme-miR-92a-3p	FBgn0043841 (vir-1)	0.830538	dme-miR-310-3p	CG14945	FBgn0032402	359	22	280	-27.1
dme-miR-313-3p	CG10958	FBgn0030004	0.8962	dme-miR-311-3p	FBgn0043841 (vir-1)	0.91896	dme-miR-310-3p	CG14982	FBgn0035477	306	22	5	-27.1
dme-miR-312-3p	slpr	FBgn0030018	0.8994	dme-miR-310-3p	FBgn0043841 (vir-1)	0.848032	dme-miR-92a-3p	CG15514	FBgn0039712	299	22	29	-27.1
dme-miR-92a-3p	slpr	FBgn0030018	0.8994	dme-miR-313-3p	FBgn0043841 (vir-1)	0.956207	dme-miR-995-3p	CG15628	FBgn0031632	980	21	484	-27.1
dme-miR-311-3p	slpr	FBgn0030018	0.8995	dme-miR-2a-3p	FBgn0044328 (CG32052)	0.847257	dme-miR-92a-3p	CG16953	FBgn0038809	730	22	139	-27.1
dme-miR-310-3p	slpr	FBgn0030018	0.8996	dme-miR-312-3p	FBgn0044823 (Spec2)	0.888322	dme-miR-92a-3p	CG17075	FBgn0031239	3403	22	2319	-27.1
dme-miR-313-3p	slpr	FBgn0030018	0.8995	dme-miR-311-3p	FBgn0044823 (Spec2)	0.884188	dme-miR-92a-3p	CG17163	FBgn0039942	761	22	231	-27.1
dme-miR-986-5p	CG12123	FBgn0030039	0.9096	dme-miR-310-3p	FBgn0044823 (Spec2)	0.884745	dme-miR-313-3p	CG1815	FBgn0039863	2081	21	719	-27.1
dme-miR-312-3p	Trf4-1	FBgn0030049	0.8989	dme-miR-313-3p	FBgn0044823 (Spec2)	0.881089	dme-mir-4919-3p	CG2118	FBgn0039877	881	21	73	-27.1
dme-miR-92a-3p	Trf4-1	FBgn0030049	0.8988	dme-miR-312-3p	FBgn0044826 (Pak3)	0.8474	dme-miR-311-3p	CG30159	FBgn0050159	459	22	294	-27.1
dme-miR-311-3p	Trf4-1	FBgn0030049	0.8967	dme-miR-4919-3p	FBgn0044826 (Pak3)	0.847458	dme-miR-986-5p	CG30419	FBgn0050419	2576	22	1108	-27.1
dme-miR-310-3p	Trf4-1	FBgn0030049	0.8967	dme-miR-311-3p	FBgn0044826 (Pak3)	0.830841	dme-miR-92a-3p	CG31555	FBgn0051555	1549	22	823	-27.1
dme-miR-313-3p	Trf4-1	FBgn0030049	0.8987	dme-miR-310-3p	FBgn0044826 (Pak3)	0.850366	dme-miR-311-3p	CG31812	FBgn0051812	666	22	29	-27.1
dme-miR-986-5p	CG7033	FBgn0030086	0.913	dme-miR-313-3p	FBgn0044826 (Pak3)	0.848699	dme-miR-311-3p	CG32066	FBgn0052066	808	22	23	-27.1
dme-miR-2a-3p	fenD	FBgn0030090	0.9054	dme-miR-2a-3p	FBgn0044871 (Gos28)	0.85055	dme-miR-313-3p	CG32103	FBgn0052103	550	21	86	-27.1
dme-miR-286-3p	ZPR1	FBgn0030096	0.9149	dme-miR-2a-3p	FBgn0045064 (bwa)	0.993868	dme-miR-92a-3p	CG32195	FBgn0052195	3390	22	2921	-27.1
dme-miR-312-3p	CG3003	FBgn0030144	0.8869	dme-miR-986-5p	FBgn0045823 (vsg)	0.856729	dme-miR-92a-3p	CG3224	FBgn0029885	132	22	42	-27.1
dme-miR-92a-3p	CG3003	FBgn0030144	0.8878	dme-miR-986-5p	FBgn0046258 (CG12880)	0.894002	dme-miR-92a-3p	CG32772	FBgn0052772	817	22	476	-27.1
dme-miR-311-3p	CG3003	FBgn0030144	0.8876	dme-miR-312-3p	FBgn0046704 (Liprin-alpha)	0.903223	dme-miR-995-3p	CG34179	FBgn0085208	1460	21	522	-27.1
dme-miR-310-3p	CG3003	FBgn0030144	0.8876	dme-miR-311-3p	FBgn0046704 (Liprin-alpha)	0.901838	dme-miR-92a-3p	CG34347	FBgn0085376	528	22	452	-27.1
dme-miR-313-3p	CG3003	FBgn0030144	0.8873	dme-miR-310-3p	FBgn0046704 (Liprin-alpha)	0.896462	dme-miR-310-3p	CG3515	FBgn0031431	253	22	185	-27.1
dme-miR-986-5p	CG15247	FBgn0030156	0.9108	dme-miR-313-3p	FBgn0046704 (Liprin-alpha)	0.893172	dme-miR-995-3p	CG3542	FBgn0031492	323	21	22	-27.1
dme-miR-2a-3p	CG15249	FBgn0030161	0.9056	dme-miR-2a-3p	FBgn0046763 (CG17278)	0.925869	dme-miR-311-3p	CG3558	FBgn0025681	366	22	256	-27.1
dme-miR-286-3p	CG15306	FBgn0030191	0.914	dme-miR-312-3p	FBgn0047135 (CG32276)	0.93134	dme-miR-2a-3p	CG3566	FBgn0029854	1252	23	1087	-27.1
dme-miR-312-3p	CG15296	FBgn0030215	0.8943	dme-miR-92a-3p	FBgn0047135 (CG32276)	0.823535	dme-miR-92a-3p	CG3679	FBgn0027521	710	22	52	-27.1
dme-miR-92a-3p	CG15296	FBgn0030215	0.8937	dme-miR-311-3p	FBgn0047135 (CG32276)	0.899497	dme-miR-92a-3p	CG3769	FBgn0032119	115	22	5	-27.1
dme-miR-311-3p	CG15296	FBgn0030215	0.8942	dme-miR-310-3p	FBgn0047135 (CG32276)	0.896928	dme-miR-312-3p	CG3808	FBgn0036838	586	22	267	-27.1
dme-miR-310-3p	CG15296	FBgn0030215	0.8942	dme-miR-313-3p	FBgn0047135 (CG32276)	0.897738	dme-miR-312-3p	CG4119	FBgn0028474	407	22	45	-27.1
dme-miR-313-3p	CG15296	FBgn0030215	0.8935	dme-miR-286-3p	FBgn0050073 (Obp50b)	0.801222	dme-miR-311-3p	CG42303	FBgn0259199	2143	22	353	-27.1
dme-miR-286-3p	CG1826	FBgn0030228	0.9163	dme-miR-312-3p	FBgn0050080 (CG30080)	0.909683	dme-miR-310-3p	CG42342	FBgn0259244	2758	22	2562	-27.1
dme-miR-312-3p	Myo10A	FBgn0030252	0.9207	dme-miR-311-3p	FBgn0050080 (CG30080)	0.910086	dme-miR-986-5p	CG42374	FBgn0259720	744	22	140	-27.1
dme-miR-92a-3p	Myo10A	FBgn0030252	0.9209	dme-miR-310-3p	FBgn0050080 (CG30080)	0.913753	dme-miR-92a-3p	CG42458	FBgn0259935	2570	22	870	-27.1
dme-miR-311-3p	Myo10A	FBgn0030252	0.92	dme-miR-313-3p	FBgn0050080 (CG30080)	0.917972	dme-miR-995-3p	CG42630	FBgn0261353	1160	21	558	-27.1
dme-miR-310-3p	Myo10A	FBgn0030252	0.9202	dme-miR-312-3p	FBgn0050147 (Hil)	0.878728	dme-miR-2a-3p	CG43073	FBgn0262483	3333	23	280	-27.1
dme-miR-313-3p	Myo10A	FBgn0030252	0.9207	dme-miR-995-3p	FBgn0050147 (Hil)	0.836099	dme-miR-2a-3p	CG43337	FBgn0263042	780	23	472	-27.1
dme-miR-286-3p	CG11160	FBgn0030257	0.9154	dme-miR-311-3p	FBgn0050147 (Hil)	0.873113	dme-miR-92a-3p	CG43345	FBgn0263050	633	22	364	-27.1
dme-miR-312-3p	cg1597	FBgn0030289	0.8984	dme-miR-310-3p	FBgn0050147 (Hil)	0.868555	dme-miR-92a-3p	CG4360	FBgn0038787	1944	22	282	-27.1
dme-miR-92a-3p	cg1597	FBgn0030289	0.8987	dme-miR-313-3p	FBgn0050147 (Hil)	0.879839	dme-miR-311-3p	CG4975	FBgn0034266	1831	22	877	-27.1
dme-miR-311-3p	cg1597	FBgn0030289	0.8961	dme-miR-2a-3p	FBgn0050363 (cola)	0.802276	dme-miR-2a-3p	CG5404	FBgn0038354	800	23	59	-27.1
dme-miR-310-3p	cg1597	FBgn0030289	0.8961	dme-miR-312-3p	FBgn0050392 (CG30392)	0.903832	dme-miR-310-3p	CG5903	FBgn0038400	156	22	42	-27.1
dme-miR-313-3p	cg1597	FBgn0030289	0.8985	dme-miR-311-3p	FBgn0050392 (CG30392)	0.938316	dme-miR-92a-3p	CG6115	FBgn0040985	337	22	21	-27.1
dme-miR-312-3p	CG15196	FBgn0030296	0.8942	dme-miR-310-3p	FBgn0050392 (CG30392)	0.91675	dme-miR-311-3p	CG6678	FBgn0038917	1243	22	162	-27.1
dme-miR-92a-3p	CG15196	FBgn0030296	0.8948	dme-miR-313-3p	FBgn0050392 (CG30392)	0.87649	dme-miR-312-3p	CG7956	FBgn0038890	1766	22	1627	-27.1
dme-miR-311-3p	CG15196	FBgn0030296	0.8944	dme-miR-311-3p	FBgn0050419 (CG30419)	0.861039	dme-miR-313-3p	CG8677	FBgn0026577	1190	21	170	-27.1
dme-miR-310-3p	CG15196	FBgn0030296	0.8941	dme-miR-310-3p	FBgn0050419 (CG30419)	0.841142	dme-miR-286-3p	CG8814	FBgn0031478	433	23	63	-27.1
dme-miR-313-3p	CG15196	FBgn0030296	0.8952	dme-miR-312-3p	FBgn0050424 (CG30424)	0.883499	dme-miR-310-3p	CG8944	FBgn0030680	3415	22	588	-27.1
dme-miR-2a-3p	CG11727	FBgn0030299	0.9082	dme-miR-313-3p	FBgn0050424 (CG30424)	0.828933	dme-miR-313-3p	CG9005	FBgn0033638	1366	21	686	-27.1
dme-miR-312-3p	CG2371	FBgn0030323	0.8971	dme-miR-311-3p	FBgn0050446 (Tdc2)	0.816237	dme-miR-92a-3p	CG9109	FBgn0031765	1180	22	823	-27.1
dme-miR-92a-3p	CG2371	FBgn0030323	0.8974	dme-miR-312-3p	FBgn0050463 (CG30463)	0.978198	dme-miR-310-3p	CG9132	FBgn0030791	1735	22	331	-27.1
dme-miR-311-3p	CG2371	FBgn0030323	0.8975	dme-miR-311-3p	FBgn0050463 (CG30463)	0.993191	dme-miR-312-3p	CG9413	FBgn0030574	1633	22	1273	-27.1
dme-miR-310-3p	CG2371	FBgn0030323	0.8979	dme-miR-310-3p	FBgn0050463 (CG30463)	0.993168	dme-miR-92a-3p	CG9640	FBgn0034182	216	22	157	-27.1
dme-miR-313-3p	CG2371	FBgn0030323	0.8976	dme-miR-313-3p	FBgn0050463 (CG30463)	0.978561	dme-miR-92a-3p	CG9919	FBgn0030742	634	22	189	-27.1
dme-miR-312-3p	Tango10	FBgn0030330	0.8991	dme-miR-312-3p	FBgn0051005 (qless)	0.932494	dme-miR-995-3p	ci	FBgn0004859	2687	21	887	-27.1
dme-miR-92a-3p	Tango10	FBgn0030330	0.8992	dme-miR-92a-3p	FBgn0051005 (qless)	0.800732	dme-miR-995-3p	CRMP	FBgn0023023	3014	21	1038	-27.1
dme-miR-311-3p	Tango10	FBgn0030330	0.8995	dme-miR-311-3p	FBgn0051005 (qless)	0.911873	dme-miR-92a-3p	Dad	FBgn0020493	1278	22	141	-27.1
dme-miR-310-3p	Tango10	FBgn0030330	0.8995	dme-miR-310-3p	FBgn0051005 (qless)	0.910432	dme-miR-311-3p	Dredd	FBgn0020381	874	22	500	-27.1
dme-miR-313-3p	Tango10	FBgn0030330	0.8989	dme-miR-313-3p	FBgn0051005 (qless)	0.905606	dme-miR-311-3p	frc	FBgn0042641	2534	22	2108	-27.1
dme-miR-312-3p	CG15740	FBgn0030340	0.8955	dme-miR-312-3p	FBgn0051038 (CG31038)	0.981604	dme-miR-312-3p	Fur2	FBgn0004598	3608	22	1675	-27.1
dme-miR-92a-3p	CG15740	FBgn0030340	0.8954	dme-miR-92a-3p	FBgn0051038 (CG31038)	0.845488	dme-miR-311-3p	fz2	FBgn0016797	1304	22	29	-27.1
dme-miR-311-3p	CG15740	FBgn0030340	0.8971	dme-miR-311-3p	FBgn0051038 (CG31038)	0.990735	dme-miR-310-3p	Gr64d	FBgn0035486	1624	22	1337	-27.1
dme-miR-310-3p	CG15740	FBgn0030340	0.8973	dme-miR-310-3p	FBgn0051038 (CG31038)	0.988828	dme-miR-995-3p	hang	FBgn0026575	765	21	312	-27.1
dme-miR-313-3p	CG15740	FBgn0030340	0.8957	dme-miR-313-3p	FBgn0051038 (CG31038)	0.978427	dme-miR-312-3p	Hk	FBgn0263220	1200	22	18	-27.1
dme-miR-2a-3p	cg1840	FBgn0030351	0.9078	dme-miR-995-3p	FBgn0051057 (tau)	0.944277	dme-miR-986-5p	Hr39	FBgn0261239	1846	22	139	-27.1
dme-miR-312-3p	cg1840	FBgn0030351	0.896	dme-miR-286-3p	FBgn0051064 (CG31064)	0.950909	dme-miR-2a-3p	IA-2	FBgn0031294	2532	23	931	-27.1
dme-miR-92a-3p	cg1840	FBgn0030351	0.8963	dme-miR-2a-3p	FBgn0051092 (LpR2)	0.968183	dme-miR-986-5p	jumu	FBgn0015396	1363	22	181	-27.1
dme-miR-311-3p	cg1840	FBgn0030351	0.8964	dme-miR-312-3p	FBgn0051122 (CG31122)	0.999311	dme-mir-4919-3p	lace	FBgn0002524	1103	21	525	-27.1
dme-miR-310-3p	cg1840	FBgn0030351	0.8965	dme-miR-92a-3p	FBgn0051122 (CG31122)	0.894332	dme-miR-92a-3p	lute	FBgn0262871	1285	22	601	-27.1
dme-miR-313-3p	cg1840	FBgn0030351	0.8963	dme-miR-311-3p	FBgn0051122 (CG31122)	0.97815	dme-miR-310-3p	mask	FBgn0043884	2234	22	1569	-27.1
dme-miR-312-3p	regucalcin	FBgn0030362	0.8939	dme-miR-310-3p	FBgn0051122 (CG31122)	0.977996	dme-miR-312-3p	Mbs	FBgn0005536	3369	22	2374	-27.1
dme-miR-92a-3p	regucalcin	FBgn0030362	0.8941	dme-miR-313-3p	FBgn0051122 (CG31122)	0.993442	dme-miR-312-3p	MED18	FBgn0026873	607	22	30	-27.1
dme-miR-311-3p	regucalcin	FBgn0030362	0.894	dme-miR-312-3p	FBgn0051140 (CG31140)	0.8347	dme-miR-92a-3p	MED9	FBgn0260401	374	22	156	-27.1
dme-miR-310-3p	regucalcin	FBgn0030362	0.8943	dme-miR-311-3p	FBgn0051140 (CG31140)	0.972106	dme-miR-311-3p	mew	FBgn0004456	1208	22	376	-27.1
dme-miR-313-3p	regucalcin	FBgn0030362	0.8937	dme-miR-310-3p	FBgn0051140 (CG31140)	0.970845	dme-miR-92a-3p	Myo28B1	FBgn0040299	632	22	9	-27.1
dme-miR-986-5p	Usp7	FBgn0030366	0.9142	dme-miR-313-3p	FBgn0051140 (CG31140)	0.858829	dme-miR-312-3p	nAcRbeta-21C	FBgn0031261	606	22	438	-27.1
dme-miR-986-5p	CG15731	FBgn0030390	0.9036	dme-miR-2a-3p	FBgn0051151 (wge)	0.841019	dme-miR-2a-3p	Nos	FBgn0011676	3543	23	2356	-27.1
dme-miR-986-5p	cg2556	FBgn0030396	0.9128	dme-miR-2a-3p	FBgn0051163 (SKIP)	0.928771	dme-miR-92a-3p	nuf	FBgn0013718	1195	22	549	-27.1
dme-miR-312-3p	CG11085	FBgn0030408	0.8964	dme-miR-2a-3p	FBgn0051183 (CG31183)	0.902543	dme-miR-2a-3p	para	FBgn0260993	5616	23	4968	-27.1
dme-miR-92a-3p	CG11085	FBgn0030408	0.8961	dme-miR-312-3p	FBgn0051191 (CG31191)	0.933584	dme-miR-312-3p	Peritrophin-A	FBgn0022770	806	22	152	-27.1
dme-miR-311-3p	CG11085	FBgn0030408	0.8964	dme-miR-92a-3p	FBgn0051191 (CG31191)	0.810656	dme-miR-311-3p	PH4alphaEFB	FBgn0039776	260	22	91	-27.1
dme-miR-310-3p	CG11085	FBgn0030408	0.8966	dme-miR-311-3p	FBgn0051191 (CG31191)	0.846693	dme-miR-311-3p	Pi3K68D	FBgn0015278	1074	22	56	-27.1
dme-miR-313-3p	CG11085	FBgn0030408	0.8966	dme-miR-310-3p	FBgn0051191 (CG31191)	0.855183	dme-mir-4919-3p	Prp18	FBgn0027784	203	21	69	-27.1
dme-miR-312-3p	cg2540	FBgn0030411	0.888	dme-miR-313-3p	FBgn0051191 (CG31191)	0.906643	dme-miR-92a-3p	pyx	FBgn0035113	637	22	241	-27.1
dme-miR-92a-3p	cg2540	FBgn0030411	0.8879	dme-miR-312-3p	FBgn0051224 (CG31224)	0.99965	dme-miR-2a-3p	robo3	FBgn0041097	1001	23	99	-27.1
dme-miR-311-3p	cg2540	FBgn0030411	0.8878	dme-miR-92a-3p	FBgn0051224 (CG31224)	0.949678	dme-miR-995-3p	Sdc	FBgn0010415	1957	21	135	-27.1
dme-miR-310-3p	cg2540	FBgn0030411	0.8878	dme-miR-311-3p	FBgn0051224 (CG31224)	0.991138	dme-miR-286-3p	sdk	FBgn0021764	1865	23	668	-27.1
dme-miR-313-3p	cg2540	FBgn0030411	0.8879	dme-miR-310-3p	FBgn0051224 (CG31224)	0.993261	dme-miR-2a-3p	sing	FBgn0261245	1722	23	986	-27.1
dme-miR-312-3p	CG3812	FBgn0030421	0.8977	dme-miR-313-3p	FBgn0051224 (CG31224)	0.998312	dme-miR-312-3p	skl	FBgn0036786	945	22	367	-27.1
dme-miR-92a-3p	CG3812	FBgn0030421	0.8974	dme-miR-2a-3p	FBgn0051313 (CG31313)	0.98099	dme-miR-311-3p	Spn	FBgn0010905	3062	22	298	-27.1
dme-miR-311-3p	CG3812	FBgn0030421	0.8972	dme-miR-312-3p	FBgn0051522 (CG31522)	0.817195	dme-miR-2a-3p	SRPK	FBgn0026370	2466	23	665	-27.1
dme-miR-310-3p	CG3812	FBgn0030421	0.8975	dme-miR-311-3p	FBgn0051522 (CG31522)	0.860128	dme-miR-310-3p	Ssdp	FBgn0011481	2682	22	561	-27.1
dme-miR-313-3p	CG3812	FBgn0030421	0.8976	dme-miR-310-3p	FBgn0051522 (CG31522)	0.855168	dme-miR-311-3p	su(w[a])	FBgn0003638	4091	22	2272	-27.1
dme-miR-2a-3p	CG4404	FBgn0030432	0.9088	dme-miR-313-3p	FBgn0051522 (CG31522)	0.815654	dme-miR-92a-3p	Syn1	FBgn0037130	1174	22	465	-27.1
dme-miR-312-3p	cg2200	FBgn0030447	0.8952	dme-miR-312-3p	FBgn0051536 (Cdep)	0.860711	dme-miR-2a-3p	Tsp42Ep	FBgn0033137	191	23	104	-27.1
dme-miR-92a-3p	cg2200	FBgn0030447	0.8946	dme-miR-92a-3p	FBgn0051536 (Cdep)	0.86494	dme-miR-312-3p	Tyler	FBgn0031038	1811	22	244	-27.1
dme-miR-311-3p	cg2200	FBgn0030447	0.8964	dme-miR-311-3p	FBgn0051536 (Cdep)	0.99108	dme-miR-311-3p	Ugt86Dh	FBgn0040252	149	22	71	-27.1
dme-miR-310-3p	cg2200	FBgn0030447	0.8948	dme-miR-310-3p	FBgn0051536 (Cdep)	0.982425	dme-miR-2a-3p	VGlut	FBgn0031424	2964	23	1984	-27.1
dme-miR-313-3p	cg2200	FBgn0030447	0.8948	dme-miR-313-3p	FBgn0051536 (Cdep)	0.863061	dme-miR-286-3p	Vha68-1	FBgn0020368	647	23	186	-27.1
dme-miR-2a-3p	CG4330	FBgn0030452	0.9066	dme-miR-311-3p	FBgn0051547 (CG31547)	0.80932	dme-miR-313-3p	waw	FBgn0024182	3331	21	2100	-27.1
dme-miR-995-3p	CG15745	FBgn0030469	0.9179	dme-miR-310-3p	FBgn0051547 (CG31547)	0.826061	dme-miR-312-3p	Act5C	FBgn0000042	962	22	771	-27
dme-miR-2a-3p	Syt12	FBgn0030476	0.9105	dme-miR-312-3p	FBgn0051632 (sens-2)	0.997237	dme-miR-310-3p	adat	FBgn0028658	1794	22	1365	-27
dme-miR-2a-3p	CG1998	FBgn0030485	0.9073	dme-miR-92a-3p	FBgn0051632 (sens-2)	0.915877	dme-miR-995-3p	Bsg25D	FBgn0000228	2287	21	1127	-27
dme-miR-312-3p	CG11178	FBgn0030499	0.8978	dme-miR-311-3p	FBgn0051632 (sens-2)	0.999577	dme-miR-311-3p	Bx	FBgn0000242	780	22	180	-27
dme-miR-92a-3p	CG11178	FBgn0030499	0.8977	dme-miR-310-3p	FBgn0051632 (sens-2)	0.999522	dme-miR-986-5p	Ca-alpha1D	FBgn0001991	946	22	312	-27
dme-miR-311-3p	CG11178	FBgn0030499	0.8984	dme-miR-313-3p	FBgn0051632 (sens-2)	0.995646	dme-miR-986-5p	CG10097	FBgn0038033	3199	22	1099	-27
dme-miR-310-3p	CG11178	FBgn0030499	0.8983	dme-miR-312-3p	FBgn0051635 (CG31635)	0.838876	dme-miR-310-3p	CG10486	FBgn0035647	1389	22	746	-27
dme-miR-313-3p	CG11178	FBgn0030499	0.8977	dme-miR-92a-3p	FBgn0051635 (CG31635)	0.832623	dme-miR-995-3p	CG10550	FBgn0039321	98	21	8	-27
dme-miR-312-3p	tth	FBgn0030502	0.8993	dme-miR-311-3p	FBgn0051635 (CG31635)	0.884518	dme-miR-313-3p	CG11226	FBgn0037195	434	21	157	-27
dme-miR-92a-3p	tth	FBgn0030502	0.8989	dme-miR-310-3p	FBgn0051635 (CG31635)	0.850022	dme-miR-312-3p	CG12880	FBgn0046258	679	22	235	-27
dme-miR-311-3p	tth	FBgn0030502	0.8992	dme-miR-313-3p	FBgn0051635 (CG31635)	0.81424	dme-miR-313-3p	CG13244	FBgn0032577	252	21	76	-27
dme-miR-310-3p	tth	FBgn0030502	0.8987	dme-miR-2a-3p	FBgn0051637 (CG31637)	0.818626	dme-miR-310-3p	CG13928	FBgn0035246	1421	22	16	-27
dme-miR-313-3p	tth	FBgn0030502	0.8996	dme-miR-312-3p	FBgn0051637 (CG31637)	0.996222	dme-miR-2a-3p	CG14605	FBgn0037486	604	23	128	-27
dme-miR-2a-3p	CG11103	FBgn0030522	0.8999	dme-miR-92a-3p	FBgn0051637 (CG31637)	0.879631	dme-miR-311-3p	CG1688	FBgn0027589	203	22	69	-27
dme-miR-2a-3p	CG11095	FBgn0030528	0.9073	dme-miR-311-3p	FBgn0051637 (CG31637)	0.998516	dme-miR-311-3p	CG17075	FBgn0031239	3403	22	1310	-27
dme-miR-312-3p	CG14411	FBgn0030582	0.8965	dme-miR-310-3p	FBgn0051637 (CG31637)	0.998483	dme-miR-310-3p	CG17287	FBgn0034202	640	22	373	-27
dme-miR-92a-3p	CG14411	FBgn0030582	0.8968	dme-miR-313-3p	FBgn0051637 (CG31637)	0.995339	dme-miR-986-5p	CG1732	FBgn0039915	1185	22	47	-27
dme-miR-311-3p	CG14411	FBgn0030582	0.8979	dme-miR-312-3p	FBgn0051687 (CG31687)	0.999989	dme-miR-995-3p	CG30158	FBgn0050158	2270	21	117	-27
dme-miR-310-3p	CG14411	FBgn0030582	0.8981	dme-miR-92a-3p	FBgn0051687 (CG31687)	0.999005	dme-mir-4919-3p	CG30424	FBgn0050424	282	21	55	-27
dme-miR-313-3p	CG14411	FBgn0030582	0.8972	dme-miR-311-3p	FBgn0051687 (CG31687)	0.999915	dme-miR-92a-3p	CG30463	FBgn0050463	1241	22	409	-27
dme-miR-286-3p	CG9517	FBgn0030591	0.9144	dme-miR-310-3p	FBgn0051687 (CG31687)	0.999947	dme-miR-92a-3p	CG31086	FBgn0051086	587	22	432	-27
dme-miR-2a-3p	rab3-GEF	FBgn0030613	0.9103	dme-miR-313-3p	FBgn0051687 (CG31687)	1	dme-miR-92a-3p	CG31369	FBgn0262729	104	22	22	-27
dme-miR-312-3p	rab3-GEF	FBgn0030613	0.8995	dme-miR-2a-3p	FBgn0051849 (CG31849)	0.996004	dme-miR-2a-3p	CG31550	FBgn0051550	1175	23	879	-27
dme-miR-92a-3p	rab3-GEF	FBgn0030613	0.8995	dme-miR-312-3p	FBgn0051869 (CG31869)	0.942135	dme-miR-312-3p	CG32269	FBgn0052269	74	22	31	-27
dme-miR-311-3p	rab3-GEF	FBgn0030613	0.8982	dme-miR-311-3p	FBgn0051869 (CG31869)	0.940692	dme-miR-312-3p	CG32270	FBgn0052270	1211	22	796	-27
dme-miR-310-3p	rab3-GEF	FBgn0030613	0.8984	dme-miR-310-3p	FBgn0051869 (CG31869)	0.946047	dme-miR-312-3p	CG33145	FBgn0053145	1149	22	148	-27
dme-miR-313-3p	rab3-GEF	FBgn0030613	0.8995	dme-miR-313-3p	FBgn0051869 (CG31869)	0.947531	dme-miR-312-3p	CG33691	FBgn0064122	1820	22	1107	-27
dme-miR-312-3p	CG9095	FBgn0030617	0.8986	dme-miR-2a-3p	FBgn0051871 (CG31871)	0.88042	dme-miR-286-3p	CG34351	FBgn0085380	2015	23	1	-27
dme-miR-92a-3p	CG9095	FBgn0030617	0.8975	dme-miR-311-3p	FBgn0051915 (CG31915)	0.867873	dme-miR-310-3p	CG34380	FBgn0085409	951	22	348	-27
[truncated: 36,246 more rows]
