# Supplementary material for: Differentially expressed microRNAs associated with changes of transcript levels in detoxification pathways and DDT-resistance in the Drosophila melanogaster strain 91-R
Source: PLoS One. 2018 Apr 26;13(4):e0196518. doi: 10.1371/journal.pone.0196518 (PMC5919617; doi:10.1371/journal.pone.0196518)
Supplement: S7 Table — (XLSX) [file pone.0196518.s009.xlsx]

## Sheet: Sheet1
S7 Table. Gene Ontology analysis of target transcripts from differentially expressed miRNAs between 91-R and 91-C.
Gene ID	Gene symbol	GO number	GO annotation	GO category
FBgn0000017	Abl	GO:0001764	neuron migration	biological_process
FBgn0000017	Abl	GO:0002009	morphogenesis of an epithelium	biological_process
FBgn0000017	Abl	GO:0003382	epithelial cell morphogenesis	biological_process
FBgn0000017	Abl	GO:0003402	planar cell polarity pathway involved in axis elongation	biological_process
FBgn0000017	Abl	GO:0006468	protein phosphorylation	biological_process
FBgn0000017	Abl	GO:0007169	transmembrane receptor protein tyrosine kinase signaling pathway	biological_process
FBgn0000017	Abl	GO:0007268	chemical synaptic transmission	biological_process
FBgn0000017	Abl	GO:0007303	cytoplasmic transport, nurse cell to oocyte	biological_process
FBgn0000017	Abl	GO:0007370	ventral furrow formation	biological_process
FBgn0000017	Abl	GO:0007391	dorsal closure	biological_process
FBgn0000017	Abl	GO:0007409	axonogenesis	biological_process
FBgn0000017	Abl	GO:0007411	axon guidance	biological_process
FBgn0000017	Abl	GO:0007417	central nervous system development	biological_process
FBgn0000017	Abl	GO:0007419	ventral cord development	biological_process
FBgn0000017	Abl	GO:0007611	learning or memory	biological_process
FBgn0000017	Abl	GO:0008045	motor neuron axon guidance	biological_process
FBgn0000017	Abl	GO:0008064	regulation of actin polymerization or depolymerization	biological_process
FBgn0000017	Abl	GO:0008360	regulation of cell shape	biological_process
FBgn0000017	Abl	GO:0010592	positive regulation of lamellipodium assembly	biological_process
FBgn0000017	Abl	GO:0010906	regulation of glucose metabolic process	biological_process
FBgn0000017	Abl	GO:0010977	negative regulation of neuron projection development	biological_process
FBgn0000017	Abl	GO:0016199	axon midline choice point recognition	biological_process
FBgn0000017	Abl	GO:0018108	peptidyl-tyrosine phosphorylation	biological_process
FBgn0000017	Abl	GO:0021785	branchiomotor neuron axon guidance	biological_process
FBgn0000017	Abl	GO:0031647	regulation of protein stability	biological_process
FBgn0000017	Abl	GO:0032880	regulation of protein localization	biological_process
FBgn0000017	Abl	GO:0038083	peptidyl-tyrosine autophosphorylation	biological_process
FBgn0000017	Abl	GO:0042127	regulation of cell proliferation	biological_process
FBgn0000017	Abl	GO:0045087	innate immune response	biological_process
FBgn0000017	Abl	GO:0045886	negative regulation of synaptic growth at neuromuscular junction	biological_process
FBgn0000017	Abl	GO:0046777	protein autophosphorylation	biological_process
FBgn0000017	Abl	GO:0046827	positive regulation of protein export from nucleus	biological_process
FBgn0000017	Abl	GO:0048749	compound eye development	biological_process
FBgn0000017	Abl	GO:0048813	dendrite morphogenesis	biological_process
FBgn0000017	Abl	GO:0072499	photoreceptor cell axon guidance	biological_process
FBgn0000037	mAChR-A	GO:0007197	adenylate cyclase-inhibiting G-protein coupled acetylcholine receptor signaling pathway	biological_process
FBgn0000037	mAChR-A	GO:0007200	phospholipase C-activating G-protein coupled receptor signaling pathway	biological_process
FBgn0000037	mAChR-A	GO:0007207	phospholipase C-activating G-protein coupled acetylcholine receptor signaling pathway	biological_process
FBgn0000037	mAChR-A	GO:0007213	G-protein coupled acetylcholine receptor signaling pathway	biological_process
FBgn0000037	mAChR-A	GO:0007271	synaptic transmission, cholinergic	biological_process
FBgn0000064	Ald	GO:0006096	glycolytic process	biological_process
FBgn0000064	Ald	GO:0007095	mitotic G2 DNA damage checkpoint	biological_process
FBgn0000064	Ald	GO:0007498	mesoderm development	biological_process
FBgn0000097	aop	GO:0000122	negative regulation of transcription from RNA polymerase II promoter	biological_process
FBgn0000097	aop	GO:0000165	MAPK cascade	biological_process
FBgn0000097	aop	GO:0001709	cell fate determination	biological_process
FBgn0000097	aop	GO:0001751	compound eye photoreceptor cell differentiation	biological_process
FBgn0000097	aop	GO:0006897	endocytosis	biological_process
FBgn0000097	aop	GO:0007254	JNK cascade	biological_process
FBgn0000097	aop	GO:0007298	border follicle cell migration	biological_process
FBgn0000097	aop	GO:0007391	dorsal closure	biological_process
FBgn0000097	aop	GO:0007464	R3/R4 cell fate commitment	biological_process
FBgn0000097	aop	GO:0007517	muscle organ development	biological_process
FBgn0000097	aop	GO:0008340	determination of adult lifespan	biological_process
FBgn0000097	aop	GO:0008406	gonad development	biological_process
FBgn0000097	aop	GO:0030178	negative regulation of Wnt signaling pathway	biological_process
FBgn0000097	aop	GO:0035155	negative regulation of terminal cell fate specification, open tracheal system	biological_process
FBgn0000097	aop	GO:0035157	negative regulation of fusion cell fate specification	biological_process
FBgn0000097	aop	GO:0045467	R7 cell development	biological_process
FBgn0000097	aop	GO:0045596	negative regulation of cell differentiation	biological_process
FBgn0000097	aop	GO:0045610	regulation of hemocyte differentiation	biological_process
FBgn0000097	aop	GO:0045678	positive regulation of R7 cell differentiation	biological_process
FBgn0000097	aop	GO:0045892	negative regulation of transcription, DNA-templated	biological_process
FBgn0000097	aop	GO:0046533	negative regulation of photoreceptor cell differentiation	biological_process
FBgn0000097	aop	GO:0046580	negative regulation of Ras protein signal transduction	biological_process
FBgn0000097	aop	GO:0048666	neuron development	biological_process
FBgn0000097	aop	GO:0048747	muscle fiber development	biological_process
FBgn0000097	aop	GO:0048749	compound eye development	biological_process
FBgn0000097	aop	GO:0048813	dendrite morphogenesis	biological_process
FBgn0000097	aop	GO:0050767	regulation of neurogenesis	biological_process
FBgn0000097	aop	GO:0060233	oenocyte delamination	biological_process
FBgn0000097	aop	GO:0090175	regulation of establishment of planar polarity	biological_process
FBgn0000152	Axs	GO:0000212	meiotic spindle organization	biological_process
FBgn0000152	Axs	GO:0016321	female meiosis chromosome segregation	biological_process
FBgn0000152	Axs	GO:0032837	distributive segregation	biological_process
FBgn0000157	Dll	GO:0007449	proximal/distal pattern formation, imaginal disc	biological_process
FBgn0000157	Dll	GO:0007469	antennal development	biological_process
FBgn0000157	Dll	GO:0007479	leg disc proximal/distal pattern formation	biological_process
FBgn0000157	Dll	GO:0007480	imaginal disc-derived leg morphogenesis	biological_process
FBgn0000157	Dll	GO:0007485	imaginal disc-derived male genitalia development	biological_process
FBgn0000157	Dll	GO:0007487	analia development	biological_process
FBgn0000157	Dll	GO:0008587	imaginal disc-derived wing margin morphogenesis	biological_process
FBgn0000157	Dll	GO:0010092	specification of animal organ identity	biological_process
FBgn0000157	Dll	GO:0010629	negative regulation of gene expression	biological_process
FBgn0000157	Dll	GO:0016319	mushroom body development	biological_process
FBgn0000157	Dll	GO:0021553	olfactory nerve development	biological_process
FBgn0000157	Dll	GO:0035114	imaginal disc-derived appendage morphogenesis	biological_process
FBgn0000157	Dll	GO:0035215	genital disc development	biological_process
FBgn0000157	Dll	GO:0042048	olfactory behavior	biological_process
FBgn0000157	Dll	GO:0045893	positive regulation of transcription, DNA-templated	biological_process
FBgn0000157	Dll	GO:0048264	determination of ventral identity	biological_process
FBgn0000157	Dll	GO:0048728	proboscis development	biological_process
FBgn0000166	bcd	GO:0006355	regulation of transcription, DNA-templated	biological_process
FBgn0000166	bcd	GO:0006357	regulation of transcription from RNA polymerase II promoter	biological_process
FBgn0000166	bcd	GO:0006417	regulation of translation	biological_process
FBgn0000166	bcd	GO:0007355	anterior region determination	biological_process
FBgn0000166	bcd	GO:0007367	segment polarity determination	biological_process
FBgn0000166	bcd	GO:0008358	maternal determination of anterior/posterior axis, embryo	biological_process
FBgn0000166	bcd	GO:0008595	anterior/posterior axis specification, embryo	biological_process
FBgn0000166	bcd	GO:0009948	anterior/posterior axis specification	biological_process
FBgn0000166	bcd	GO:0017148	negative regulation of translation	biological_process
FBgn0000166	bcd	GO:0045944	positive regulation of transcription from RNA polymerase II promoter	biological_process
FBgn0000166	bcd	GO:0048477	oogenesis	biological_process
FBgn0000206	boss	GO:0007165	signal transduction	biological_process
FBgn0000206	boss	GO:0007216	G-protein coupled glutamate receptor signaling pathway	biological_process
FBgn0000206	boss	GO:0007465	R7 cell fate commitment	biological_process
FBgn0000206	boss	GO:0007601	visual perception	biological_process
FBgn0000206	boss	GO:0009749	response to glucose	biological_process
FBgn0000206	boss	GO:0042593	glucose homeostasis	biological_process
FBgn0000206	boss	GO:0045466	R7 cell differentiation	biological_process
FBgn0000206	boss	GO:0045467	R7 cell development	biological_process
FBgn0000206	boss	GO:0045470	R8 cell-mediated photoreceptor organization	biological_process
FBgn0000206	boss	GO:0050730	regulation of peptidyl-tyrosine phosphorylation	biological_process
FBgn0000206	boss	GO:0051966	regulation of synaptic transmission, glutamatergic	biological_process
FBgn0000206	boss	GO:0055088	lipid homeostasis	biological_process
FBgn0000250	cact	GO:0006909	phagocytosis	biological_process
FBgn0000250	cact	GO:0006952	defense response	biological_process
FBgn0000250	cact	GO:0006955	immune response	biological_process
FBgn0000250	cact	GO:0006967	positive regulation of antifungal peptide biosynthetic process	biological_process
FBgn0000250	cact	GO:0006974	cellular response to DNA damage stimulus	biological_process
FBgn0000250	cact	GO:0007399	nervous system development	biological_process
FBgn0000250	cact	GO:0008063	Toll signaling pathway	biological_process
FBgn0000250	cact	GO:0009620	response to fungus	biological_process
FBgn0000250	cact	GO:0009950	dorsal/ventral axis specification	biological_process
FBgn0000250	cact	GO:0019730	antimicrobial humoral response	biological_process
FBgn0000250	cact	GO:0019732	antifungal humoral response	biological_process
FBgn0000250	cact	GO:0030097	hemopoiesis	biological_process
FBgn0000250	cact	GO:0042994	cytoplasmic sequestering of transcription factor	biological_process
FBgn0000250	cact	GO:0045087	innate immune response	biological_process
FBgn0000250	cact	GO:0046843	dorsal appendage formation	biological_process
FBgn0000250	cact	GO:0048477	oogenesis	biological_process
FBgn0000303	ChAT	GO:0007274	neuromuscular synaptic transmission	biological_process
FBgn0000303	ChAT	GO:0008292	acetylcholine biosynthetic process	biological_process
FBgn0000317	ck	GO:0007015	actin filament organization	biological_process
FBgn0000317	ck	GO:0007423	sensory organ development	biological_process
FBgn0000317	ck	GO:0007469	antennal development	biological_process
FBgn0000317	ck	GO:0007605	sensory perception of sound	biological_process
FBgn0000317	ck	GO:0008407	chaeta morphogenesis	biological_process
FBgn0000317	ck	GO:0008586	imaginal disc-derived wing vein morphogenesis	biological_process
FBgn0000317	ck	GO:0030048	actin filament-based movement	biological_process
FBgn0000317	ck	GO:0032529	follicle cell microvillus organization	biological_process
FBgn0000317	ck	GO:0035293	chitin-based larval cuticle pattern formation	biological_process
FBgn0000317	ck	GO:0035317	imaginal disc-derived wing hair organization	biological_process
FBgn0000317	ck	GO:0048800	antennal morphogenesis	biological_process
FBgn0000394	cv	GO:0007630	jump response	biological_process
FBgn0000394	cv	GO:0048636	positive regulation of muscle organ development	biological_process
FBgn0000414	Dab	GO:0007349	cellularization	biological_process
FBgn0000414	Dab	GO:0007391	dorsal closure	biological_process
FBgn0000414	Dab	GO:0008045	motor neuron axon guidance	biological_process
FBgn0000414	Dab	GO:0042051	compound eye photoreceptor development	biological_process
FBgn0000414	Dab	GO:0045500	sevenless signaling pathway	biological_process
FBgn0000414	Dab	GO:0048488	synaptic vesicle endocytosis	biological_process
FBgn0000414	Dab	GO:0072583	clathrin-dependent endocytosis	biological_process
FBgn0000451	ect	GO:0035295	tube development	biological_process
FBgn0000492	Dr	GO:0006355	regulation of transcription, DNA-templated	biological_process
FBgn0000492	Dr	GO:0007389	pattern specification process	biological_process
FBgn0000492	Dr	GO:0007398	ectoderm development	biological_process
FBgn0000492	Dr	GO:0007400	neuroblast fate determination	biological_process
FBgn0000492	Dr	GO:0007417	central nervous system development	biological_process
FBgn0000492	Dr	GO:0007419	ventral cord development	biological_process
FBgn0000492	Dr	GO:0007420	brain development	biological_process
FBgn0000492	Dr	GO:0007450	dorsal/ventral pattern formation, imaginal disc	biological_process
FBgn0000492	Dr	GO:0007476	imaginal disc-derived wing morphogenesis	biological_process
FBgn0000492	Dr	GO:0007485	imaginal disc-derived male genitalia development	biological_process
FBgn0000492	Dr	GO:0007517	muscle organ development	biological_process
FBgn0000492	Dr	GO:0009953	dorsal/ventral pattern formation	biological_process
FBgn0000492	Dr	GO:0010629	negative regulation of gene expression	biological_process
FBgn0000492	Dr	GO:0010906	regulation of glucose metabolic process	biological_process
FBgn0000492	Dr	GO:0021782	glial cell development	biological_process
FBgn0000492	Dr	GO:0035222	wing disc pattern formation	biological_process
FBgn0000492	Dr	GO:0035309	wing and notum subfield formation	biological_process
FBgn0000492	Dr	GO:0042659	regulation of cell fate specification	biological_process
FBgn0000524	dx	GO:0006897	endocytosis	biological_process
FBgn0000524	dx	GO:0007219	Notch signaling pathway	biological_process
FBgn0000524	dx	GO:0007220	Notch receptor processing	biological_process
FBgn0000524	dx	GO:0008593	regulation of Notch signaling pathway	biological_process
FBgn0000524	dx	GO:0016055	Wnt signaling pathway	biological_process
FBgn0000524	dx	GO:0016348	imaginal disc-derived leg joint morphogenesis	biological_process
FBgn0000524	dx	GO:0016567	protein ubiquitination	biological_process
FBgn0000524	dx	GO:0035220	wing disc development	biological_process
FBgn0000524	dx	GO:0045746	negative regulation of Notch signaling pathway	biological_process
FBgn0000524	dx	GO:0045747	positive regulation of Notch signaling pathway	biological_process
FBgn0000529	bsh	GO:0006355	regulation of transcription, DNA-templated	biological_process
FBgn0000529	bsh	GO:0007420	brain development	biological_process
FBgn0000529	bsh	GO:0048663	neuron fate commitment	biological_process
FBgn0000541	E(bx)	GO:0006325	chromatin organization	biological_process
FBgn0000541	E(bx)	GO:0006338	chromatin remodeling	biological_process
FBgn0000541	E(bx)	GO:0006351	transcription, DNA-templated	biological_process
FBgn0000541	E(bx)	GO:0006357	regulation of transcription from RNA polymerase II promoter	biological_process
FBgn0000541	E(bx)	GO:0007095	mitotic G2 DNA damage checkpoint	biological_process
FBgn0000541	E(bx)	GO:0010468	regulation of gene expression	biological_process
FBgn0000541	E(bx)	GO:0030097	hemopoiesis	biological_process
FBgn0000541	E(bx)	GO:0035073	pupariation	biological_process
FBgn0000541	E(bx)	GO:0035076	ecdysone receptor-mediated signaling pathway	biological_process
FBgn0000541	E(bx)	GO:0042766	nucleosome mobilization	biological_process
FBgn0000541	E(bx)	GO:0045747	positive regulation of Notch signaling pathway	biological_process
FBgn0000541	E(bx)	GO:0045824	negative regulation of innate immune response	biological_process
FBgn0000541	E(bx)	GO:0046331	lateral inhibition	biological_process
FBgn0000541	E(bx)	GO:0046426	negative regulation of JAK-STAT cascade	biological_process
FBgn0000541	E(bx)	GO:0048515	spermatid differentiation	biological_process
FBgn0000541	E(bx)	GO:0048813	dendrite morphogenesis	biological_process
FBgn0000547	ed	GO:0002009	morphogenesis of an epithelium	biological_process
FBgn0000547	ed	GO:0002121	inter-male aggressive behavior	biological_process
FBgn0000547	ed	GO:0007156	homophilic cell adhesion via plasma membrane adhesion molecules	biological_process
FBgn0000547	ed	GO:0007173	epidermal growth factor receptor signaling pathway	biological_process
FBgn0000547	ed	GO:0007391	dorsal closure	biological_process
FBgn0000547	ed	GO:0007423	sensory organ development	biological_process
FBgn0000547	ed	GO:0007476	imaginal disc-derived wing morphogenesis	biological_process
FBgn0000547	ed	GO:0008360	regulation of cell shape	biological_process
FBgn0000547	ed	GO:0016318	ommatidial rotation	biological_process
FBgn0000547	ed	GO:0016319	mushroom body development	biological_process
FBgn0000547	ed	GO:0016337	single organismal cell-cell adhesion	biological_process
FBgn0000547	ed	GO:0030038	contractile actin filament bundle assembly	biological_process
FBgn0000547	ed	GO:0032956	regulation of actin cytoskeleton organization	biological_process
FBgn0000547	ed	GO:0035147	branch fusion, open tracheal system	biological_process
FBgn0000547	ed	GO:0035157	negative regulation of fusion cell fate specification	biological_process
FBgn0000547	ed	GO:0035330	regulation of hippo signaling	biological_process
FBgn0000547	ed	GO:0035331	negative regulation of hippo signaling	biological_process
FBgn0000547	ed	GO:0042059	negative regulation of epidermal growth factor receptor signaling pathway	biological_process
FBgn0000547	ed	GO:0042060	wound healing	biological_process
FBgn0000547	ed	GO:0042335	cuticle development	biological_process
FBgn0000547	ed	GO:0046331	lateral inhibition	biological_process
FBgn0000547	ed	GO:0046621	negative regulation of organ growth	biological_process
FBgn0000547	ed	GO:0046843	dorsal appendage formation	biological_process
FBgn0000547	ed	GO:0048644	muscle organ morphogenesis	biological_process
FBgn0000547	ed	GO:0050768	negative regulation of neurogenesis	biological_process
FBgn0000547	ed	GO:0090138	regulation of actin cytoskeleton organization by cell-cell adhesion	biological_process
FBgn0000562	egl	GO:0006139	nucleobase-containing compound metabolic process	biological_process
FBgn0000562	egl	GO:0007294	germarium-derived oocyte fate determination	biological_process
FBgn0000562	egl	GO:0007312	oocyte nucleus migration involved in oocyte dorsal/ventral axis specification	biological_process
FBgn0000562	egl	GO:0007436	larval salivary gland morphogenesis	biological_process
FBgn0000562	egl	GO:0008298	intracellular mRNA localization	biological_process
FBgn0000562	egl	GO:0016325	oocyte microtubule cytoskeleton organization	biological_process
FBgn0000562	egl	GO:0045450	bicoid mRNA localization	biological_process
FBgn0000562	egl	GO:0045451	pole plasm oskar mRNA localization	biological_process
FBgn0000562	egl	GO:0046011	regulation of oskar mRNA translation	biological_process
FBgn0000562	egl	GO:0048477	oogenesis	biological_process
FBgn0000562	egl	GO:0051028	mRNA transport	biological_process
FBgn0000562	egl	GO:0060810	intracellular mRNA localization involved in pattern specification process	biological_process
FBgn0000567	Eip74EF	GO:0006914	autophagy	biological_process
FBgn0000567	Eip74EF	GO:0008219	cell death	biological_process
FBgn0000567	Eip74EF	GO:0035071	salivary gland cell autophagic cell death	biological_process
FBgn0000567	Eip74EF	GO:0040034	regulation of development, heterochronic	biological_process
FBgn0000567	Eip74EF	GO:0045944	positive regulation of transcription from RNA polymerase II promoter	biological_process
FBgn0000567	Eip74EF	GO:0048477	oogenesis	biological_process
FBgn0000577	en	GO:0000122	negative regulation of transcription from RNA polymerase II promoter	biological_process
FBgn0000577	en	GO:0007367	segment polarity determination	biological_process
FBgn0000577	en	GO:0007386	compartment pattern specification	biological_process
FBgn0000577	en	GO:0007388	posterior compartment specification	biological_process
FBgn0000577	en	GO:0007400	neuroblast fate determination	biological_process
FBgn0000577	en	GO:0007411	axon guidance	biological_process
FBgn0000577	en	GO:0007418	ventral midline development	biological_process
FBgn0000577	en	GO:0007447	imaginal disc pattern formation	biological_process
FBgn0000577	en	GO:0007448	anterior/posterior pattern specification, imaginal disc	biological_process
FBgn0000577	en	GO:0007474	imaginal disc-derived wing vein specification	biological_process
FBgn0000577	en	GO:0007485	imaginal disc-derived male genitalia development	biological_process
FBgn0000577	en	GO:0007486	imaginal disc-derived female genitalia development	biological_process
FBgn0000577	en	GO:0007487	analia development	biological_process
FBgn0000577	en	GO:0008406	gonad development	biological_process
FBgn0000577	en	GO:0010468	regulation of gene expression	biological_process
FBgn0000577	en	GO:0010629	negative regulation of gene expression	biological_process
FBgn0000577	en	GO:0021960	anterior commissure morphogenesis	biological_process
FBgn0000577	en	GO:0035215	genital disc development	biological_process
FBgn0000577	en	GO:0035224	genital disc anterior/posterior pattern formation	biological_process
FBgn0000577	en	GO:0035277	spiracle morphogenesis, open tracheal system	biological_process
FBgn0000577	en	GO:0035288	anterior head segmentation	biological_process
FBgn0000577	en	GO:0035289	posterior head segmentation	biological_process
FBgn0000577	en	GO:0035290	trunk segmentation	biological_process
FBgn0000577	en	GO:0045892	negative regulation of transcription, DNA-templated	biological_process
FBgn0000577	en	GO:0045944	positive regulation of transcription from RNA polymerase II promoter	biological_process
FBgn0000577	en	GO:0048099	anterior/posterior lineage restriction, imaginal disc	biological_process
FBgn0000577	en	GO:0048100	wing disc anterior/posterior pattern formation	biological_process
FBgn0000658	fj	GO:0001736	establishment of planar polarity	biological_process
FBgn0000658	fj	GO:0001737	establishment of imaginal disc-derived wing hair orientation	biological_process
FBgn0000658	fj	GO:0006468	protein phosphorylation	biological_process
FBgn0000658	fj	GO:0007267	cell-cell signaling	biological_process
FBgn0000658	fj	GO:0007446	imaginal disc growth	biological_process
FBgn0000658	fj	GO:0007474	imaginal disc-derived wing vein specification	biological_process
FBgn0000658	fj	GO:0016348	imaginal disc-derived leg joint morphogenesis	biological_process
FBgn0000658	fj	GO:0035159	regulation of tube length, open tracheal system	biological_process
FBgn0000658	fj	GO:0042067	establishment of ommatidial planar polarity	biological_process
FBgn0000658	fj	GO:0043393	regulation of protein binding	biological_process
FBgn0000658	fj	GO:0044719	regulation of imaginal disc-derived wing size	biological_process
FBgn0000658	fj	GO:0045198	establishment of epithelial cell apical/basal polarity	biological_process
FBgn0000658	fj	GO:0060071	Wnt signaling pathway, planar cell polarity pathway	biological_process
FBgn0000808	gd	GO:0006508	proteolysis	biological_process
FBgn0000808	gd	GO:0007311	maternal specification of dorsal/ventral axis, oocyte, germ-line encoded	biological_process
FBgn0000808	gd	GO:0008063	Toll signaling pathway	biological_process
FBgn0000808	gd	GO:0009950	dorsal/ventral axis specification	biological_process
FBgn0000808	gd	GO:0016485	protein processing	biological_process
FBgn0001138	grn	GO:0006355	regulation of transcription, DNA-templated	biological_process
FBgn0001138	grn	GO:0008045	motor neuron axon guidance	biological_process
FBgn0001138	grn	GO:0009887	animal organ morphogenesis	biological_process
FBgn0001138	grn	GO:0009888	tissue development	biological_process
FBgn0001138	grn	GO:0045582	positive regulation of T cell differentiation	biological_process
FBgn0001218	Hsc70-3	GO:0010906	regulation of glucose metabolic process	biological_process
FBgn0001218	Hsc70-3	GO:0016246	RNA interference	biological_process
FBgn0001218	Hsc70-3	GO:0030431	sleep	biological_process
FBgn0001250	if	GO:0007157	heterophilic cell-cell adhesion via plasma membrane cell adhesion molecules	biological_process
FBgn0001250	if	GO:0007160	cell-matrix adhesion	biological_process
FBgn0001250	if	GO:0007298	border follicle cell migration	biological_process
FBgn0001250	if	GO:0007411	axon guidance	biological_process
FBgn0001250	if	GO:0007414	axonal defasciculation	biological_process
FBgn0001250	if	GO:0007419	ventral cord development	biological_process
FBgn0001250	if	GO:0007426	tracheal outgrowth, open tracheal system	biological_process
FBgn0001250	if	GO:0007427	epithelial cell migration, open tracheal system	biological_process
FBgn0001250	if	GO:0007431	salivary gland development	biological_process
FBgn0001250	if	GO:0007435	salivary gland morphogenesis	biological_process
FBgn0001250	if	GO:0007475	apposition of dorsal and ventral imaginal disc-derived wing surfaces	biological_process
FBgn0001250	if	GO:0007476	imaginal disc-derived wing morphogenesis	biological_process
FBgn0001250	if	GO:0007494	midgut development	biological_process
FBgn0001250	if	GO:0007608	sensory perception of smell	biological_process
FBgn0001250	if	GO:0016203	muscle attachment	biological_process
FBgn0001250	if	GO:0016337	single organismal cell-cell adhesion	biological_process
FBgn0001250	if	GO:0016477	cell migration	biological_process
FBgn0001250	if	GO:0021551	central nervous system morphogenesis	biological_process
FBgn0001250	if	GO:0030239	myofibril assembly	biological_process
FBgn0001250	if	GO:0033627	cell adhesion mediated by integrin	biological_process
FBgn0001250	if	GO:0034446	substrate adhesion-dependent cell spreading	biological_process
FBgn0001250	if	GO:0035099	hemocyte migration	biological_process
FBgn0001250	if	GO:0035160	maintenance of epithelial integrity, open tracheal system	biological_process
FBgn0001250	if	GO:0045185	maintenance of protein location	biological_process
FBgn0001250	if	GO:0045214	sarcomere organization	biological_process
FBgn0001250	if	GO:0051492	regulation of stress fiber assembly	biological_process
FBgn0001259	in	GO:0001736	establishment of planar polarity	biological_process
FBgn0001259	in	GO:0001737	establishment of imaginal disc-derived wing hair orientation	biological_process
FBgn0001259	in	GO:0035316	non-sensory hair organization	biological_process
FBgn0001269	inv	GO:0006355	regulation of transcription, DNA-templated	biological_process
FBgn0001269	inv	GO:0007386	compartment pattern specification	biological_process
FBgn0001269	inv	GO:0007400	neuroblast fate determination	biological_process
FBgn0001269	inv	GO:0007474	imaginal disc-derived wing vein specification	biological_process
FBgn0001269	inv	GO:0048100	wing disc anterior/posterior pattern formation	biological_process
FBgn0001269	inv	GO:0050832	defense response to fungus	biological_process
FBgn0001297	kay	GO:0001736	establishment of planar polarity	biological_process
FBgn0001297	kay	GO:0007163	establishment or maintenance of cell polarity	biological_process
FBgn0001297	kay	GO:0007254	JNK cascade	biological_process
FBgn0001297	kay	GO:0007281	germ cell development	biological_process
FBgn0001297	kay	GO:0007297	ovarian follicle cell migration	biological_process
FBgn0001297	kay	GO:0007298	border follicle cell migration	biological_process
FBgn0001297	kay	GO:0007391	dorsal closure	biological_process
FBgn0001297	kay	GO:0007464	R3/R4 cell fate commitment	biological_process
FBgn0001297	kay	GO:0009611	response to wounding	biological_process
FBgn0001297	kay	GO:0009790	embryo development	biological_process
FBgn0001297	kay	GO:0016330	second mitotic wave involved in compound eye morphogenesis	biological_process
FBgn0001297	kay	GO:0019730	antimicrobial humoral response	biological_process
FBgn0001297	kay	GO:0031660	regulation of cyclin-dependent protein serine/threonine kinase activity involved in G2/M transition of mitotic cell cycle	biological_process
FBgn0001297	kay	GO:0035220	wing disc development	biological_process
FBgn0001297	kay	GO:0042060	wound healing	biological_process
FBgn0001297	kay	GO:0045475	locomotor rhythm	biological_process
FBgn0001297	kay	GO:0045944	positive regulation of transcription from RNA polymerase II promoter	biological_process
FBgn0001297	kay	GO:0046529	imaginal disc fusion, thorax closure	biological_process
FBgn0001297	kay	GO:0048085	adult chitin-containing cuticle pigmentation	biological_process
FBgn0001297	kay	GO:0048674	collateral sprouting of injured axon	biological_process
FBgn0001297	kay	GO:0048749	compound eye development	biological_process
FBgn0001297	kay	GO:0048813	dendrite morphogenesis	biological_process
FBgn0001297	kay	GO:0051124	synaptic growth at neuromuscular junction	biological_process
FBgn0001319	kn	GO:0001700	embryonic development via the syncytial blastoderm	biological_process
FBgn0001319	kn	GO:0006355	regulation of transcription, DNA-templated	biological_process
FBgn0001319	kn	GO:0007350	blastoderm segmentation	biological_process
FBgn0001319	kn	GO:0007367	segment polarity determination	biological_process
FBgn0001319	kn	GO:0007389	pattern specification process	biological_process
FBgn0001319	kn	GO:0007419	ventral cord development	biological_process
FBgn0001319	kn	GO:0007474	imaginal disc-derived wing vein specification	biological_process
FBgn0001319	kn	GO:0007476	imaginal disc-derived wing morphogenesis	biological_process
FBgn0001319	kn	GO:0007526	larval somatic muscle development	biological_process
FBgn0001319	kn	GO:0009608	response to symbiont	biological_process
FBgn0001319	kn	GO:0010468	regulation of gene expression	biological_process
FBgn0001319	kn	GO:0016204	determination of muscle attachment site	biological_process
FBgn0001319	kn	GO:0035203	regulation of lamellocyte differentiation	biological_process
FBgn0001319	kn	GO:0035287	head segmentation	biological_process
FBgn0001319	kn	GO:0035288	anterior head segmentation	biological_process
FBgn0001319	kn	GO:0035289	posterior head segmentation	biological_process
FBgn0001319	kn	GO:0035291	specification of segmental identity, intercalary segment	biological_process
FBgn0001319	kn	GO:0042694	muscle cell fate specification	biological_process
FBgn0001319	kn	GO:0045087	innate immune response	biological_process
FBgn0001319	kn	GO:0045944	positive regulation of transcription from RNA polymerase II promoter	biological_process
FBgn0001319	kn	GO:0046427	positive regulation of JAK-STAT cascade	biological_process
FBgn0001319	kn	GO:0048813	dendrite morphogenesis	biological_process
FBgn0001319	kn	GO:0048814	regulation of dendrite morphogenesis	biological_process
FBgn0001324	kto	GO:0006357	regulation of transcription from RNA polymerase II promoter	biological_process
FBgn0001324	kto	GO:0006367	transcription initiation from RNA polymerase II promoter	biological_process
FBgn0001324	kto	GO:0007406	negative regulation of neuroblast proliferation	biological_process
FBgn0001324	kto	GO:0022416	chaeta development	biological_process
FBgn0001324	kto	GO:0030177	positive regulation of Wnt signaling pathway	biological_process
FBgn0001324	kto	GO:0035072	ecdysone-mediated induction of salivary gland cell autophagic cell death	biological_process
FBgn0001324	kto	GO:0036011	imaginal disc-derived leg segmentation	biological_process
FBgn0001324	kto	GO:0045498	sex comb development	biological_process
FBgn0001324	kto	GO:0048749	compound eye development	biological_process
FBgn0001970	Pgant35A	GO:0007424	open tracheal system development	biological_process
FBgn0001970	Pgant35A	GO:0009312	oligosaccharide biosynthetic process	biological_process
FBgn0001981	esg	GO:0000122	negative regulation of transcription from RNA polymerase II promoter	biological_process
FBgn0001981	esg	GO:0001708	cell fate specification	biological_process
FBgn0001981	esg	GO:0001709	cell fate determination	biological_process
FBgn0001981	esg	GO:0007417	central nervous system development	biological_process
FBgn0001981	esg	GO:0007422	peripheral nervous system development	biological_process
FBgn0001981	esg	GO:0007424	open tracheal system development	biological_process
FBgn0001981	esg	GO:0007427	epithelial cell migration, open tracheal system	biological_process
FBgn0001981	esg	GO:0007489	maintenance of imaginal histoblast diploidy	biological_process
FBgn0001981	esg	GO:0030718	germ-line stem cell population maintenance	biological_process
FBgn0001981	esg	GO:0032876	negative regulation of DNA endoreduplication	biological_process
FBgn0001981	esg	GO:0035094	response to nicotine	biological_process
FBgn0001981	esg	GO:0035147	branch fusion, open tracheal system	biological_process
FBgn0001981	esg	GO:0035156	fusion cell fate specification	biological_process
FBgn0001981	esg	GO:0035215	genital disc development	biological_process
FBgn0001981	esg	GO:0035220	wing disc development	biological_process
FBgn0001981	esg	GO:0042048	olfactory behavior	biological_process
FBgn0001981	esg	GO:0042332	gravitaxis	biological_process
FBgn0001981	esg	GO:0045892	negative regulation of transcription, DNA-templated	biological_process
FBgn0001981	esg	GO:0045893	positive regulation of transcription, DNA-templated	biological_process
FBgn0001981	esg	GO:0045944	positive regulation of transcription from RNA polymerase II promoter	biological_process
FBgn0001981	esg	GO:0048076	regulation of compound eye pigmentation	biological_process
FBgn0001981	esg	GO:0055059	asymmetric neuroblast division	biological_process
FBgn0002036	CG10561	GO:0055114	oxidation-reduction process	biological_process
FBgn0002283	l(3)73Ah	GO:0008150	biological_process	biological_process
FBgn0002522	lab	GO:0001709	cell fate determination	biological_process
FBgn0002522	lab	GO:0007420	brain development	biological_process
FBgn0002522	lab	GO:0007494	midgut development	biological_process
FBgn0002522	lab	GO:0030154	cell differentiation	biological_process
FBgn0002522	lab	GO:0035284	brain segmentation	biological_process
FBgn0002522	lab	GO:0045944	positive regulation of transcription from RNA polymerase II promoter	biological_process
FBgn0002522	lab	GO:0060323	head morphogenesis	biological_process
FBgn0002522	lab	GO:0090098	positive regulation of decapentaplegic signaling pathway	biological_process
FBgn0002592	E(spl)m2-BFM	GO:0001708	cell fate specification	biological_process
FBgn0002592	E(spl)m2-BFM	GO:0007219	Notch signaling pathway	biological_process
FBgn0002592	E(spl)m2-BFM	GO:0007423	sensory organ development	biological_process
FBgn0002609	E(spl)m3-HLH	GO:0006355	regulation of transcription, DNA-templated	biological_process
FBgn0002609	E(spl)m3-HLH	GO:0010906	regulation of glucose metabolic process	biological_process
FBgn0002609	E(spl)m3-HLH	GO:0048749	compound eye development	biological_process
FBgn0002631	E(spl)m5-HLH	GO:0006355	regulation of transcription, DNA-templated	biological_process
FBgn0002631	E(spl)m5-HLH	GO:0048749	compound eye development	biological_process
FBgn0002643	mam	GO:0003007	heart morphogenesis	biological_process
FBgn0002643	mam	GO:0007219	Notch signaling pathway	biological_process
FBgn0002643	mam	GO:0007398	ectoderm development	biological_process
FBgn0002643	mam	GO:0007399	nervous system development	biological_process
FBgn0002643	mam	GO:0007418	ventral midline development	biological_process
FBgn0002643	mam	GO:0007475	apposition of dorsal and ventral imaginal disc-derived wing surfaces	biological_process
FBgn0002643	mam	GO:0007476	imaginal disc-derived wing morphogenesis	biological_process
FBgn0002643	mam	GO:0007500	mesodermal cell fate determination	biological_process
FBgn0002643	mam	GO:0008356	asymmetric cell division	biological_process
FBgn0002643	mam	GO:0008407	chaeta morphogenesis	biological_process
FBgn0002643	mam	GO:0008587	imaginal disc-derived wing margin morphogenesis	biological_process
FBgn0002643	mam	GO:0030707	ovarian follicle cell development	biological_process
FBgn0002643	mam	GO:0030718	germ-line stem cell population maintenance	biological_process
FBgn0002643	mam	GO:0035019	somatic stem cell population maintenance	biological_process
FBgn0002643	mam	GO:0045944	positive regulation of transcription from RNA polymerase II promoter	biological_process
FBgn0002643	mam	GO:0048749	compound eye development	biological_process
FBgn0002673	twe	GO:0006470	protein dephosphorylation	biological_process
FBgn0002673	twe	GO:0007140	male meiotic nuclear division	biological_process
FBgn0002673	twe	GO:0007283	spermatogenesis	biological_process
FBgn0002673	twe	GO:0007348	regulation of syncytial blastoderm mitotic cell cycle	biological_process
FBgn0002673	twe	GO:0008315	G2/MI transition of meiotic cell cycle	biological_process
FBgn0002673	twe	GO:0009880	embryonic pattern specification	biological_process
FBgn0002673	twe	GO:0051078	meiotic nuclear envelope disassembly	biological_process
FBgn0002673	twe	GO:0051445	regulation of meiotic cell cycle	biological_process
FBgn0002673	twe	GO:1902751	positive regulation of cell cycle G2/M phase transition	biological_process
FBgn0002932	neur	GO:0000209	protein polyubiquitination	biological_process
FBgn0002932	neur	GO:0001964	startle response	biological_process
FBgn0002932	neur	GO:0002121	inter-male aggressive behavior	biological_process
FBgn0002932	neur	GO:0007398	ectoderm development	biological_process
FBgn0002932	neur	GO:0007399	nervous system development	biological_process
FBgn0002932	neur	GO:0007419	ventral cord development	biological_process
FBgn0002932	neur	GO:0007422	peripheral nervous system development	biological_process
FBgn0002932	neur	GO:0007423	sensory organ development	biological_process
FBgn0002932	neur	GO:0007476	imaginal disc-derived wing morphogenesis	biological_process
FBgn0002932	neur	GO:0007498	mesoderm development	biological_process
FBgn0002932	neur	GO:0007616	long-term memory	biological_process
FBgn0002932	neur	GO:0008104	protein localization	biological_process
FBgn0002932	neur	GO:0008356	asymmetric cell division	biological_process
FBgn0002932	neur	GO:0008593	regulation of Notch signaling pathway	biological_process
FBgn0002932	neur	GO:0016360	sensory organ precursor cell fate determination	biological_process
FBgn0002932	neur	GO:0030707	ovarian follicle cell development	biological_process
FBgn0002932	neur	GO:0030718	germ-line stem cell population maintenance	biological_process
FBgn0002932	neur	GO:0031987	locomotion involved in locomotory behavior	biological_process
FBgn0002932	neur	GO:0035204	negative regulation of lamellocyte differentiation	biological_process
FBgn0002932	neur	GO:0042048	olfactory behavior	biological_process
FBgn0002932	neur	GO:0045314	regulation of compound eye photoreceptor development	biological_process
FBgn0002932	neur	GO:0045747	positive regulation of Notch signaling pathway	biological_process
FBgn0002932	neur	GO:0046331	lateral inhibition	biological_process
FBgn0002932	neur	GO:0046532	regulation of photoreceptor cell differentiation	biological_process
FBgn0002932	neur	GO:0048749	compound eye development	biological_process
FBgn0002932	neur	GO:0048854	brain morphogenesis	biological_process
FBgn0002932	neur	GO:0051260	protein homooligomerization	biological_process
FBgn0002939	ninaD	GO:0007602	phototransduction	biological_process
FBgn0002939	ninaD	GO:0007603	phototransduction, visible light	biological_process
FBgn0002939	ninaD	GO:0007604	phototransduction, UV	biological_process
FBgn0002939	ninaD	GO:0016063	rhodopsin biosynthetic process	biological_process
FBgn0002939	ninaD	GO:0046867	carotenoid transport	biological_process
FBgn0003093	Pkc98E	GO:0006468	protein phosphorylation	biological_process
FBgn0003093	Pkc98E	GO:0007030	Golgi organization	biological_process
FBgn0003093	Pkc98E	GO:0007616	long-term memory	biological_process
FBgn0003093	Pkc98E	GO:0008285	negative regulation of cell proliferation	biological_process
FBgn0003093	Pkc98E	GO:0009950	dorsal/ventral axis specification	biological_process
FBgn0003093	Pkc98E	GO:0018105	peptidyl-serine phosphorylation	biological_process
FBgn0003093	Pkc98E	GO:0034389	lipid particle organization	biological_process
FBgn0003093	Pkc98E	GO:0035556	intracellular signal transduction	biological_process
FBgn0003093	Pkc98E	GO:0040018	positive regulation of multicellular organism growth	biological_process
FBgn0003093	Pkc98E	GO:0045471	response to ethanol	biological_process
FBgn0003093	Pkc98E	GO:0048812	neuron projection morphogenesis	biological_process
FBgn0003093	Pkc98E	GO:0090277	positive regulation of peptide hormone secretion	biological_process
FBgn0003149	Prm	GO:0007498	mesoderm development	biological_process
FBgn0003149	Prm	GO:0030239	myofibril assembly	biological_process
FBgn0003162	Pu	GO:0006728	pteridine biosynthetic process	biological_process
FBgn0003162	Pu	GO:0006729	tetrahydrobiopterin biosynthetic process	biological_process
FBgn0003162	Pu	GO:0008363	larval chitin-based cuticle development	biological_process
FBgn0003162	Pu	GO:0009880	embryonic pattern specification	biological_process
FBgn0003162	Pu	GO:0035185	preblastoderm mitotic cell cycle	biological_process
FBgn0003162	Pu	GO:0043095	regulation of GTP cyclohydrolase I activity	biological_process
FBgn0003162	Pu	GO:0046654	tetrahydrofolate biosynthetic process	biological_process
FBgn0003162	Pu	GO:0048067	cuticle pigmentation	biological_process
FBgn0003162	Pu	GO:0048072	compound eye pigmentation	biological_process
FBgn0003162	Pu	GO:2000274	regulation of epithelial cell migration, open tracheal system	biological_process
FBgn0003205	Ras85D	GO:0000082	G1/S transition of mitotic cell cycle	biological_process
FBgn0003205	Ras85D	GO:0001558	regulation of cell growth	biological_process
FBgn0003205	Ras85D	GO:0001708	cell fate specification	biological_process
FBgn0003205	Ras85D	GO:0001709	cell fate determination	biological_process
FBgn0003205	Ras85D	GO:0002168	instar larval development	biological_process
FBgn0003205	Ras85D	GO:0006606	protein import into nucleus	biological_process
FBgn0003205	Ras85D	GO:0007298	border follicle cell migration	biological_process
FBgn0003205	Ras85D	GO:0007309	oocyte axis specification	biological_process
FBgn0003205	Ras85D	GO:0007369	gastrulation	biological_process
FBgn0003205	Ras85D	GO:0007391	dorsal closure	biological_process
FBgn0003205	Ras85D	GO:0007422	peripheral nervous system development	biological_process
FBgn0003205	Ras85D	GO:0007426	tracheal outgrowth, open tracheal system	biological_process
FBgn0003205	Ras85D	GO:0007428	primary branching, open tracheal system	biological_process
FBgn0003205	Ras85D	GO:0007455	eye-antennal disc morphogenesis	biological_process
FBgn0003205	Ras85D	GO:0007472	wing disc morphogenesis	biological_process
FBgn0003205	Ras85D	GO:0007476	imaginal disc-derived wing morphogenesis	biological_process
FBgn0003205	Ras85D	GO:0007507	heart development	biological_process
FBgn0003205	Ras85D	GO:0007552	metamorphosis	biological_process
FBgn0003205	Ras85D	GO:0008283	cell proliferation	biological_process
FBgn0003205	Ras85D	GO:0008284	positive regulation of cell proliferation	biological_process
FBgn0003205	Ras85D	GO:0008293	torso signaling pathway	biological_process
FBgn0003205	Ras85D	GO:0008340	determination of adult lifespan	biological_process
FBgn0003205	Ras85D	GO:0008361	regulation of cell size	biological_process
FBgn0003205	Ras85D	GO:0008586	imaginal disc-derived wing vein morphogenesis	biological_process
FBgn0003205	Ras85D	GO:0008594	photoreceptor cell morphogenesis	biological_process
FBgn0003205	Ras85D	GO:0008595	anterior/posterior axis specification, embryo	biological_process
FBgn0003205	Ras85D	GO:0009267	cellular response to starvation	biological_process
FBgn0003205	Ras85D	GO:0010507	negative regulation of autophagy	biological_process
FBgn0003205	Ras85D	GO:0016049	cell growth	biological_process
FBgn0003205	Ras85D	GO:0016242	negative regulation of macroautophagy	biological_process
FBgn0003205	Ras85D	GO:0030307	positive regulation of cell growth	biological_process
FBgn0003205	Ras85D	GO:0030381	chorion-containing eggshell pattern formation	biological_process
FBgn0003205	Ras85D	GO:0030707	ovarian follicle cell development	biological_process
FBgn0003205	Ras85D	GO:0035088	establishment or maintenance of apical/basal cell polarity	biological_process
FBgn0003205	Ras85D	GO:0035099	hemocyte migration	biological_process
FBgn0003205	Ras85D	GO:0036335	intestinal stem cell homeostasis	biological_process
FBgn0003205	Ras85D	GO:0038202	TORC1 signaling	biological_process
FBgn0003205	Ras85D	GO:0040008	regulation of growth	biological_process
FBgn0003205	Ras85D	GO:0040014	regulation of multicellular organism growth	biological_process
FBgn0003205	Ras85D	GO:0042981	regulation of apoptotic process	biological_process
FBgn0003205	Ras85D	GO:0043066	negative regulation of apoptotic process	biological_process
FBgn0003205	Ras85D	GO:0043410	positive regulation of MAPK cascade	biological_process
FBgn0003205	Ras85D	GO:0045500	sevenless signaling pathway	biological_process
FBgn0003205	Ras85D	GO:0045610	regulation of hemocyte differentiation	biological_process
FBgn0003205	Ras85D	GO:0045793	positive regulation of cell size	biological_process
FBgn0003205	Ras85D	GO:0046534	positive regulation of photoreceptor cell differentiation	biological_process
FBgn0003205	Ras85D	GO:0046664	dorsal closure, amnioserosa morphology change	biological_process
FBgn0003205	Ras85D	GO:0046673	negative regulation of compound eye retinal cell programmed cell death	biological_process
FBgn0003205	Ras85D	GO:0048749	compound eye development	biological_process
FBgn0003205	Ras85D	GO:0048863	stem cell differentiation	biological_process
FBgn0003205	Ras85D	GO:0048865	stem cell fate commitment	biological_process
FBgn0003205	Ras85D	GO:0060438	trachea development	biological_process
FBgn0003205	Ras85D	GO:0072002	Malpighian tubule development	biological_process
FBgn0003205	Ras85D	GO:0072089	stem cell proliferation	biological_process
FBgn0003205	Ras85D	GO:2001234	negative regulation of apoptotic signaling pathway	biological_process
FBgn0003209	raw	GO:0002009	morphogenesis of an epithelium	biological_process
FBgn0003209	raw	GO:0007390	germ-band shortening	biological_process
FBgn0003209	raw	GO:0007391	dorsal closure	biological_process
FBgn0003209	raw	GO:0007394	dorsal closure, elongation of leading edge cells	biological_process
FBgn0003209	raw	GO:0007417	central nervous system development	biological_process
FBgn0003209	raw	GO:0007422	peripheral nervous system development	biological_process
FBgn0003209	raw	GO:0007435	salivary gland morphogenesis	biological_process
FBgn0003209	raw	GO:0007442	hindgut morphogenesis	biological_process
FBgn0003209	raw	GO:0007443	Malpighian tubule morphogenesis	biological_process
FBgn0003209	raw	GO:0008104	protein localization	biological_process
FBgn0003209	raw	GO:0008360	regulation of cell shape	biological_process
FBgn0003209	raw	GO:0008406	gonad development	biological_process
FBgn0003209	raw	GO:0035071	salivary gland cell autophagic cell death	biological_process
FBgn0003209	raw	GO:0035262	gonad morphogenesis	biological_process
FBgn0003209	raw	GO:0035297	regulation of Malpighian tubule diameter	biological_process
FBgn0003209	raw	GO:0046328	regulation of JNK cascade	biological_process
FBgn0003209	raw	GO:0046329	negative regulation of JNK cascade	biological_process
FBgn0003209	raw	GO:0048102	autophagic cell death	biological_process
FBgn0003209	raw	GO:0048567	ectodermal digestive tract morphogenesis	biological_process
FBgn0003231	ref(2)P	GO:0006511	ubiquitin-dependent protein catabolic process	biological_process
FBgn0003231	ref(2)P	GO:0007005	mitochondrion organization	biological_process
FBgn0003231	ref(2)P	GO:0016239	positive regulation of macroautophagy	biological_process
FBgn0003231	ref(2)P	GO:0030382	sperm mitochondrion organization	biological_process
FBgn0003254	rib	GO:0006355	regulation of transcription, DNA-templated	biological_process
FBgn0003254	rib	GO:0006357	regulation of transcription from RNA polymerase II promoter	biological_process
FBgn0003254	rib	GO:0007010	cytoskeleton organization	biological_process
FBgn0003254	rib	GO:0007391	dorsal closure	biological_process
FBgn0003254	rib	GO:0007417	central nervous system development	biological_process
FBgn0003254	rib	GO:0007424	open tracheal system development	biological_process
FBgn0003254	rib	GO:0007426	tracheal outgrowth, open tracheal system	biological_process
FBgn0003254	rib	GO:0007427	epithelial cell migration, open tracheal system	biological_process
FBgn0003254	rib	GO:0007428	primary branching, open tracheal system	biological_process
FBgn0003254	rib	GO:0007431	salivary gland development	biological_process
FBgn0003254	rib	GO:0007435	salivary gland morphogenesis	biological_process
FBgn0003254	rib	GO:0007442	hindgut morphogenesis	biological_process
FBgn0003254	rib	GO:0007443	Malpighian tubule morphogenesis	biological_process
FBgn0003254	rib	GO:0008104	protein localization	biological_process
FBgn0003254	rib	GO:0008258	head involution	biological_process
FBgn0003254	rib	GO:0008360	regulation of cell shape	biological_process
FBgn0003254	rib	GO:0008406	gonad development	biological_process
FBgn0003254	rib	GO:0016477	cell migration	biological_process
FBgn0003254	rib	GO:0035149	lumen formation, open tracheal system	biological_process
FBgn0003254	rib	GO:0035297	regulation of Malpighian tubule diameter	biological_process
FBgn0003254	rib	GO:0045197	establishment or maintenance of epithelial cell apical/basal polarity	biological_process
FBgn0003254	rib	GO:0061024	membrane organization	biological_process
FBgn0003261	Rm62	GO:0000381	regulation of alternative mRNA splicing, via spliceosome	biological_process
FBgn0003261	Rm62	GO:0000398	mRNA splicing, via spliceosome	biological_process
FBgn0003261	Rm62	GO:0010501	RNA secondary structure unwinding	biological_process
FBgn0003261	Rm62	GO:0016246	RNA interference	biological_process
FBgn0003261	Rm62	GO:0019730	antimicrobial humoral response	biological_process
FBgn0003261	Rm62	GO:0050688	regulation of defense response to virus	biological_process
FBgn0003295	ru	GO:0001745	compound eye morphogenesis	biological_process
FBgn0003295	ru	GO:0001752	compound eye photoreceptor fate commitment	biological_process
FBgn0003295	ru	GO:0003015	heart process	biological_process
FBgn0003295	ru	GO:0007427	epithelial cell migration, open tracheal system	biological_process
FBgn0003295	ru	GO:0007479	leg disc proximal/distal pattern formation	biological_process
FBgn0003295	ru	GO:0016485	protein processing	biological_process
FBgn0003295	ru	GO:0042676	compound eye cone cell fate commitment	biological_process
FBgn0003295	ru	GO:0048085	adult chitin-containing cuticle pigmentation	biological_process
FBgn0003295	ru	GO:0050714	positive regulation of protein secretion	biological_process
FBgn0003300	run	GO:0007366	periodic partitioning by pair rule gene	biological_process
FBgn0003300	run	GO:0007377	germ-band extension	biological_process
FBgn0003300	run	GO:0007400	neuroblast fate determination	biological_process
FBgn0003300	run	GO:0007411	axon guidance	biological_process
FBgn0003300	run	GO:0007419	ventral cord development	biological_process
FBgn0003300	run	GO:0007540	sex determination, establishment of X:A ratio	biological_process
FBgn0003300	run	GO:0045892	negative regulation of transcription, DNA-templated	biological_process
FBgn0003300	run	GO:0045893	positive regulation of transcription, DNA-templated	biological_process
FBgn0003300	run	GO:0045944	positive regulation of transcription from RNA polymerase II promoter	biological_process
FBgn0003300	run	GO:0048592	eye morphogenesis	biological_process
FBgn0003300	run	GO:0048813	dendrite morphogenesis	biological_process
FBgn0003334	Scm	GO:0006355	regulation of transcription, DNA-templated	biological_process
FBgn0003334	Scm	GO:0007409	axonogenesis	biological_process
FBgn0003334	Scm	GO:0007419	ventral cord development	biological_process
FBgn0003334	Scm	GO:0016458	gene silencing	biological_process
FBgn0003334	Scm	GO:0022008	neurogenesis	biological_process
FBgn0003334	Scm	GO:0030708	germarium-derived female germ-line cyst encapsulation	biological_process
FBgn0003334	Scm	GO:0030713	ovarian follicle cell stalk formation	biological_process
FBgn0003334	Scm	GO:0045892	negative regulation of transcription, DNA-templated	biological_process
FBgn0003334	Scm	GO:0045926	negative regulation of growth	biological_process
FBgn0003334	Scm	GO:0048749	compound eye development	biological_process
FBgn0003390	shf	GO:0007224	smoothened signaling pathway	biological_process
FBgn0003390	shf	GO:0008039	synaptic target recognition	biological_process
FBgn0003390	shf	GO:0008589	regulation of smoothened signaling pathway	biological_process
FBgn0003390	shf	GO:0016055	Wnt signaling pathway	biological_process
FBgn0003390	shf	GO:0045880	positive regulation of smoothened signaling pathway	biological_process
FBgn0003390	shf	GO:0050821	protein stabilization	biological_process
FBgn0003448	sna	GO:0000122	negative regulation of transcription from RNA polymerase II promoter	biological_process
FBgn0003448	sna	GO:0007369	gastrulation	biological_process
FBgn0003448	sna	GO:0007370	ventral furrow formation	biological_process
FBgn0003448	sna	GO:0007417	central nervous system development	biological_process
FBgn0003448	sna	GO:0007443	Malpighian tubule morphogenesis	biological_process
FBgn0003448	sna	GO:0007498	mesoderm development	biological_process
FBgn0003448	sna	GO:0007499	ectoderm and mesoderm interaction	biological_process
FBgn0003448	sna	GO:0007500	mesodermal cell fate determination	biological_process
FBgn0003448	sna	GO:0007501	mesodermal cell fate specification	biological_process
FBgn0003448	sna	GO:0007517	muscle organ development	biological_process
FBgn0003448	sna	GO:0009950	dorsal/ventral axis specification	biological_process
FBgn0003448	sna	GO:0010004	gastrulation involving germ band extension	biological_process
FBgn0003448	sna	GO:0010629	negative regulation of gene expression	biological_process
FBgn0003448	sna	GO:0031065	positive regulation of histone deacetylation	biological_process
FBgn0003448	sna	GO:0034332	adherens junction organization	biological_process
FBgn0003448	sna	GO:0045892	negative regulation of transcription, DNA-templated	biological_process
FBgn0003448	sna	GO:0045893	positive regulation of transcription, DNA-templated	biological_process
FBgn0003448	sna	GO:0045944	positive regulation of transcription from RNA polymerase II promoter	biological_process
FBgn0003448	sna	GO:0048749	compound eye development	biological_process
FBgn0003448	sna	GO:0048813	dendrite morphogenesis	biological_process
FBgn0003448	sna	GO:0055059	asymmetric neuroblast division	biological_process
FBgn0003507	srp	GO:0001706	endoderm formation	biological_process
FBgn0003507	srp	GO:0001709	cell fate determination	biological_process
FBgn0003507	srp	GO:0001710	mesodermal cell fate commitment	biological_process
FBgn0003507	srp	GO:0006909	phagocytosis	biological_process
FBgn0003507	srp	GO:0006914	autophagy	biological_process
FBgn0003507	srp	GO:0007390	germ-band shortening	biological_process
FBgn0003507	srp	GO:0007391	dorsal closure	biological_process
FBgn0003507	srp	GO:0007435	salivary gland morphogenesis	biological_process
FBgn0003507	srp	GO:0007492	endoderm development	biological_process
FBgn0003507	srp	GO:0007494	midgut development	biological_process
FBgn0003507	srp	GO:0007503	fat body development	biological_process
FBgn0003507	srp	GO:0007516	hemocyte development	biological_process
FBgn0003507	srp	GO:0008258	head involution	biological_process
FBgn0003507	srp	GO:0008354	germ cell migration	biological_process
FBgn0003507	srp	GO:0010906	regulation of glucose metabolic process	biological_process
FBgn0003507	srp	GO:0030097	hemopoiesis	biological_process
FBgn0003507	srp	GO:0035050	embryonic heart tube development	biological_process
FBgn0003507	srp	GO:0035162	embryonic hemopoiesis	biological_process
FBgn0003507	srp	GO:0035167	larval lymph gland hemopoiesis	biological_process
FBgn0003507	srp	GO:0042688	crystal cell differentiation	biological_process
FBgn0003507	srp	GO:0042690	negative regulation of crystal cell differentiation	biological_process
FBgn0003507	srp	GO:0045165	cell fate commitment	biological_process
FBgn0003507	srp	GO:0045893	positive regulation of transcription, DNA-templated	biological_process
FBgn0003507	srp	GO:0046665	amnioserosa maintenance	biological_process
FBgn0003507	srp	GO:0048542	lymph gland development	biological_process
FBgn0003513	ss	GO:0000122	negative regulation of transcription from RNA polymerase II promoter	biological_process
FBgn0003513	ss	GO:0007469	antennal development	biological_process
FBgn0003513	ss	GO:0007613	memory	biological_process
FBgn0003513	ss	GO:0008049	male courtship behavior	biological_process
FBgn0003513	ss	GO:0009410	response to xenobiotic stimulus	biological_process
FBgn0003513	ss	GO:0010092	specification of animal organ identity	biological_process
FBgn0003513	ss	GO:0036011	imaginal disc-derived leg segmentation	biological_process
FBgn0003513	ss	GO:0045676	regulation of R7 cell differentiation	biological_process
FBgn0003513	ss	GO:0045944	positive regulation of transcription from RNA polymerase II promoter	biological_process
FBgn0003513	ss	GO:0048800	antennal morphogenesis	biological_process
FBgn0003513	ss	GO:0048814	regulation of dendrite morphogenesis	biological_process
FBgn0003720	tll	GO:0001708	cell fate specification	biological_process
FBgn0003720	tll	GO:0001746	Bolwig's organ morphogenesis	biological_process
FBgn0003720	tll	GO:0001748	optic lobe placode development	biological_process
FBgn0003720	tll	GO:0002121	inter-male aggressive behavior	biological_process
FBgn0003720	tll	GO:0006351	transcription, DNA-templated	biological_process
FBgn0003720	tll	GO:0007362	terminal region determination	biological_process
FBgn0003720	tll	GO:0007369	gastrulation	biological_process
FBgn0003720	tll	GO:0008293	torso signaling pathway	biological_process
FBgn0003720	tll	GO:0009948	anterior/posterior axis specification	biological_process
FBgn0003720	tll	GO:0010906	regulation of glucose metabolic process	biological_process
FBgn0003720	tll	GO:0014019	neuroblast development	biological_process
FBgn0003720	tll	GO:0016319	mushroom body development	biological_process
FBgn0003720	tll	GO:0023061	signal release	biological_process
FBgn0003720	tll	GO:0035271	ring gland development	biological_process
FBgn0003720	tll	GO:0043401	steroid hormone mediated signaling pathway	biological_process
FBgn0003720	tll	GO:0045165	cell fate commitment	biological_process
FBgn0003720	tll	GO:0045944	positive regulation of transcription from RNA polymerase II promoter	biological_process
FBgn0003720	tll	GO:0051726	regulation of cell cycle	biological_process
FBgn0003720	tll	GO:0055057	neuroblast division	biological_process
FBgn0003721	Tm1	GO:0006936	muscle contraction	biological_process
FBgn0003721	Tm1	GO:0007015	actin filament organization	biological_process
FBgn0003721	Tm1	GO:0007315	pole plasm assembly	biological_process
FBgn0003721	Tm1	GO:0010591	regulation of lamellipodium assembly	biological_process
FBgn0003721	Tm1	GO:0043149	stress fiber assembly	biological_process
FBgn0003721	Tm1	GO:0045451	pole plasm oskar mRNA localization	biological_process
FBgn0003721	Tm1	GO:0048477	oogenesis	biological_process
FBgn0003721	Tm1	GO:0048813	dendrite morphogenesis	biological_process
FBgn0003721	Tm1	GO:0055093	response to hyperoxia	biological_process
FBgn0003867	tsl	GO:0007362	terminal region determination	biological_process
FBgn0003867	tsl	GO:0008293	torso signaling pathway	biological_process
FBgn0003867	tsl	GO:0008595	anterior/posterior axis specification, embryo	biological_process
FBgn0003867	tsl	GO:0009880	embryonic pattern specification	biological_process
FBgn0003867	tsl	GO:0040018	positive regulation of multicellular organism growth	biological_process
FBgn0003870	ttk	GO:0001709	cell fate determination	biological_process
FBgn0003870	ttk	GO:0001964	startle response	biological_process
FBgn0003870	ttk	GO:0002121	inter-male aggressive behavior	biological_process
FBgn0003870	ttk	GO:0007298	border follicle cell migration	biological_process
FBgn0003870	ttk	GO:0007422	peripheral nervous system development	biological_process
FBgn0003870	ttk	GO:0007426	tracheal outgrowth, open tracheal system	biological_process
FBgn0003870	ttk	GO:0008360	regulation of cell shape	biological_process
FBgn0003870	ttk	GO:0016476	regulation of embryonic cell shape	biological_process
FBgn0003870	ttk	GO:0030707	ovarian follicle cell development	biological_process
FBgn0003870	ttk	GO:0031987	locomotion involved in locomotory behavior	biological_process
FBgn0003870	ttk	GO:0035001	dorsal trunk growth, open tracheal system	biological_process
FBgn0003870	ttk	GO:0035147	branch fusion, open tracheal system	biological_process
FBgn0003870	ttk	GO:0035151	regulation of tube size, open tracheal system	biological_process
FBgn0003870	ttk	GO:0040003	chitin-based cuticle development	biological_process
FBgn0003870	ttk	GO:0042675	compound eye cone cell differentiation	biological_process
FBgn0003870	ttk	GO:0042682	regulation of compound eye cone cell fate specification	biological_process
FBgn0003870	ttk	GO:0043388	positive regulation of DNA binding	biological_process
FBgn0003870	ttk	GO:0045467	R7 cell development	biological_process
FBgn0003870	ttk	GO:0045892	negative regulation of transcription, DNA-templated	biological_process
FBgn0003870	ttk	GO:0045944	positive regulation of transcription from RNA polymerase II promoter	biological_process
FBgn0003870	ttk	GO:0046843	dorsal appendage formation	biological_process
FBgn0003870	ttk	GO:0048053	R1/R6 development	biological_process
FBgn0003870	ttk	GO:0048626	myoblast fate specification	biological_process
FBgn0003870	ttk	GO:0048666	neuron development	biological_process
FBgn0003870	ttk	GO:0048750	compound eye corneal lens morphogenesis	biological_process
FBgn0003870	ttk	GO:0048813	dendrite morphogenesis	biological_process
FBgn0003870	ttk	GO:0048854	brain morphogenesis	biological_process
FBgn0003870	ttk	GO:0060446	branching involved in open tracheal system development	biological_process
FBgn0004101	bs	GO:0002168	instar larval development	biological_process
FBgn0004101	bs	GO:0007424	open tracheal system development	biological_process
FBgn0004101	bs	GO:0007430	terminal branching, open tracheal system	biological_process
FBgn0004101	bs	GO:0007475	apposition of dorsal and ventral imaginal disc-derived wing surfaces	biological_process
FBgn0004101	bs	GO:0007476	imaginal disc-derived wing morphogenesis	biological_process
FBgn0004101	bs	GO:0007614	short-term memory	biological_process
FBgn0004101	bs	GO:0008586	imaginal disc-derived wing vein morphogenesis	biological_process
FBgn0004101	bs	GO:0030154	cell differentiation	biological_process
FBgn0004101	bs	GO:0030431	sleep	biological_process
FBgn0004101	bs	GO:0035154	terminal cell fate specification, open tracheal system	biological_process
FBgn0004101	bs	GO:0035209	pupal development	biological_process
FBgn0004101	bs	GO:0035220	wing disc development	biological_process
FBgn0004101	bs	GO:0045165	cell fate commitment	biological_process
FBgn0004101	bs	GO:0045944	positive regulation of transcription from RNA polymerase II promoter	biological_process
FBgn0004170	sc	GO:0006355	regulation of transcription, DNA-templated	biological_process
FBgn0004170	sc	GO:0007346	regulation of mitotic cell cycle	biological_process
FBgn0004170	sc	GO:0007399	nervous system development	biological_process
FBgn0004170	sc	GO:0007400	neuroblast fate determination	biological_process
FBgn0004170	sc	GO:0007417	central nervous system development	biological_process
FBgn0004170	sc	GO:0007419	ventral cord development	biological_process
FBgn0004170	sc	GO:0007422	peripheral nervous system development	biological_process
FBgn0004170	sc	GO:0007423	sensory organ development	biological_process
FBgn0004170	sc	GO:0007530	sex determination	biological_process
FBgn0004170	sc	GO:0007540	sex determination, establishment of X:A ratio	biological_process
FBgn0004170	sc	GO:0008407	chaeta morphogenesis	biological_process
FBgn0004170	sc	GO:0010906	regulation of glucose metabolic process	biological_process
FBgn0004170	sc	GO:0022416	chaeta development	biological_process
FBgn0004170	sc	GO:0043066	negative regulation of apoptotic process	biological_process
FBgn0004170	sc	GO:0045944	positive regulation of transcription from RNA polymerase II promoter	biological_process
FBgn0004170	sc	GO:0050767	regulation of neurogenesis	biological_process
FBgn0004170	sc	GO:0061382	Malpighian tubule tip cell differentiation	biological_process
FBgn0004197	Ser	GO:0007219	Notch signaling pathway	biological_process
FBgn0004197	Ser	GO:0007423	sensory organ development	biological_process
FBgn0004197	Ser	GO:0007431	salivary gland development	biological_process
FBgn0004197	Ser	GO:0007435	salivary gland morphogenesis	biological_process
FBgn0004197	Ser	GO:0007436	larval salivary gland morphogenesis	biological_process
FBgn0004197	Ser	GO:0007451	dorsal/ventral lineage restriction, imaginal disc	biological_process
FBgn0004197	Ser	GO:0007476	imaginal disc-derived wing morphogenesis	biological_process
FBgn0004197	Ser	GO:0014009	glial cell proliferation	biological_process
FBgn0004197	Ser	GO:0016330	second mitotic wave involved in compound eye morphogenesis	biological_process
FBgn0004197	Ser	GO:0030718	germ-line stem cell population maintenance	biological_process
FBgn0004197	Ser	GO:0035017	cuticle pattern formation	biological_process
FBgn0004197	Ser	GO:0035167	larval lymph gland hemopoiesis	biological_process
FBgn0004197	Ser	GO:0035170	lymph gland crystal cell differentiation	biological_process
FBgn0004197	Ser	GO:0035204	negative regulation of lamellocyte differentiation	biological_process
FBgn0004197	Ser	GO:0035214	eye-antennal disc development	biological_process
FBgn0004197	Ser	GO:0036011	imaginal disc-derived leg segmentation	biological_process
FBgn0004197	Ser	GO:0042688	crystal cell differentiation	biological_process
FBgn0004197	Ser	GO:0042689	regulation of crystal cell differentiation	biological_process
FBgn0004197	Ser	GO:0045746	negative regulation of Notch signaling pathway	biological_process
FBgn0004197	Ser	GO:0046331	lateral inhibition	biological_process
FBgn0004197	Ser	GO:0048749	compound eye development	biological_process
FBgn0004198	ct	GO:0000122	negative regulation of transcription from RNA polymerase II promoter	biological_process
FBgn0004198	ct	GO:0000278	mitotic cell cycle	biological_process
FBgn0004198	ct	GO:0006355	regulation of transcription, DNA-templated	biological_process
FBgn0004198	ct	GO:0007417	central nervous system development	biological_process
FBgn0004198	ct	GO:0007422	peripheral nervous system development	biological_process
FBgn0004198	ct	GO:0007424	open tracheal system development	biological_process
FBgn0004198	ct	GO:0007443	Malpighian tubule morphogenesis	biological_process
FBgn0004198	ct	GO:0007469	antennal development	biological_process
FBgn0004198	ct	GO:0007605	sensory perception of sound	biological_process
FBgn0004198	ct	GO:0008585	female gonad development	biological_process
FBgn0004198	ct	GO:0008587	imaginal disc-derived wing margin morphogenesis	biological_process
FBgn0004198	ct	GO:0030707	ovarian follicle cell development	biological_process
FBgn0004198	ct	GO:0030713	ovarian follicle cell stalk formation	biological_process
FBgn0004198	ct	GO:0035277	spiracle morphogenesis, open tracheal system	biological_process
FBgn0004198	ct	GO:0045746	negative regulation of Notch signaling pathway	biological_process
FBgn0004198	ct	GO:0048098	antennal joint development	biological_process
FBgn0004198	ct	GO:0048193	Golgi vesicle transport	biological_process
FBgn0004198	ct	GO:0048477	oogenesis	biological_process
FBgn0004198	ct	GO:0048813	dendrite morphogenesis	biological_process
FBgn0004198	ct	GO:0060288	formation of a compartment boundary	biological_process
FBgn0004198	ct	GO:0061332	Malpighian tubule bud morphogenesis	biological_process
FBgn0004198	ct	GO:0070983	dendrite guidance	biological_process
FBgn0004242	Syt1	GO:0007268	chemical synaptic transmission	biological_process
FBgn0004242	Syt1	GO:0007269	neurotransmitter secretion	biological_process
FBgn0004242	Syt1	GO:0007317	regulation of pole plasm oskar mRNA localization	biological_process
FBgn0004242	Syt1	GO:0008345	larval locomotory behavior	biological_process
FBgn0004242	Syt1	GO:0016079	synaptic vesicle exocytosis	biological_process
FBgn0004242	Syt1	GO:0016192	vesicle-mediated transport	biological_process
FBgn0004242	Syt1	GO:0017158	regulation of calcium ion-dependent exocytosis	biological_process
FBgn0004242	Syt1	GO:0031340	positive regulation of vesicle fusion	biological_process
FBgn0004242	Syt1	GO:0048488	synaptic vesicle endocytosis	biological_process
FBgn0004242	Syt1	GO:0048791	calcium ion-regulated exocytosis of neurotransmitter	biological_process
FBgn0004242	Syt1	GO:0050803	regulation of synapse structure or activity	biological_process
FBgn0004242	Syt1	GO:0060024	rhythmic synaptic transmission	biological_process
FBgn0004242	Syt1	GO:1900073	regulation of neuromuscular synaptic transmission	biological_process
FBgn0004359	T48	GO:0007370	ventral furrow formation	biological_process
FBgn0004364	18w	GO:0003401	axis elongation	biological_process
FBgn0004364	18w	GO:0006952	defense response	biological_process
FBgn0004364	18w	GO:0006955	immune response	biological_process
FBgn0004364	18w	GO:0007155	cell adhesion	biological_process
FBgn0004364	18w	GO:0007165	signal transduction	biological_process
FBgn0004364	18w	GO:0007275	multicellular organism development	biological_process
FBgn0004364	18w	GO:0007297	ovarian follicle cell migration	biological_process
FBgn0004364	18w	GO:0007419	ventral cord development	biological_process
FBgn0004364	18w	GO:0009653	anatomical structure morphogenesis	biological_process
FBgn0004364	18w	GO:0019730	antimicrobial humoral response	biological_process
FBgn0004364	18w	GO:0019731	antibacterial humoral response	biological_process
FBgn0004364	18w	GO:0030703	eggshell formation	biological_process
FBgn0004364	18w	GO:0048598	embryonic morphogenesis	biological_process
FBgn0004364	18w	GO:0060026	convergent extension	biological_process
FBgn0004370	Ptp10D	GO:0006470	protein dephosphorylation	biological_process
FBgn0004370	Ptp10D	GO:0007411	axon guidance	biological_process
FBgn0004370	Ptp10D	GO:0007417	central nervous system development	biological_process
FBgn0004370	Ptp10D	GO:0007424	open tracheal system development	biological_process
FBgn0004370	Ptp10D	GO:0007616	long-term memory	biological_process
FBgn0004370	Ptp10D	GO:0008045	motor neuron axon guidance	biological_process
FBgn0004381	Klp68D	GO:0007018	microtubule-based movement	biological_process
FBgn0004381	Klp68D	GO:0007608	sensory perception of smell	biological_process
FBgn0004381	Klp68D	GO:0008089	anterograde axonal transport	biological_process
FBgn0004381	Klp68D	GO:0030951	establishment or maintenance of microtubule cytoskeleton polarity	biological_process
FBgn0004396	CrebA	GO:0007431	salivary gland development	biological_process
FBgn0004396	CrebA	GO:0007435	salivary gland morphogenesis	biological_process
FBgn0004396	CrebA	GO:0008363	larval chitin-based cuticle development	biological_process
FBgn0004396	CrebA	GO:0009953	dorsal/ventral pattern formation	biological_process
FBgn0004396	CrebA	GO:0010906	regulation of glucose metabolic process	biological_process
FBgn0004396	CrebA	GO:0035293	chitin-based larval cuticle pattern formation	biological_process
FBgn0004396	CrebA	GO:0045893	positive regulation of transcription, DNA-templated	biological_process
FBgn0004396	CrebA	GO:0045944	positive regulation of transcription from RNA polymerase II promoter	biological_process
FBgn0004397	Vinc	GO:0006909	phagocytosis	biological_process
FBgn0004397	Vinc	GO:0007016	cytoskeletal anchoring at plasma membrane	biological_process
FBgn0004397	Vinc	GO:0007155	cell adhesion	biological_process
FBgn0004397	Vinc	GO:0048812	neuron projection morphogenesis	biological_process
FBgn0004511	dy	GO:0000902	cell morphogenesis	biological_process
FBgn0004511	dy	GO:0007476	imaginal disc-derived wing morphogenesis	biological_process
FBgn0004569	aos	GO:0001654	eye development	biological_process
FBgn0004569	aos	GO:0007455	eye-antennal disc morphogenesis	biological_process
FBgn0004569	aos	GO:0007472	wing disc morphogenesis	biological_process
FBgn0004569	aos	GO:0007474	imaginal disc-derived wing vein specification	biological_process
FBgn0004569	aos	GO:0007476	imaginal disc-derived wing morphogenesis	biological_process
FBgn0004569	aos	GO:0007482	haltere development	biological_process
FBgn0004569	aos	GO:0009996	negative regulation of cell fate specification	biological_process
FBgn0004569	aos	GO:0016318	ommatidial rotation	biological_process
FBgn0004569	aos	GO:0030707	ovarian follicle cell development	biological_process
FBgn0004569	aos	GO:0035215	genital disc development	biological_process
FBgn0004569	aos	GO:0042059	negative regulation of epidermal growth factor receptor signaling pathway	biological_process
FBgn0004569	aos	GO:0042067	establishment of ommatidial planar polarity	biological_process
FBgn0004569	aos	GO:0043065	positive regulation of apoptotic process	biological_process
FBgn0004569	aos	GO:0045596	negative regulation of cell differentiation	biological_process
FBgn0004569	aos	GO:0046331	lateral inhibition	biological_process
FBgn0004569	aos	GO:0050768	negative regulation of neurogenesis	biological_process
FBgn0004569	aos	GO:0060233	oenocyte delamination	biological_process
FBgn0004569	aos	GO:2000737	negative regulation of stem cell differentiation	biological_process
FBgn0004575	Syn	GO:0007269	neurotransmitter secretion	biological_process
FBgn0004575	Syn	GO:0007613	memory	biological_process
FBgn0004575	Syn	GO:0008049	male courtship behavior	biological_process
FBgn0004575	Syn	GO:0008306	associative learning	biological_process
FBgn0004575	Syn	GO:0008355	olfactory learning	biological_process
FBgn0004575	Syn	GO:0009408	response to heat	biological_process
FBgn0004575	Syn	GO:0016079	synaptic vesicle exocytosis	biological_process
FBgn0004575	Syn	GO:0048149	behavioral response to ethanol	biological_process
FBgn0004575	Syn	GO:0051124	synaptic growth at neuromuscular junction	biological_process
FBgn0004575	Syn	GO:0071632	optomotor response	biological_process
FBgn0004575	Syn	GO:0072553	terminal button organization	biological_process
FBgn0004583	ex	GO:0001745	compound eye morphogenesis	biological_process
FBgn0004583	ex	GO:0001751	compound eye photoreceptor cell differentiation	biological_process
FBgn0004583	ex	GO:0007050	cell cycle arrest	biological_process
FBgn0004583	ex	GO:0007096	regulation of exit from mitosis	biological_process
FBgn0004583	ex	GO:0007298	border follicle cell migration	biological_process
FBgn0004583	ex	GO:0008101	decapentaplegic signaling pathway	biological_process
FBgn0004583	ex	GO:0008285	negative regulation of cell proliferation	biological_process
FBgn0004583	ex	GO:0009966	regulation of signal transduction	biological_process
FBgn0004583	ex	GO:0030707	ovarian follicle cell development	biological_process
FBgn0004583	ex	GO:0032456	endocytic recycling	biological_process
FBgn0004583	ex	GO:0035329	hippo signaling	biological_process
FBgn0004583	ex	GO:0035330	regulation of hippo signaling	biological_process
FBgn0004583	ex	GO:0035331	negative regulation of hippo signaling	biological_process
FBgn0004583	ex	GO:0040008	regulation of growth	biological_process
FBgn0004583	ex	GO:0042327	positive regulation of phosphorylation	biological_process
FBgn0004583	ex	GO:0042981	regulation of apoptotic process	biological_process
FBgn0004583	ex	GO:0045571	negative regulation of imaginal disc growth	biological_process
FBgn0004583	ex	GO:0045595	regulation of cell differentiation	biological_process
FBgn0004583	ex	GO:0045892	negative regulation of transcription, DNA-templated	biological_process
FBgn0004583	ex	GO:0046620	regulation of organ growth	biological_process
FBgn0004583	ex	GO:0046621	negative regulation of organ growth	biological_process
FBgn0004595	pros	GO:0000122	negative regulation of transcription from RNA polymerase II promoter	biological_process
FBgn0004595	pros	GO:0001708	cell fate specification	biological_process
FBgn0004595	pros	GO:0001754	eye photoreceptor cell differentiation	biological_process
FBgn0004595	pros	GO:0006355	regulation of transcription, DNA-templated	biological_process
FBgn0004595	pros	GO:0006909	phagocytosis	biological_process
FBgn0004595	pros	GO:0007399	nervous system development	biological_process
FBgn0004595	pros	GO:0007400	neuroblast fate determination	biological_process
FBgn0004595	pros	GO:0007402	ganglion mother cell fate determination	biological_process
FBgn0004595	pros	GO:0007405	neuroblast proliferation	biological_process
FBgn0004595	pros	GO:0007406	negative regulation of neuroblast proliferation	biological_process
FBgn0004595	pros	GO:0007409	axonogenesis	biological_process
FBgn0004595	pros	GO:0007411	axon guidance	biological_process
FBgn0004595	pros	GO:0007416	synapse assembly	biological_process
FBgn0004595	pros	GO:0007417	central nervous system development	biological_process
FBgn0004595	pros	GO:0007419	ventral cord development	biological_process
FBgn0004595	pros	GO:0007420	brain development	biological_process
FBgn0004595	pros	GO:0007422	peripheral nervous system development	biological_process
FBgn0004595	pros	GO:0007423	sensory organ development	biological_process
FBgn0004595	pros	GO:0007465	R7 cell fate commitment	biological_process
FBgn0004595	pros	GO:0007619	courtship behavior	biological_process
FBgn0004595	pros	GO:0008049	male courtship behavior	biological_process
FBgn0004595	pros	GO:0008104	protein localization	biological_process
FBgn0004595	pros	GO:0008285	negative regulation of cell proliferation	biological_process
FBgn0004595	pros	GO:0008356	asymmetric cell division	biological_process
FBgn0004595	pros	GO:0010001	glial cell differentiation	biological_process
FBgn0004595	pros	GO:0010628	positive regulation of gene expression	biological_process
FBgn0004595	pros	GO:0010629	negative regulation of gene expression	biological_process
FBgn0004595	pros	GO:0042673	regulation of retinal cone cell fate specification	biological_process
FBgn0004595	pros	GO:0042676	compound eye cone cell fate commitment	biological_process
FBgn0004595	pros	GO:0045165	cell fate commitment	biological_process
FBgn0004595	pros	GO:0045664	regulation of neuron differentiation	biological_process
FBgn0004595	pros	GO:0045676	regulation of R7 cell differentiation	biological_process
FBgn0004595	pros	GO:0045944	positive regulation of transcription from RNA polymerase II promoter	biological_process
FBgn0004595	pros	GO:0048813	dendrite morphogenesis	biological_process
FBgn0004595	pros	GO:0050771	negative regulation of axonogenesis	biological_process
FBgn0004595	pros	GO:0050909	sensory perception of taste	biological_process
FBgn0004595	pros	GO:0055059	asymmetric neuroblast division	biological_process
FBgn0004595	pros	GO:0055060	asymmetric neuroblast division resulting in ganglion mother cell formation	biological_process
FBgn0004595	pros	GO:0060385	axonogenesis involved in innervation	biological_process
FBgn0004595	pros	GO:0070314	G1 to G0 transition	biological_process
FBgn0004595	pros	GO:0070983	dendrite guidance	biological_process
FBgn0004595	pros	GO:1900180	regulation of protein localization to nucleus	biological_process
FBgn0004666	sim	GO:0006355	regulation of transcription, DNA-templated	biological_process
FBgn0004666	sim	GO:0007398	ectoderm development	biological_process
FBgn0004666	sim	GO:0007409	axonogenesis	biological_process
FBgn0004666	sim	GO:0007411	axon guidance	biological_process
FBgn0004666	sim	GO:0007418	ventral midline development	biological_process
FBgn0004666	sim	GO:0007419	ventral cord development	biological_process
FBgn0004666	sim	GO:0007420	brain development	biological_process
FBgn0004666	sim	GO:0007628	adult walking behavior	biological_process
FBgn0004666	sim	GO:0035225	determination of genital disc primordium	biological_process
FBgn0004666	sim	GO:0040011	locomotion	biological_process
FBgn0004666	sim	GO:0045944	positive regulation of transcription from RNA polymerase II promoter	biological_process
FBgn0004839	otk	GO:0001736	establishment of planar polarity	biological_process
FBgn0004839	otk	GO:0006468	protein phosphorylation	biological_process
FBgn0004839	otk	GO:0007155	cell adhesion	biological_process
FBgn0004839	otk	GO:0007411	axon guidance	biological_process
FBgn0004839	otk	GO:0031290	retinal ganglion cell axon guidance	biological_process
FBgn0004839	otk	GO:0035260	internal genitalia morphogenesis	biological_process
FBgn0004839	otk	GO:0048803	imaginal disc-derived male genitalia morphogenesis	biological_process
FBgn0004839	otk	GO:0048804	imaginal disc-derived female genitalia morphogenesis	biological_process
FBgn0004839	otk	GO:0060026	convergent extension	biological_process
FBgn0004839	otk	GO:0072499	photoreceptor cell axon guidance	biological_process
FBgn0004839	otk	GO:0090090	negative regulation of canonical Wnt signaling pathway	biological_process
FBgn0004862	bap	GO:0001710	mesodermal cell fate commitment	biological_process
FBgn0004862	bap	GO:0006357	regulation of transcription from RNA polymerase II promoter	biological_process
FBgn0004862	bap	GO:0007494	midgut development	biological_process
FBgn0004862	bap	GO:0007498	mesoderm development	biological_process
FBgn0004862	bap	GO:0007501	mesodermal cell fate specification	biological_process
FBgn0004862	bap	GO:0007507	heart development	biological_process
FBgn0004862	bap	GO:0007522	visceral muscle development	biological_process
FBgn0004862	bap	GO:0045944	positive regulation of transcription from RNA polymerase II promoter	biological_process
FBgn0004863	C15	GO:0007480	imaginal disc-derived leg morphogenesis	biological_process
FBgn0004863	C15	GO:0007501	mesodermal cell fate specification	biological_process
FBgn0004863	C15	GO:0022416	chaeta development	biological_process
FBgn0004863	C15	GO:0035015	elongation of arista core	biological_process
FBgn0004863	C15	GO:0035218	leg disc development	biological_process
FBgn0004863	C15	GO:0045747	positive regulation of Notch signaling pathway	biological_process
FBgn0004863	C15	GO:0045892	negative regulation of transcription, DNA-templated	biological_process
FBgn0004863	C15	GO:0045893	positive regulation of transcription, DNA-templated	biological_process
FBgn0004863	C15	GO:0048800	antennal morphogenesis	biological_process
FBgn0004863	C15	GO:0051726	regulation of cell cycle	biological_process
FBgn0004878	cas	GO:0006355	regulation of transcription, DNA-templated	biological_process
FBgn0004878	cas	GO:0007402	ganglion mother cell fate determination	biological_process
FBgn0004878	cas	GO:0007417	central nervous system development	biological_process
FBgn0004878	cas	GO:0007419	ventral cord development	biological_process
FBgn0004878	cas	GO:0009791	post-embryonic development	biological_process
FBgn0004878	cas	GO:0010906	regulation of glucose metabolic process	biological_process
FBgn0004878	cas	GO:0014019	neuroblast development	biological_process
FBgn0004878	cas	GO:0016319	mushroom body development	biological_process
FBgn0004878	cas	GO:0021782	glial cell development	biological_process
FBgn0004878	cas	GO:0040034	regulation of development, heterochronic	biological_process
FBgn0004878	cas	GO:0045892	negative regulation of transcription, DNA-templated	biological_process
FBgn0004878	cas	GO:0048699	generation of neurons	biological_process
FBgn0004914	Hnf4	GO:0006357	regulation of transcription from RNA polymerase II promoter	biological_process
FBgn0004914	Hnf4	GO:0008286	insulin receptor signaling pathway	biological_process
FBgn0004914	Hnf4	GO:0010906	regulation of glucose metabolic process	biological_process
FBgn0004914	Hnf4	GO:0016042	lipid catabolic process	biological_process
FBgn0004914	Hnf4	GO:0034440	lipid oxidation	biological_process
FBgn0004914	Hnf4	GO:0043401	steroid hormone mediated signaling pathway	biological_process
FBgn0004914	Hnf4	GO:0070868	heterochromatin organization involved in chromatin silencing	biological_process
FBgn0004924	Top1	GO:0002168	instar larval development	biological_process
FBgn0004924	Top1	GO:0006260	DNA replication	biological_process
FBgn0004924	Top1	GO:0006265	DNA topological change	biological_process
FBgn0004924	Top1	GO:0006338	chromatin remodeling	biological_process
FBgn0004924	Top1	GO:0007059	chromosome segregation	biological_process
FBgn0004924	Top1	GO:0007275	multicellular organism development	biological_process
FBgn0004924	Top1	GO:0008283	cell proliferation	biological_process
FBgn0004924	Top1	GO:0030261	chromosome condensation	biological_process
FBgn0004924	Top1	GO:0045995	regulation of embryonic development	biological_process
FBgn0004924	Top1	GO:0048477	oogenesis	biological_process
FBgn0004956	upd1	GO:0001700	embryonic development via the syncytial blastoderm	biological_process
FBgn0004956	upd1	GO:0001745	compound eye morphogenesis	biological_process
FBgn0004956	upd1	GO:0003383	apical constriction	biological_process
FBgn0004956	upd1	GO:0007259	JAK-STAT cascade	biological_process
FBgn0004956	upd1	GO:0007298	border follicle cell migration	biological_process
FBgn0004956	upd1	GO:0007350	blastoderm segmentation	biological_process
FBgn0004956	upd1	GO:0007440	foregut morphogenesis	biological_process
FBgn0004956	upd1	GO:0007442	hindgut morphogenesis	biological_process
FBgn0004956	upd1	GO:0007455	eye-antennal disc morphogenesis	biological_process
FBgn0004956	upd1	GO:0007530	sex determination	biological_process
FBgn0004956	upd1	GO:0007538	primary sex determination	biological_process
FBgn0004956	upd1	GO:0007540	sex determination, establishment of X:A ratio	biological_process
FBgn0004956	upd1	GO:0007616	long-term memory	biological_process
FBgn0004956	upd1	GO:0008039	synaptic target recognition	biological_process
FBgn0004956	upd1	GO:0010536	positive regulation of activation of Janus kinase activity	biological_process
FBgn0004956	upd1	GO:0016476	regulation of embryonic cell shape	biological_process
FBgn0004956	upd1	GO:0017145	stem cell division	biological_process
FBgn0004956	upd1	GO:0030707	ovarian follicle cell development	biological_process
FBgn0004956	upd1	GO:0036098	male germ-line stem cell population maintenance	biological_process
FBgn0004956	upd1	GO:0036335	intestinal stem cell homeostasis	biological_process
FBgn0004956	upd1	GO:0038001	paracrine signaling	biological_process
FBgn0004956	upd1	GO:0042078	germ-line stem cell division	biological_process
FBgn0004956	upd1	GO:0044719	regulation of imaginal disc-derived wing size	biological_process
FBgn0004956	upd1	GO:0045475	locomotor rhythm	biological_process
FBgn0004956	upd1	GO:0045824	negative regulation of innate immune response	biological_process
FBgn0004956	upd1	GO:0046427	positive regulation of JAK-STAT cascade	biological_process
FBgn0004956	upd1	GO:0048103	somatic stem cell division	biological_process
FBgn0004956	upd1	GO:0050829	defense response to Gram-negative bacterium	biological_process
FBgn0004956	upd1	GO:0060031	mediolateral intercalation	biological_process
FBgn0004956	upd1	GO:0060729	intestinal epithelial structure maintenance	biological_process
FBgn0005278	Sam-S	GO:0006556	S-adenosylmethionine biosynthetic process	biological_process
FBgn0005278	Sam-S	GO:0008340	determination of adult lifespan	biological_process
FBgn0005278	Sam-S	GO:0022416	chaeta development	biological_process
FBgn0005278	Sam-S	GO:0035220	wing disc development	biological_process
FBgn0005427	ewg	GO:0006357	regulation of transcription from RNA polymerase II promoter	biological_process
FBgn0005427	ewg	GO:0007417	central nervous system development	biological_process
FBgn0005427	ewg	GO:0007517	muscle organ development	biological_process
FBgn0005427	ewg	GO:0007560	imaginal disc morphogenesis	biological_process
FBgn0005427	ewg	GO:0030177	positive regulation of Wnt signaling pathway	biological_process
FBgn0005427	ewg	GO:0045886	negative regulation of synaptic growth at neuromuscular junction	biological_process
FBgn0005619	Hdc	GO:0006520	cellular amino acid metabolic process	biological_process
FBgn0005619	Hdc	GO:0007602	phototransduction	biological_process
FBgn0005619	Hdc	GO:0043052	thermotaxis	biological_process
FBgn0005631	robo1	GO:0001964	startle response	biological_process
FBgn0005631	robo1	GO:0003151	outflow tract morphogenesis	biological_process
FBgn0005631	robo1	GO:0007411	axon guidance	biological_process
FBgn0005631	robo1	GO:0007427	epithelial cell migration, open tracheal system	biological_process
FBgn0005631	robo1	GO:0007432	salivary gland boundary specification	biological_process
FBgn0005631	robo1	GO:0008038	neuron recognition	biological_process
FBgn0005631	robo1	GO:0008045	motor neuron axon guidance	biological_process
FBgn0005631	robo1	GO:0008406	gonad development	biological_process
FBgn0005631	robo1	GO:0009649	entrainment of circadian clock	biological_process
FBgn0005631	robo1	GO:0016199	axon midline choice point recognition	biological_process
FBgn0005631	robo1	GO:0022409	positive regulation of cell-cell adhesion	biological_process
FBgn0005631	robo1	GO:0031987	locomotion involved in locomotory behavior	biological_process
FBgn0005631	robo1	GO:0035050	embryonic heart tube development	biological_process
FBgn0005631	robo1	GO:0035385	Roundabout signaling pathway	biological_process
FBgn0005631	robo1	GO:0046716	muscle cell cellular homeostasis	biological_process
FBgn0005631	robo1	GO:0048813	dendrite morphogenesis	biological_process
FBgn0005631	robo1	GO:0048854	brain morphogenesis	biological_process
FBgn0005631	robo1	GO:0050773	regulation of dendrite development	biological_process
FBgn0005631	robo1	GO:0070983	dendrite guidance	biological_process
FBgn0005631	robo1	GO:0072499	photoreceptor cell axon guidance	biological_process
FBgn0005631	robo1	GO:2000274	regulation of epithelial cell migration, open tracheal system	biological_process
FBgn0005633	fln	GO:0007527	adult somatic muscle development	biological_process
FBgn0005633	fln	GO:0014703	oscillatory muscle contraction	biological_process
FBgn0005633	fln	GO:0030241	skeletal muscle myosin thick filament assembly	biological_process
FBgn0005633	fln	GO:0045214	sarcomere organization	biological_process
FBgn0005633	fln	GO:0071688	striated muscle myosin thick filament assembly	biological_process
FBgn0005636	nvy	GO:0007411	axon guidance	biological_process
FBgn0005636	nvy	GO:0007517	muscle organ development	biological_process
FBgn0005636	nvy	GO:0008407	chaeta morphogenesis	biological_process
FBgn0005636	nvy	GO:0010906	regulation of glucose metabolic process	biological_process
FBgn0005636	nvy	GO:0045892	negative regulation of transcription, DNA-templated	biological_process
FBgn0005636	nvy	GO:0048813	dendrite morphogenesis	biological_process
FBgn0005640	Eip63E	GO:0001700	embryonic development via the syncytial blastoderm	biological_process
FBgn0005640	Eip63E	GO:0002009	morphogenesis of an epithelium	biological_process
FBgn0005640	Eip63E	GO:0002168	instar larval development	biological_process
FBgn0005640	Eip63E	GO:0006468	protein phosphorylation	biological_process
FBgn0005640	Eip63E	GO:0007552	metamorphosis	biological_process
FBgn0005640	Eip63E	GO:0048589	developmental growth	biological_process
FBgn0005658	Ets65A	GO:0006355	regulation of transcription, DNA-templated	biological_process
FBgn0005658	Ets65A	GO:0006357	regulation of transcription from RNA polymerase II promoter	biological_process
FBgn0005658	Ets65A	GO:0030154	cell differentiation	biological_process
FBgn0005671	Vha55	GO:0007035	vacuolar acidification	biological_process
FBgn0005671	Vha55	GO:0015991	ATP hydrolysis coupled proton transport	biological_process
FBgn0005671	Vha55	GO:0046034	ATP metabolic process	biological_process
FBgn0005677	dac	GO:0006351	transcription, DNA-templated	biological_process
FBgn0005677	dac	GO:0006355	regulation of transcription, DNA-templated	biological_process
FBgn0005677	dac	GO:0007411	axon guidance	biological_process
FBgn0005677	dac	GO:0007479	leg disc proximal/distal pattern formation	biological_process
FBgn0005677	dac	GO:0007483	genital disc morphogenesis	biological_process
FBgn0005677	dac	GO:0010629	negative regulation of gene expression	biological_process
FBgn0005677	dac	GO:0016319	mushroom body development	biological_process
FBgn0005677	dac	GO:0030182	neuron differentiation	biological_process
FBgn0005677	dac	GO:0035211	spermathecum morphogenesis	biological_process
FBgn0005677	dac	GO:0035215	genital disc development	biological_process
FBgn0005677	dac	GO:0035263	genital disc sexually dimorphic development	biological_process
FBgn0005677	dac	GO:0042051	compound eye photoreceptor development	biological_process
FBgn0005677	dac	GO:0043704	photoreceptor cell fate specification	biological_process
FBgn0005677	dac	GO:0048098	antennal joint development	biological_process
FBgn0005677	dac	GO:0048749	compound eye development	biological_process
FBgn0005771	noc	GO:0001752	compound eye photoreceptor fate commitment	biological_process
FBgn0005771	noc	GO:0002121	inter-male aggressive behavior	biological_process
FBgn0005771	noc	GO:0006357	regulation of transcription from RNA polymerase II promoter	biological_process
FBgn0005771	noc	GO:0007420	brain development	biological_process
FBgn0005771	noc	GO:0007424	open tracheal system development	biological_process
FBgn0005771	noc	GO:0007430	terminal branching, open tracheal system	biological_process
FBgn0005771	noc	GO:0008056	ocellus development	biological_process
FBgn0005771	noc	GO:0008283	cell proliferation	biological_process
FBgn0005771	noc	GO:0010629	negative regulation of gene expression	biological_process
FBgn0005771	noc	GO:0035214	eye-antennal disc development	biological_process
FBgn0005771	noc	GO:0035218	leg disc development	biological_process
FBgn0005771	noc	GO:0035220	wing disc development	biological_process
FBgn0010109	dpn	GO:0000122	negative regulation of transcription from RNA polymerase II promoter	biological_process
FBgn0010109	dpn	GO:0002052	positive regulation of neuroblast proliferation	biological_process
FBgn0010109	dpn	GO:0007219	Notch signaling pathway	biological_process
FBgn0010109	dpn	GO:0007530	sex determination	biological_process
FBgn0010109	dpn	GO:0007540	sex determination, establishment of X:A ratio	biological_process
FBgn0010109	dpn	GO:0007549	dosage compensation	biological_process
FBgn0010109	dpn	GO:0008344	adult locomotory behavior	biological_process
FBgn0010109	dpn	GO:0008345	larval locomotory behavior	biological_process
FBgn0010109	dpn	GO:0045840	positive regulation of mitotic nuclear division	biological_process
FBgn0010109	dpn	GO:0045892	negative regulation of transcription, DNA-templated	biological_process
FBgn0010109	dpn	GO:0048813	dendrite morphogenesis	biological_process
FBgn0010263	Rbp9	GO:0007293	germarium-derived egg chamber formation	biological_process
FBgn0010263	Rbp9	GO:0036093	germ cell proliferation	biological_process
FBgn0010263	Rbp9	GO:0048477	oogenesis	biological_process
FBgn0010263	Rbp9	GO:0060856	establishment of blood-brain barrier	biological_process
FBgn0010280	Taf4	GO:0006355	regulation of transcription, DNA-templated	biological_process
FBgn0010280	Taf4	GO:0006366	transcription from RNA polymerase II promoter	biological_process
FBgn0010280	Taf4	GO:0006367	transcription initiation from RNA polymerase II promoter	biological_process
FBgn0010280	Taf4	GO:0007517	muscle organ development	biological_process
FBgn0010280	Taf4	GO:0045944	positive regulation of transcription from RNA polymerase II promoter	biological_process
FBgn0010280	Taf4	GO:0048813	dendrite morphogenesis	biological_process
FBgn0010303	hep	GO:0000165	MAPK cascade	biological_process
FBgn0010303	hep	GO:0001736	establishment of planar polarity	biological_process
FBgn0010303	hep	GO:0006468	protein phosphorylation	biological_process
FBgn0010303	hep	GO:0007254	JNK cascade	biological_process
FBgn0010303	hep	GO:0007298	border follicle cell migration	biological_process
FBgn0010303	hep	GO:0007391	dorsal closure	biological_process
FBgn0010303	hep	GO:0007395	dorsal closure, spreading of leading edge cells	biological_process
FBgn0010303	hep	GO:0007411	axon guidance	biological_process
FBgn0010303	hep	GO:0007561	imaginal disc eversion	biological_process
FBgn0010303	hep	GO:0008340	determination of adult lifespan	biological_process
FBgn0010303	hep	GO:0009408	response to heat	biological_process
FBgn0010303	hep	GO:0010508	positive regulation of autophagy	biological_process
FBgn0010303	hep	GO:0030032	lamellipodium assembly	biological_process
FBgn0010303	hep	GO:0030381	chorion-containing eggshell pattern formation	biological_process
FBgn0010303	hep	GO:0030707	ovarian follicle cell development	biological_process
FBgn0010303	hep	GO:0033500	carbohydrate homeostasis	biological_process
FBgn0010303	hep	GO:0034769	basement membrane disassembly	biological_process
FBgn0010303	hep	GO:0035006	melanization defense response	biological_process
FBgn0010303	hep	GO:0042060	wound healing	biological_process
FBgn0010303	hep	GO:0043507	positive regulation of JUN kinase activity	biological_process
FBgn0010303	hep	GO:0043652	engulfment of apoptotic cell	biological_process
FBgn0010303	hep	GO:0045610	regulation of hemocyte differentiation	biological_process
FBgn0010303	hep	GO:0045893	positive regulation of transcription, DNA-templated	biological_process
FBgn0010303	hep	GO:0046330	positive regulation of JNK cascade	biological_process
FBgn0010303	hep	GO:0046528	imaginal disc fusion	biological_process
FBgn0010303	hep	GO:0046529	imaginal disc fusion, thorax closure	biological_process
FBgn0010303	hep	GO:0046843	dorsal appendage formation	biological_process
FBgn0010303	hep	GO:0046844	micropyle formation	biological_process
FBgn0010303	hep	GO:0046847	filopodium assembly	biological_process
FBgn0010303	hep	GO:0048666	neuron development	biological_process
FBgn0010303	hep	GO:0048675	axon extension	biological_process
FBgn0010303	hep	GO:0051017	actin filament bundle assembly	biological_process
FBgn0010303	hep	GO:0070328	triglyceride homeostasis	biological_process
FBgn0010303	hep	GO:0071243	cellular response to arsenic-containing substance	biological_process
FBgn0010303	hep	GO:0071276	cellular response to cadmium ion	biological_process
FBgn0010350	CdsA	GO:0006655	phosphatidylglycerol biosynthetic process	biological_process
FBgn0010350	CdsA	GO:0007291	sperm individualization	biological_process
FBgn0010350	CdsA	GO:0007430	terminal branching, open tracheal system	biological_process
FBgn0010350	CdsA	GO:0007602	phototransduction	biological_process
FBgn0010350	CdsA	GO:0008610	lipid biosynthetic process	biological_process
FBgn0010350	CdsA	GO:0010883	regulation of lipid storage	biological_process
FBgn0010350	CdsA	GO:0016024	CDP-diacylglycerol biosynthetic process	biological_process
FBgn0010350	CdsA	GO:0016049	cell growth	biological_process
FBgn0010350	CdsA	GO:0016056	rhodopsin mediated signaling pathway	biological_process
FBgn0010350	CdsA	GO:0019915	lipid storage	biological_process
FBgn0010350	CdsA	GO:0043052	thermotaxis	biological_process
FBgn0010350	CdsA	GO:0060439	trachea morphogenesis	biological_process
FBgn0010452	trn	GO:0007155	cell adhesion	biological_process
FBgn0010452	trn	GO:0007436	larval salivary gland morphogenesis	biological_process
FBgn0010452	trn	GO:0008045	motor neuron axon guidance	biological_process
FBgn0010452	trn	GO:0016477	cell migration	biological_process
FBgn0010452	trn	GO:0035147	branch fusion, open tracheal system	biological_process
FBgn0010548	Aldh-III	GO:0006081	cellular aldehyde metabolic process	biological_process
FBgn0010548	Aldh-III	GO:0055114	oxidation-reduction process	biological_process
FBgn0010825	Gug	GO:0001654	eye development	biological_process
FBgn0010825	Gug	GO:0002121	inter-male aggressive behavior	biological_process
FBgn0010825	Gug	GO:0007379	segment specification	biological_process
FBgn0010825	Gug	GO:0007480	imaginal disc-derived leg morphogenesis	biological_process
FBgn0010825	Gug	GO:0007526	larval somatic muscle development	biological_process
FBgn0010825	Gug	GO:0008586	imaginal disc-derived wing vein morphogenesis	biological_process
FBgn0010825	Gug	GO:0009880	embryonic pattern specification	biological_process
FBgn0010825	Gug	GO:0035065	regulation of histone acetylation	biological_process
FBgn0010825	Gug	GO:0035282	segmentation	biological_process
FBgn0010825	Gug	GO:0042059	negative regulation of epidermal growth factor receptor signaling pathway	biological_process
FBgn0010825	Gug	GO:0045879	negative regulation of smoothened signaling pathway	biological_process
FBgn0010825	Gug	GO:0045892	negative regulation of transcription, DNA-templated	biological_process
FBgn0011204	cue	GO:0007283	spermatogenesis	biological_process
FBgn0011204	cue	GO:0007285	primary spermatocyte growth	biological_process
FBgn0011204	cue	GO:0030431	sleep	biological_process
FBgn0011204	cue	GO:0048477	oogenesis	biological_process
FBgn0011204	cue	GO:0070328	triglyceride homeostasis	biological_process
FBgn0011591	fng	GO:0001708	cell fate specification	biological_process
FBgn0011591	fng	GO:0001745	compound eye morphogenesis	biological_process
FBgn0011591	fng	GO:0006004	fucose metabolic process	biological_process
FBgn0011591	fng	GO:0006493	protein O-linked glycosylation	biological_process
FBgn0011591	fng	GO:0007219	Notch signaling pathway	biological_process
FBgn0011591	fng	GO:0007293	germarium-derived egg chamber formation	biological_process
FBgn0011591	fng	GO:0007450	dorsal/ventral pattern formation, imaginal disc	biological_process
FBgn0011591	fng	GO:0007451	dorsal/ventral lineage restriction, imaginal disc	biological_process
FBgn0011591	fng	GO:0007476	imaginal disc-derived wing morphogenesis	biological_process
FBgn0011591	fng	GO:0008587	imaginal disc-derived wing margin morphogenesis	biological_process
FBgn0011591	fng	GO:0008593	regulation of Notch signaling pathway	biological_process
FBgn0011591	fng	GO:0035017	cuticle pattern formation	biological_process
FBgn0011591	fng	GO:0036011	imaginal disc-derived leg segmentation	biological_process
FBgn0011591	fng	GO:0036099	female germ-line stem cell population maintenance	biological_process
FBgn0011591	fng	GO:0045746	negative regulation of Notch signaling pathway	biological_process
FBgn0011591	fng	GO:0048190	wing disc dorsal/ventral pattern formation	biological_process
FBgn0011591	fng	GO:0048477	oogenesis	biological_process
FBgn0011591	fng	GO:0048749	compound eye development	biological_process
FBgn0011656	Mef2	GO:0007496	anterior midgut development	biological_process
FBgn0011656	Mef2	GO:0007498	mesoderm development	biological_process
FBgn0011656	Mef2	GO:0007507	heart development	biological_process
FBgn0011656	Mef2	GO:0007517	muscle organ development	biological_process
FBgn0011656	Mef2	GO:0007519	skeletal muscle tissue development	biological_process
FBgn0011656	Mef2	GO:0007520	myoblast fusion	biological_process
FBgn0011656	Mef2	GO:0010468	regulation of gene expression	biological_process
FBgn0011656	Mef2	GO:0016202	regulation of striated muscle tissue development	biological_process
FBgn0011656	Mef2	GO:0019730	antimicrobial humoral response	biological_process
FBgn0011656	Mef2	GO:0019915	lipid storage	biological_process
FBgn0011656	Mef2	GO:0030707	ovarian follicle cell development	biological_process
FBgn0011656	Mef2	GO:0032968	positive regulation of transcription elongation from RNA polymerase II promoter	biological_process
FBgn0011656	Mef2	GO:0045475	locomotor rhythm	biological_process
FBgn0011656	Mef2	GO:0045944	positive regulation of transcription from RNA polymerase II promoter	biological_process
FBgn0011656	Mef2	GO:0048747	muscle fiber development	biological_process
FBgn0011656	Mef2	GO:0052576	carbohydrate storage	biological_process
FBgn0011706	rpr	GO:0006915	apoptotic process	biological_process
FBgn0011706	rpr	GO:0008219	cell death	biological_process
FBgn0011706	rpr	GO:0008627	intrinsic apoptotic signaling pathway in response to osmotic stress	biological_process
FBgn0011706	rpr	GO:0008630	intrinsic apoptotic signaling pathway in response to DNA damage	biological_process
FBgn0011706	rpr	GO:0012501	programmed cell death	biological_process
FBgn0011706	rpr	GO:0031398	positive regulation of protein ubiquitination	biological_process
FBgn0011706	rpr	GO:0035071	salivary gland cell autophagic cell death	biological_process
FBgn0011706	rpr	GO:0035072	ecdysone-mediated induction of salivary gland cell autophagic cell death	biological_process
FBgn0011706	rpr	GO:0035096	larval midgut cell programmed cell death	biological_process
FBgn0011706	rpr	GO:0035193	larval central nervous system remodeling	biological_process
FBgn0011706	rpr	GO:0042176	regulation of protein catabolic process	biological_process
FBgn0011706	rpr	GO:0043524	negative regulation of neuron apoptotic process	biological_process
FBgn0011706	rpr	GO:0045476	nurse cell apoptotic process	biological_process
FBgn0011706	rpr	GO:0048803	imaginal disc-derived male genitalia morphogenesis	biological_process
FBgn0011706	rpr	GO:0071479	cellular response to ionizing radiation	biological_process
FBgn0011706	rpr	GO:0071480	cellular response to gamma radiation	biological_process
FBgn0011706	rpr	GO:0097190	apoptotic signaling pathway	biological_process
FBgn0011706	rpr	GO:2000060	positive regulation of protein ubiquitination involved in ubiquitin-dependent protein catabolic process	biological_process
FBgn0011706	rpr	GO:2001056	positive regulation of cysteine-type endopeptidase activity	biological_process
FBgn0011706	rpr	GO:2001272	positive regulation of cysteine-type endopeptidase activity involved in execution phase of apoptosis	biological_process
FBgn0011740	alpha-Man-IIa	GO:0006013	mannose metabolic process	biological_process
FBgn0011740	alpha-Man-IIa	GO:0006491	N-glycan processing	biological_process
FBgn0011740	alpha-Man-IIa	GO:0006517	protein deglycosylation	biological_process
FBgn0011740	alpha-Man-IIa	GO:0016063	rhodopsin biosynthetic process	biological_process
FBgn0011740	alpha-Man-IIa	GO:0035010	encapsulation of foreign target	biological_process
FBgn0011826	Pp2B-14D	GO:0006470	protein dephosphorylation	biological_process
FBgn0011826	Pp2B-14D	GO:0007143	female meiotic nuclear division	biological_process
FBgn0011826	Pp2B-14D	GO:0030431	sleep	biological_process
FBgn0011826	Pp2B-14D	GO:0035220	wing disc development	biological_process
FBgn0011826	Pp2B-14D	GO:0045995	regulation of embryonic development	biological_process
FBgn0011826	Pp2B-14D	GO:0051321	meiotic cell cycle	biological_process
FBgn0012051	CalpA	GO:0006508	proteolysis	biological_process
FBgn0012051	CalpA	GO:0006909	phagocytosis	biological_process
FBgn0012051	CalpA	GO:0007520	myoblast fusion	biological_process
FBgn0012051	CalpA	GO:0008340	determination of adult lifespan	biological_process
FBgn0012051	CalpA	GO:0008345	larval locomotory behavior	biological_process
FBgn0012051	CalpA	GO:0009953	dorsal/ventral pattern formation	biological_process
FBgn0012051	CalpA	GO:0016322	neuron remodeling	biological_process
FBgn0012051	CalpA	GO:0016540	protein autoprocessing	biological_process
FBgn0012051	CalpA	GO:0021919	BMP signaling pathway involved in spinal cord dorsal/ventral patterning	biological_process
FBgn0012051	CalpA	GO:0042335	cuticle development	biological_process
FBgn0012051	CalpA	GO:0050832	defense response to fungus	biological_process
FBgn0013751	Awh	GO:0006355	regulation of transcription, DNA-templated	biological_process
FBgn0013751	Awh	GO:0007444	imaginal disc development	biological_process
FBgn0013751	Awh	GO:0010468	regulation of gene expression	biological_process
FBgn0013751	Awh	GO:0048749	compound eye development	biological_process
FBgn0013759	CASK	GO:0006468	protein phosphorylation	biological_process
FBgn0013759	CASK	GO:0007163	establishment or maintenance of cell polarity	biological_process
FBgn0013759	CASK	GO:0007269	neurotransmitter secretion	biological_process
FBgn0013759	CASK	GO:0007274	neuromuscular synaptic transmission	biological_process
FBgn0013759	CASK	GO:0007298	border follicle cell migration	biological_process
FBgn0013759	CASK	GO:0007615	anesthesia-resistant memory	biological_process
FBgn0013759	CASK	GO:0007616	long-term memory	biological_process
FBgn0013759	CASK	GO:0007628	adult walking behavior	biological_process
FBgn0013759	CASK	GO:0008049	male courtship behavior	biological_process
FBgn0013759	CASK	GO:0008344	adult locomotory behavior	biological_process
FBgn0013759	CASK	GO:0008582	regulation of synaptic growth at neuromuscular junction	biological_process
FBgn0013759	CASK	GO:0016080	synaptic vesicle targeting	biological_process
FBgn0013759	CASK	GO:0016081	synaptic vesicle docking	biological_process
FBgn0013759	CASK	GO:0040011	locomotion	biological_process
FBgn0013759	CASK	GO:0040012	regulation of locomotion	biological_process
FBgn0013759	CASK	GO:0046331	lateral inhibition	biological_process
FBgn0013759	CASK	GO:0046928	regulation of neurotransmitter secretion	biological_process
FBgn0013759	CASK	GO:0048149	behavioral response to ethanol	biological_process
FBgn0013759	CASK	GO:0048488	synaptic vesicle endocytosis	biological_process
FBgn0013759	CASK	GO:0072375	medium-term memory	biological_process
FBgn0013759	CASK	GO:1900073	regulation of neuromuscular synaptic transmission	biological_process
FBgn0013759	CASK	GO:1900244	positive regulation of synaptic vesicle endocytosis	biological_process
FBgn0013759	CASK	GO:2000331	regulation of terminal button organization	biological_process
FBgn0013983	imd	GO:0002230	positive regulation of defense response to virus by host	biological_process
FBgn0013983	imd	GO:0006952	defense response	biological_process
FBgn0013983	imd	GO:0006955	immune response	biological_process
FBgn0013983	imd	GO:0006959	humoral immune response	biological_process
FBgn0013983	imd	GO:0006963	positive regulation of antibacterial peptide biosynthetic process	biological_process
FBgn0013983	imd	GO:0006964	positive regulation of biosynthetic process of antibacterial peptides active against Gram-negative bacteria	biological_process
FBgn0013983	imd	GO:0007399	nervous system development	biological_process
FBgn0013983	imd	GO:0009617	response to bacterium	biological_process
FBgn0013983	imd	GO:0019730	antimicrobial humoral response	biological_process
FBgn0013983	imd	GO:0019731	antibacterial humoral response	biological_process
FBgn0013983	imd	GO:0035556	intracellular signal transduction	biological_process
FBgn0013983	imd	GO:0042742	defense response to bacterium	biological_process
FBgn0013983	imd	GO:0045087	innate immune response	biological_process
FBgn0013983	imd	GO:0045089	positive regulation of innate immune response	biological_process
FBgn0013983	imd	GO:0050829	defense response to Gram-negative bacterium	biological_process
FBgn0013983	imd	GO:0061057	peptidoglycan recognition protein signaling pathway	biological_process
FBgn0014343	mirr	GO:0000122	negative regulation of transcription from RNA polymerase II promoter	biological_process
FBgn0014343	mirr	GO:0001700	embryonic development via the syncytial blastoderm	biological_process
FBgn0014343	mirr	GO:0001745	compound eye morphogenesis	biological_process
FBgn0014343	mirr	GO:0007224	smoothened signaling pathway	biological_process
FBgn0014343	mirr	GO:0007422	peripheral nervous system development	biological_process
FBgn0014343	mirr	GO:0007476	imaginal disc-derived wing morphogenesis	biological_process
FBgn0014343	mirr	GO:0045317	equator specification	biological_process
FBgn0014343	mirr	GO:0045893	positive regulation of transcription, DNA-templated	biological_process
FBgn0014343	mirr	GO:0045926	negative regulation of growth	biological_process
FBgn0014343	mirr	GO:0046843	dorsal appendage formation	biological_process
FBgn0014343	mirr	GO:0097374	sensory neuron axon guidance	biological_process
FBgn0014859	Hr38	GO:0006909	phagocytosis	biological_process
FBgn0014859	Hr38	GO:0010906	regulation of glucose metabolic process	biological_process
FBgn0014859	Hr38	GO:0042335	cuticle development	biological_process
FBgn0014859	Hr38	GO:0043401	steroid hormone mediated signaling pathway	biological_process
FBgn0014859	Hr38	GO:0045944	positive regulation of transcription from RNA polymerase II promoter	biological_process
FBgn0014859	Hr38	GO:0048082	regulation of adult chitin-containing cuticle pigmentation	biological_process
FBgn0014870	Psi	GO:0000381	regulation of alternative mRNA splicing, via spliceosome	biological_process
FBgn0014870	Psi	GO:0006355	regulation of transcription, DNA-templated	biological_process
FBgn0014870	Psi	GO:0006397	mRNA processing	biological_process
FBgn0014870	Psi	GO:0007283	spermatogenesis	biological_process
FBgn0014870	Psi	GO:0048024	regulation of mRNA splicing, via spliceosome	biological_process
FBgn0014870	Psi	GO:0048025	negative regulation of mRNA splicing, via spliceosome	biological_process
FBgn0015221	Fer2LCH	GO:0006879	cellular iron ion homeostasis	biological_process
FBgn0015221	Fer2LCH	GO:0006880	intracellular sequestering of iron ion	biological_process
FBgn0015221	Fer2LCH	GO:0009620	response to fungus	biological_process
FBgn0015221	Fer2LCH	GO:0022416	chaeta development	biological_process
FBgn0015221	Fer2LCH	GO:0042381	hemolymph coagulation	biological_process
FBgn0015221	Fer2LCH	GO:0045475	locomotor rhythm	biological_process
FBgn0015221	Fer2LCH	GO:0098711	iron ion import across plasma membrane	biological_process
FBgn0015221	Fer2LCH	GO:1990461	detoxification of iron ion	biological_process
FBgn0015229	glec	GO:0007155	cell adhesion	biological_process
FBgn0015229	glec	GO:0007157	heterophilic cell-cell adhesion via plasma membrane cell adhesion molecules	biological_process
FBgn0015229	glec	GO:0007399	nervous system development	biological_process
FBgn0015278	Pi3K68D	GO:0006909	phagocytosis	biological_process
FBgn0015278	Pi3K68D	GO:0006974	cellular response to DNA damage stimulus	biological_process
FBgn0015278	Pi3K68D	GO:0030866	cortical actin cytoskeleton organization	biological_process
FBgn0015278	Pi3K68D	GO:0046854	phosphatidylinositol phosphorylation	biological_process
FBgn0015278	Pi3K68D	GO:0048015	phosphatidylinositol-mediated signaling	biological_process
FBgn0015295	Shark	GO:0006468	protein phosphorylation	biological_process
FBgn0015295	Shark	GO:0007169	transmembrane receptor protein tyrosine kinase signaling pathway	biological_process
FBgn0015295	Shark	GO:0007254	JNK cascade	biological_process
FBgn0015295	Shark	GO:0007306	eggshell chorion assembly	biological_process
FBgn0015295	Shark	GO:0007391	dorsal closure	biological_process
FBgn0015295	Shark	GO:0007394	dorsal closure, elongation of leading edge cells	biological_process
FBgn0015295	Shark	GO:0010906	regulation of glucose metabolic process	biological_process
FBgn0015295	Shark	GO:0016477	cell migration	biological_process
FBgn0015295	Shark	GO:0030431	sleep	biological_process
FBgn0015295	Shark	GO:0038083	peptidyl-tyrosine autophosphorylation	biological_process
FBgn0015295	Shark	GO:0042127	regulation of cell proliferation	biological_process
FBgn0015295	Shark	GO:0043277	apoptotic cell clearance	biological_process
FBgn0015295	Shark	GO:0045087	innate immune response	biological_process
FBgn0015295	Shark	GO:0045199	maintenance of epithelial cell apical/basal polarity	biological_process
FBgn0015295	Shark	GO:0046843	dorsal appendage formation	biological_process
FBgn0015295	Shark	GO:0048812	neuron projection morphogenesis	biological_process
FBgn0015550	tap	GO:0006355	regulation of transcription, DNA-templated	biological_process
FBgn0015550	tap	GO:0007411	axon guidance	biological_process
FBgn0015550	tap	GO:0007423	sensory organ development	biological_process
FBgn0015550	tap	GO:0010906	regulation of glucose metabolic process	biological_process
FBgn0015550	tap	GO:0016319	mushroom body development	biological_process
FBgn0015550	tap	GO:0048843	negative regulation of axon extension involved in axon guidance	biological_process
FBgn0015550	tap	GO:2000095	regulation of Wnt signaling pathway, planar cell polarity pathway	biological_process
FBgn0015591	AstA	GO:0007218	neuropeptide signaling pathway	biological_process
FBgn0015591	AstA	GO:0045968	negative regulation of juvenile hormone biosynthetic process	biological_process
FBgn0015623	Cpr	GO:0006723	cuticle hydrocarbon biosynthetic process	biological_process
FBgn0015623	Cpr	GO:0055114	oxidation-reduction process	biological_process
FBgn0015721	ktub	GO:0006897	endocytosis	biological_process
FBgn0015721	ktub	GO:0007605	sensory perception of sound	biological_process
FBgn0015721	ktub	GO:0009744	response to sucrose	biological_process
FBgn0015721	ktub	GO:0016059	deactivation of rhodopsin mediated signaling	biological_process
FBgn0015721	ktub	GO:0042593	glucose homeostasis	biological_process
FBgn0015721	ktub	GO:0061512	protein localization to cilium	biological_process
FBgn0015721	ktub	GO:0070328	triglyceride homeostasis	biological_process
FBgn0015772	Nak	GO:0006468	protein phosphorylation	biological_process
FBgn0015772	Nak	GO:0008356	asymmetric cell division	biological_process
FBgn0015772	Nak	GO:0045747	positive regulation of Notch signaling pathway	biological_process
FBgn0015772	Nak	GO:0048813	dendrite morphogenesis	biological_process
FBgn0015772	Nak	GO:2000369	regulation of clathrin-dependent endocytosis	biological_process
FBgn0015774	NetB	GO:0007411	axon guidance	biological_process
FBgn0015774	NetB	GO:0007432	salivary gland boundary specification	biological_process
FBgn0015774	NetB	GO:0008039	synaptic target recognition	biological_process
FBgn0015774	NetB	GO:0008045	motor neuron axon guidance	biological_process
FBgn0015774	NetB	GO:0008347	glial cell migration	biological_process
FBgn0015774	NetB	GO:0016200	synaptic target attraction	biological_process
FBgn0015774	NetB	GO:0048749	compound eye development	biological_process
FBgn0015774	NetB	GO:0070983	dendrite guidance	biological_process
FBgn0015774	NetB	GO:2000289	regulation of photoreceptor cell axon guidance	biological_process
FBgn0015776	nrv1	GO:0006812	cation transport	biological_process
FBgn0015776	nrv1	GO:0006813	potassium ion transport	biological_process
FBgn0015776	nrv1	GO:0006814	sodium ion transport	biological_process
FBgn0015778	rin	GO:0000398	mRNA splicing, via spliceosome	biological_process
FBgn0015778	rin	GO:0001752	compound eye photoreceptor fate commitment	biological_process
FBgn0015778	rin	GO:0006810	transport	biological_process
FBgn0015778	rin	GO:0007265	Ras protein signal transduction	biological_process
FBgn0015778	rin	GO:0008069	dorsal/ventral axis specification, ovarian follicular epithelium	biological_process
FBgn0015778	rin	GO:0010628	positive regulation of gene expression	biological_process
FBgn0015778	rin	GO:0016318	ommatidial rotation	biological_process
FBgn0015778	rin	GO:0045571	negative regulation of imaginal disc growth	biological_process
FBgn0015904	ara	GO:0001745	compound eye morphogenesis	biological_process
FBgn0015904	ara	GO:0007474	imaginal disc-derived wing vein specification	biological_process
FBgn0015904	ara	GO:0007476	imaginal disc-derived wing morphogenesis	biological_process
FBgn0015904	ara	GO:0035310	notum cell fate specification	biological_process
FBgn0015904	ara	GO:0042693	muscle cell fate commitment	biological_process
FBgn0015904	ara	GO:0045317	equator specification	biological_process
FBgn0015904	ara	GO:0045893	positive regulation of transcription, DNA-templated	biological_process
FBgn0015904	ara	GO:0045926	negative regulation of growth	biological_process
FBgn0015904	ara	GO:0045944	positive regulation of transcription from RNA polymerase II promoter	biological_process
FBgn0015904	ara	GO:0048813	dendrite morphogenesis	biological_process
FBgn0015919	caup	GO:0001745	compound eye morphogenesis	biological_process
FBgn0015919	caup	GO:0006909	phagocytosis	biological_process
FBgn0015919	caup	GO:0007346	regulation of mitotic cell cycle	biological_process
FBgn0015919	caup	GO:0007474	imaginal disc-derived wing vein specification	biological_process
FBgn0015919	caup	GO:0042693	muscle cell fate commitment	biological_process
FBgn0015919	caup	GO:0045317	equator specification	biological_process
FBgn0015919	caup	GO:0045926	negative regulation of growth	biological_process
FBgn0015919	caup	GO:0045944	positive regulation of transcription from RNA polymerase II promoter	biological_process
FBgn0016794	dos	GO:0008293	torso signaling pathway	biological_process
FBgn0016794	dos	GO:0008595	anterior/posterior axis specification, embryo	biological_process
FBgn0016794	dos	GO:0019730	antimicrobial humoral response	biological_process
FBgn0016794	dos	GO:0035220	wing disc development	biological_process
FBgn0016794	dos	GO:0042461	photoreceptor cell development	biological_process
FBgn0016794	dos	GO:0045500	sevenless signaling pathway	biological_process
FBgn0016794	dos	GO:0046578	regulation of Ras protein signal transduction	biological_process
FBgn0016975	stnB	GO:0006901	vesicle coating	biological_process
FBgn0016975	stnB	GO:0007268	chemical synaptic transmission	biological_process
FBgn0016975	stnB	GO:0007269	neurotransmitter secretion	biological_process
FBgn0016975	stnB	GO:0016183	synaptic vesicle coating	biological_process
FBgn0016975	stnB	GO:0048488	synaptic vesicle endocytosis	biological_process
FBgn0016975	stnB	GO:0048489	synaptic vesicle transport	biological_process
FBgn0016975	stnB	GO:0099504	synaptic vesicle cycle	biological_process
FBgn0016975	stnB	GO:1900242	regulation of synaptic vesicle endocytosis	biological_process
FBgn0016976	stnA	GO:0007269	neurotransmitter secretion	biological_process
FBgn0016976	stnA	GO:0007629	flight behavior	biological_process
FBgn0016976	stnA	GO:0009612	response to mechanical stimulus	biological_process
FBgn0016976	stnA	GO:0016079	synaptic vesicle exocytosis	biological_process
FBgn0016976	stnA	GO:0048488	synaptic vesicle endocytosis	biological_process
FBgn0016976	stnA	GO:0048489	synaptic vesicle transport	biological_process
FBgn0019968	Khc-73	GO:0007018	microtubule-based movement	biological_process
FBgn0019968	Khc-73	GO:0030705	cytoskeleton-dependent intracellular transport	biological_process
FBgn0019968	Khc-73	GO:0050803	regulation of synapse structure or activity	biological_process
FBgn0019968	Khc-73	GO:0051294	establishment of spindle orientation	biological_process
FBgn0019968	Khc-73	GO:0072383	plus-end-directed vesicle transport along microtubule	biological_process
FBgn0020309	crol	GO:0006357	regulation of transcription from RNA polymerase II promoter	biological_process
FBgn0020309	crol	GO:0007155	cell adhesion	biological_process
FBgn0020309	crol	GO:0007476	imaginal disc-derived wing morphogenesis	biological_process
FBgn0020309	crol	GO:0030178	negative regulation of Wnt signaling pathway	biological_process
FBgn0020309	crol	GO:0031935	regulation of chromatin silencing	biological_process
FBgn0020309	crol	GO:0045892	negative regulation of transcription, DNA-templated	biological_process
FBgn0020309	crol	GO:0045931	positive regulation of mitotic cell cycle	biological_process
FBgn0020309	crol	GO:0046331	lateral inhibition	biological_process
FBgn0020309	crol	GO:0070868	heterochromatin organization involved in chromatin silencing	biological_process
FBgn0020372	TM4SF	GO:0007166	cell surface receptor signaling pathway	biological_process
FBgn0020389	Papss	GO:0000103	sulfate assimilation	biological_process
FBgn0020445	E23	GO:0042752	regulation of circadian rhythm	biological_process
FBgn0020762	Atet	GO:0055085	transmembrane transport	biological_process
FBgn0021764	sdk	GO:0042675	compound eye cone cell differentiation	biological_process
FBgn0021764	sdk	GO:0046533	negative regulation of photoreceptor cell differentiation	biological_process
FBgn0021764	sdk	GO:0050931	pigment cell differentiation	biological_process
FBgn0021895	ytr	GO:0000398	mRNA splicing, via spliceosome	biological_process
FBgn0021895	ytr	GO:0008380	RNA splicing	biological_process
FBgn0021895	ytr	GO:0030097	hemopoiesis	biological_process
FBgn0021895	ytr	GO:0042386	hemocyte differentiation	biological_process
FBgn0022935	D19A	GO:0006355	regulation of transcription, DNA-templated	biological_process
FBgn0023023	CRMP	GO:0006207	'de novo' pyrimidine nucleobase biosynthetic process	biological_process
FBgn0023023	CRMP	GO:0007265	Ras protein signal transduction	biological_process
FBgn0023023	CRMP	GO:0007613	memory	biological_process
FBgn0023023	CRMP	GO:0045747	positive regulation of Notch signaling pathway	biological_process
FBgn0023023	CRMP	GO:0051642	centrosome localization	biological_process
FBgn0023097	bon	GO:0006325	chromatin organization	biological_process
FBgn0023097	bon	GO:0007411	axon guidance	biological_process
FBgn0023097	bon	GO:0007422	peripheral nervous system development	biological_process
FBgn0023097	bon	GO:0016567	protein ubiquitination	biological_process
FBgn0023097	bon	GO:0048666	neuron development	biological_process
FBgn0023097	bon	GO:0048813	dendrite morphogenesis	biological_process
FBgn0023169	AMPKalpha	GO:0000278	mitotic cell cycle	biological_process
FBgn0023169	AMPKalpha	GO:0001558	regulation of cell growth	biological_process
FBgn0023169	AMPKalpha	GO:0006468	protein phosphorylation	biological_process
FBgn0023169	AMPKalpha	GO:0006629	lipid metabolic process	biological_process
FBgn0023169	AMPKalpha	GO:0006909	phagocytosis	biological_process
FBgn0023169	AMPKalpha	GO:0007165	signal transduction	biological_process
FBgn0023169	AMPKalpha	GO:0007411	axon guidance	biological_process
FBgn0023169	AMPKalpha	GO:0009267	cellular response to starvation	biological_process
FBgn0023169	AMPKalpha	GO:0010906	regulation of glucose metabolic process	biological_process
FBgn0023169	AMPKalpha	GO:0030730	sequestering of triglyceride	biological_process
FBgn0023169	AMPKalpha	GO:0032007	negative regulation of TOR signaling	biological_process
FBgn0023169	AMPKalpha	GO:0042149	cellular response to glucose starvation	biological_process
FBgn0023169	AMPKalpha	GO:0042331	phototaxis	biological_process
FBgn0023169	AMPKalpha	GO:0042595	behavioral response to starvation	biological_process
FBgn0023169	AMPKalpha	GO:0044058	regulation of digestive system process	biological_process
FBgn0023169	AMPKalpha	GO:0045197	establishment or maintenance of epithelial cell apical/basal polarity	biological_process
FBgn0023169	AMPKalpha	GO:0045792	negative regulation of cell size	biological_process
FBgn0023169	AMPKalpha	GO:0048813	dendrite morphogenesis	biological_process
FBgn0023407	B4	GO:0007444	imaginal disc development	biological_process
FBgn0023407	B4	GO:0007623	circadian rhythm	biological_process
FBgn0023416	Ac3	GO:0006171	cAMP biosynthetic process	biological_process
FBgn0023416	Ac3	GO:0006182	cGMP biosynthetic process	biological_process
FBgn0023416	Ac3	GO:0007165	signal transduction	biological_process
FBgn0023416	Ac3	GO:0035556	intracellular signal transduction	biological_process
FBgn0023416	Ac3	GO:0045475	locomotor rhythm	biological_process
FBgn0023441	fus	GO:0007173	epidermal growth factor receptor signaling pathway	biological_process
FBgn0023441	fus	GO:0043484	regulation of RNA splicing	biological_process
FBgn0023489	Pph13	GO:0007468	regulation of rhodopsin gene expression	biological_process
FBgn0023489	Pph13	GO:0042051	compound eye photoreceptor development	biological_process
FBgn0023489	Pph13	GO:0042052	rhabdomere development	biological_process
FBgn0023489	Pph13	GO:0042463	ocellus photoreceptor cell development	biological_process
FBgn0023489	Pph13	GO:0045893	positive regulation of transcription, DNA-templated	biological_process
FBgn0023545	PIG-K	GO:0006508	proteolysis	biological_process
FBgn0023545	PIG-K	GO:0016255	attachment of GPI anchor to protein	biological_process
FBgn0023545	PIG-K	GO:0034394	protein localization to cell surface	biological_process
FBgn0024150	Ac78C	GO:0001582	detection of chemical stimulus involved in sensory perception of sweet taste	biological_process
FBgn0024150	Ac78C	GO:0006171	cAMP biosynthetic process	biological_process
FBgn0024150	Ac78C	GO:0006182	cGMP biosynthetic process	biological_process
FBgn0024150	Ac78C	GO:0007165	signal transduction	biological_process
FBgn0024150	Ac78C	GO:0009744	response to sucrose	biological_process
FBgn0024150	Ac78C	GO:0010353	response to trehalose	biological_process
FBgn0024150	Ac78C	GO:0031000	response to caffeine	biological_process
FBgn0024150	Ac78C	GO:0035556	intracellular signal transduction	biological_process
FBgn0024238	Fim	GO:0016321	female meiosis chromosome segregation	biological_process
FBgn0024238	Fim	GO:0051017	actin filament bundle assembly	biological_process
FBgn0024238	Fim	GO:0051639	actin filament network formation	biological_process
FBgn0024238	Fim	GO:0051764	actin crosslink formation	biological_process
FBgn0024244	drm	GO:0000122	negative regulation of transcription from RNA polymerase II promoter	biological_process
FBgn0024244	drm	GO:0007440	foregut morphogenesis	biological_process
FBgn0024244	drm	GO:0007442	hindgut morphogenesis	biological_process
FBgn0024244	drm	GO:0009880	embryonic pattern specification	biological_process
FBgn0024244	drm	GO:0016348	imaginal disc-derived leg joint morphogenesis	biological_process
FBgn0024244	drm	GO:0045892	negative regulation of transcription, DNA-templated	biological_process
FBgn0024244	drm	GO:0045893	positive regulation of transcription, DNA-templated	biological_process
FBgn0024244	drm	GO:0045944	positive regulation of transcription from RNA polymerase II promoter	biological_process
FBgn0024244	drm	GO:0048565	digestive tract development	biological_process
FBgn0024244	drm	GO:0048617	embryonic foregut morphogenesis	biological_process
FBgn0024244	drm	GO:0048619	embryonic hindgut morphogenesis	biological_process
FBgn0024555	flfl	GO:0006281	DNA repair	biological_process
FBgn0024555	flfl	GO:0006909	phagocytosis	biological_process
FBgn0024555	flfl	GO:0007405	neuroblast proliferation	biological_process
FBgn0024555	flfl	GO:0008105	asymmetric protein localization	biological_process
FBgn0024555	flfl	GO:0055059	asymmetric neuroblast division	biological_process
FBgn0024944	Oamb	GO:0000122	negative regulation of transcription from RNA polymerase II promoter	biological_process
FBgn0024944	Oamb	GO:0006874	cellular calcium ion homeostasis	biological_process
FBgn0024944	Oamb	GO:0006979	response to oxidative stress	biological_process
FBgn0024944	Oamb	GO:0007188	adenylate cyclase-modulating G-protein coupled receptor signaling pathway	biological_process
FBgn0024944	Oamb	GO:0007198	adenylate cyclase-inhibiting serotonin receptor signaling pathway	biological_process
FBgn0024944	Oamb	GO:0007211	octopamine or tyramine signaling pathway	biological_process
FBgn0024944	Oamb	GO:0007612	learning	biological_process
FBgn0024944	Oamb	GO:0008049	male courtship behavior	biological_process
FBgn0024944	Oamb	GO:0010841	positive regulation of circadian sleep/wake cycle, wakefulness	biological_process
FBgn0024944	Oamb	GO:0030728	ovulation	biological_process
FBgn0024944	Oamb	GO:0042594	response to starvation	biological_process
FBgn0024944	Oamb	GO:0051482	positive regulation of cytosolic calcium ion concentration involved in phospholipase C-activating G-protein coupled signaling pathway	biological_process
FBgn0024944	Oamb	GO:0060278	regulation of ovulation	biological_process
FBgn0024944	Oamb	GO:0060279	positive regulation of ovulation	biological_process
FBgn0024944	Oamb	GO:0090328	regulation of olfactory learning	biological_process
FBgn0024944	Oamb	GO:1904068	G-protein coupled receptor signaling pathway involved in social behavior	biological_process
FBgn0024944	Oamb	GO:1905050	positive regulation of metallopeptidase activity	biological_process
FBgn0024986	CG3719	GO:0006662	glycerol ether metabolic process	biological_process
FBgn0024986	CG3719	GO:0045454	cell redox homeostasis	biological_process
FBgn0025109	Bem46	GO:0008150	biological_process	biological_process
FBgn0025186	ari-2	GO:0000209	protein polyubiquitination	biological_process
FBgn0025186	ari-2	GO:0032436	positive regulation of proteasomal ubiquitin-dependent protein catabolic process	biological_process
FBgn0025186	ari-2	GO:0042787	protein ubiquitination involved in ubiquitin-dependent protein catabolic process	biological_process
FBgn0025360	Optix	GO:0001745	compound eye morphogenesis	biological_process
FBgn0025360	Optix	GO:0001751	compound eye photoreceptor cell differentiation	biological_process
FBgn0025360	Optix	GO:0007458	progression of morphogenetic furrow involved in compound eye morphogenesis	biological_process
FBgn0025360	Optix	GO:0048749	compound eye development	biological_process
FBgn0025360	Optix	GO:0048813	dendrite morphogenesis	biological_process
FBgn0025632	CG4313	GO:0007186	G-protein coupled receptor signaling pathway	biological_process
FBgn0025821	I-t	GO:0035308	negative regulation of protein dephosphorylation	biological_process
FBgn0026086	Adar	GO:0001666	response to hypoxia	biological_process
FBgn0026086	Adar	GO:0006382	adenosine to inosine editing	biological_process
FBgn0026086	Adar	GO:0006396	RNA processing	biological_process
FBgn0026086	Adar	GO:0006979	response to oxidative stress	biological_process
FBgn0026086	Adar	GO:0007626	locomotory behavior	biological_process
FBgn0026086	Adar	GO:0008049	male courtship behavior	biological_process
FBgn0026086	Adar	GO:0008344	adult locomotory behavior	biological_process
FBgn0026086	Adar	GO:0009408	response to heat	biological_process
FBgn0026086	Adar	GO:0009451	RNA modification	biological_process
FBgn0026086	Adar	GO:0010906	regulation of glucose metabolic process	biological_process
FBgn0026086	Adar	GO:0016556	mRNA modification	biological_process
FBgn0026086	Adar	GO:0030534	adult behavior	biological_process
FBgn0026086	Adar	GO:0042391	regulation of membrane potential	biological_process
FBgn0026086	Adar	GO:0042752	regulation of circadian rhythm	biological_process
FBgn0026086	Adar	GO:0045475	locomotor rhythm	biological_process
FBgn0026086	Adar	GO:0060964	regulation of gene silencing by miRNA	biological_process
FBgn0026206	mei-P26	GO:0007276	gamete generation	biological_process
FBgn0026206	mei-P26	GO:0007281	germ cell development	biological_process
FBgn0026206	mei-P26	GO:0016567	protein ubiquitination	biological_process
FBgn0026206	mei-P26	GO:0051321	meiotic cell cycle	biological_process
FBgn0026313	X11L	GO:0007163	establishment or maintenance of cell polarity	biological_process
FBgn0026313	X11L	GO:0007269	neurotransmitter secretion	biological_process
FBgn0026313	X11L	GO:0016080	synaptic vesicle targeting	biological_process
FBgn0026313	X11L	GO:0016081	synaptic vesicle docking	biological_process
FBgn0026313	X11L	GO:0048749	compound eye development	biological_process
FBgn0026313	X11L	GO:0072657	protein localization to membrane	biological_process
FBgn0026371	SAK	GO:0006468	protein phosphorylation	biological_process
FBgn0026371	SAK	GO:0007098	centrosome cycle	biological_process
FBgn0026371	SAK	GO:0007099	centriole replication	biological_process
FBgn0026371	SAK	GO:0007140	male meiotic nuclear division	biological_process
FBgn0026371	SAK	GO:0007288	sperm axoneme assembly	biological_process
FBgn0026371	SAK	GO:0031647	regulation of protein stability	biological_process
FBgn0026371	SAK	GO:0035186	syncytial blastoderm mitotic cell cycle	biological_process
FBgn0026371	SAK	GO:0045732	positive regulation of protein catabolic process	biological_process
FBgn0026371	SAK	GO:0046599	regulation of centriole replication	biological_process
FBgn0026371	SAK	GO:0046777	protein autophosphorylation	biological_process
FBgn0026386	Or47a	GO:0007608	sensory perception of smell	biological_process
FBgn0026386	Or47a	GO:0050911	detection of chemical stimulus involved in sensory perception of smell	biological_process
FBgn0026592	Fie	GO:0050774	negative regulation of dendrite morphogenesis	biological_process
FBgn0026592	Fie	GO:0050965	detection of temperature stimulus involved in sensory perception of pain	biological_process
FBgn0026616	alpha-Man-IIb	GO:0006013	mannose metabolic process	biological_process
FBgn0026616	alpha-Man-IIb	GO:0006491	N-glycan processing	biological_process
FBgn0026616	alpha-Man-IIb	GO:0006517	protein deglycosylation	biological_process
FBgn0026616	alpha-Man-IIb	GO:0016063	rhodopsin biosynthetic process	biological_process
FBgn0026616	alpha-Man-IIb	GO:0035010	encapsulation of foreign target	biological_process
FBgn0027342	fz4	GO:0007165	signal transduction	biological_process
FBgn0027342	fz4	GO:0007186	G-protein coupled receptor signaling pathway	biological_process
FBgn0027342	fz4	GO:0016055	Wnt signaling pathway	biological_process
FBgn0027498	CG2061	GO:0007165	signal transduction	biological_process
FBgn0027538	beta4GalNAcTA	GO:0005975	carbohydrate metabolic process	biological_process
FBgn0027538	beta4GalNAcTA	GO:0006044	N-acetylglucosamine metabolic process	biological_process
FBgn0027538	beta4GalNAcTA	GO:0006688	glycosphingolipid biosynthetic process	biological_process
FBgn0027538	beta4GalNAcTA	GO:0007528	neuromuscular junction development	biological_process
FBgn0027538	beta4GalNAcTA	GO:0008344	adult locomotory behavior	biological_process
FBgn0027538	beta4GalNAcTA	GO:0009247	glycolipid biosynthetic process	biological_process
FBgn0027539	lili	GO:0030513	positive regulation of BMP signaling pathway	biological_process
FBgn0027558	pgant3	GO:0006493	protein O-linked glycosylation	biological_process
FBgn0027558	pgant3	GO:0009312	oligosaccharide biosynthetic process	biological_process
FBgn0027558	pgant3	GO:0016266	O-glycan processing	biological_process
FBgn0027558	pgant3	GO:0031589	cell-substrate adhesion	biological_process
FBgn0027558	pgant3	GO:0033628	regulation of cell adhesion mediated by integrin	biological_process
FBgn0027558	pgant3	GO:0070278	extracellular matrix constituent secretion	biological_process
FBgn0027788	Hey	GO:0006355	regulation of transcription, DNA-templated	biological_process
FBgn0027788	Hey	GO:0045746	negative regulation of Notch signaling pathway	biological_process
FBgn0027788	Hey	GO:0048664	neuron fate determination	biological_process
FBgn0028292	ric8a	GO:0007163	establishment or maintenance of cell polarity	biological_process
FBgn0028292	ric8a	GO:0007186	G-protein coupled receptor signaling pathway	biological_process
FBgn0028292	ric8a	GO:0008105	asymmetric protein localization	biological_process
FBgn0028292	ric8a	GO:0008356	asymmetric cell division	biological_process
FBgn0028292	ric8a	GO:0010004	gastrulation involving germ band extension	biological_process
FBgn0028292	ric8a	GO:0040001	establishment of mitotic spindle localization	biological_process
FBgn0028292	ric8a	GO:0050821	protein stabilization	biological_process
FBgn0028292	ric8a	GO:0055057	neuroblast division	biological_process
FBgn0028369	kirre	GO:0001745	compound eye morphogenesis	biological_process
FBgn0028369	kirre	GO:0007156	homophilic cell adhesion via plasma membrane adhesion molecules	biological_process
FBgn0028369	kirre	GO:0007157	heterophilic cell-cell adhesion via plasma membrane cell adhesion molecules	biological_process
FBgn0028369	kirre	GO:0007520	myoblast fusion	biological_process
FBgn0028369	kirre	GO:0007523	larval visceral muscle development	biological_process
FBgn0028369	kirre	GO:0016202	regulation of striated muscle tissue development	biological_process
FBgn0028369	kirre	GO:0036058	filtration diaphragm assembly	biological_process
FBgn0028369	kirre	GO:0036059	nephrocyte diaphragm assembly	biological_process
FBgn0028369	kirre	GO:0061321	garland nephrocyte differentiation	biological_process
FBgn0028369	kirre	GO:0097206	nephrocyte filtration	biological_process
FBgn0028369	kirre	GO:1901739	regulation of myoblast fusion	biological_process
FBgn0028371	jbug	GO:0009612	response to mechanical stimulus	biological_process
FBgn0028371	jbug	GO:0048104	establishment of body hair or bristle planar orientation	biological_process
FBgn0028371	jbug	GO:0072499	photoreceptor cell axon guidance	biological_process
FBgn0028372	isopeptidase-T-3	GO:0008150	biological_process	biological_process
FBgn0028421	Kap3	GO:0007018	microtubule-based movement	biological_process
FBgn0028421	Kap3	GO:0007288	sperm axoneme assembly	biological_process
FBgn0028421	Kap3	GO:0007605	sensory perception of sound	biological_process
FBgn0028421	Kap3	GO:0007608	sensory perception of smell	biological_process
FBgn0028421	Kap3	GO:0008089	anterograde axonal transport	biological_process
FBgn0028421	Kap3	GO:0030951	establishment or maintenance of microtubule cytoskeleton polarity	biological_process
FBgn0028421	Kap3	GO:1905515	non-motile cilium assembly	biological_process
FBgn0028476	Usp1	GO:0006282	regulation of DNA repair	biological_process
FBgn0028476	Usp1	GO:0006511	ubiquitin-dependent protein catabolic process	biological_process
FBgn0028476	Usp1	GO:0016579	protein deubiquitination	biological_process
FBgn0028482	bdl	GO:0007156	homophilic cell adhesion via plasma membrane adhesion molecules	biological_process
FBgn0028482	bdl	GO:0007158	neuron cell-cell adhesion	biological_process
FBgn0028482	bdl	GO:0045467	R7 cell development	biological_process
FBgn0028500	Rich	GO:0006886	intracellular protein transport	biological_process
FBgn0028500	Rich	GO:0007411	axon guidance	biological_process
FBgn0028500	Rich	GO:0032483	regulation of Rab protein signal transduction	biological_process
FBgn0028500	Rich	GO:0035418	protein localization to synapse	biological_process
FBgn0028500	Rich	GO:0042147	retrograde transport, endosome to Golgi	biological_process
FBgn0028500	Rich	GO:0043547	positive regulation of GTPase activity	biological_process
FBgn0028500	Rich	GO:0045467	R7 cell development	biological_process
FBgn0028500	Rich	GO:0050808	synapse organization	biological_process
FBgn0028500	Rich	GO:0060078	regulation of postsynaptic membrane potential	biological_process
FBgn0028500	Rich	GO:1903363	negative regulation of cellular protein catabolic process	biological_process
FBgn0028541	TM9SF4	GO:0006909	phagocytosis	biological_process
FBgn0028541	TM9SF4	GO:0035010	encapsulation of foreign target	biological_process
FBgn0028541	TM9SF4	GO:0050829	defense response to Gram-negative bacterium	biological_process
FBgn0028541	TM9SF4	GO:0061060	negative regulation of peptidoglycan recognition protein signaling pathway	biological_process
FBgn0028541	TM9SF4	GO:0072659	protein localization to plasma membrane	biological_process
FBgn0028550	Atf3	GO:0006357	regulation of transcription from RNA polymerase II promoter	biological_process
FBgn0028550	Atf3	GO:0006955	immune response	biological_process
FBgn0028550	Atf3	GO:0007399	nervous system development	biological_process
FBgn0028550	Atf3	GO:0010906	regulation of glucose metabolic process	biological_process
FBgn0028550	Atf3	GO:0055088	lipid homeostasis	biological_process
FBgn0028554	x16	GO:0000381	regulation of alternative mRNA splicing, via spliceosome	biological_process
FBgn0028554	x16	GO:0000398	mRNA splicing, via spliceosome	biological_process
FBgn0028554	x16	GO:0001178	regulation of transcriptional start site selection at RNA polymerase II promoter	biological_process
FBgn0028554	x16	GO:0008380	RNA splicing	biological_process
FBgn0028554	x16	GO:0010468	regulation of gene expression	biological_process
FBgn0028554	x16	GO:0031440	regulation of mRNA 3'-end processing	biological_process
FBgn0028567	robl62A	GO:0007018	microtubule-based movement	biological_process
FBgn0028579	phtf	GO:0006357	regulation of transcription from RNA polymerase II promoter	biological_process
FBgn0028670	Vha100-2	GO:0007035	vacuolar acidification	biological_process
FBgn0028670	Vha100-2	GO:0015986	ATP synthesis coupled proton transport	biological_process
FBgn0028670	Vha100-2	GO:0015991	ATP hydrolysis coupled proton transport	biological_process
FBgn0028670	Vha100-2	GO:0070072	vacuolar proton-transporting V-type ATPase complex assembly	biological_process
FBgn0028743	Dhit	GO:0043547	positive regulation of GTPase activity	biological_process
FBgn0028879	CG15270	GO:0006812	cation transport	biological_process
FBgn0028879	CG15270	GO:0006821	chloride transport	biological_process
FBgn0028997	nmdyn-D7	GO:0006165	nucleoside diphosphate phosphorylation	biological_process
FBgn0028997	nmdyn-D7	GO:0006183	GTP biosynthetic process	biological_process
FBgn0028997	nmdyn-D7	GO:0006228	UTP biosynthetic process	biological_process
FBgn0028997	nmdyn-D7	GO:0006241	CTP biosynthetic process	biological_process
FBgn0028997	nmdyn-D7	GO:0009142	nucleoside triphosphate biosynthetic process	biological_process
FBgn0028999	nerfin-1	GO:0007411	axon guidance	biological_process
FBgn0028999	nerfin-1	GO:0048666	neuron development	biological_process
FBgn0028999	nerfin-1	GO:0048813	dendrite morphogenesis	biological_process
FBgn0029067	Dd	GO:0006470	protein dephosphorylation	biological_process
FBgn0029067	Dd	GO:0006998	nuclear envelope organization	biological_process
FBgn0029067	Dd	GO:0007474	imaginal disc-derived wing vein specification	biological_process
FBgn0029067	Dd	GO:0010867	positive regulation of triglyceride biosynthetic process	biological_process
FBgn0029067	Dd	GO:0030514	negative regulation of BMP signaling pathway	biological_process
FBgn0029082	hbs	GO:0001745	compound eye morphogenesis	biological_process
FBgn0029082	hbs	GO:0001751	compound eye photoreceptor cell differentiation	biological_process
FBgn0029082	hbs	GO:0007156	homophilic cell adhesion via plasma membrane adhesion molecules	biological_process
FBgn0029082	hbs	GO:0007157	heterophilic cell-cell adhesion via plasma membrane cell adhesion molecules	biological_process
FBgn0029082	hbs	GO:0007220	Notch receptor processing	biological_process
FBgn0029082	hbs	GO:0007520	myoblast fusion	biological_process
FBgn0029082	hbs	GO:0010950	positive regulation of endopeptidase activity	biological_process
FBgn0029082	hbs	GO:0016202	regulation of striated muscle tissue development	biological_process
FBgn0029082	hbs	GO:0042067	establishment of ommatidial planar polarity	biological_process
FBgn0029082	hbs	GO:0045747	positive regulation of Notch signaling pathway	biological_process
FBgn0029082	hbs	GO:0061330	Malpighian tubule stellate cell differentiation	biological_process
FBgn0029088	disp	GO:0006887	exocytosis	biological_process
FBgn0029088	disp	GO:0007224	smoothened signaling pathway	biological_process
FBgn0029088	disp	GO:0007280	pole cell migration	biological_process
FBgn0029158	Las	GO:0009107	lipoate biosynthetic process	biological_process
FBgn0029662	CG12206	GO:0008150	biological_process	biological_process
FBgn0029662	CG12206	GO:0045454	cell redox homeostasis	biological_process
FBgn0029715	CG11444	GO:0008150	biological_process	biological_process
FBgn0029761	SK	GO:0006813	potassium ion transport	biological_process
FBgn0029761	SK	GO:0016057	regulation of membrane potential in photoreceptor cell	biological_process
FBgn0029818	GAA1	GO:0006506	GPI anchor biosynthetic process	biological_process
FBgn0029818	GAA1	GO:0016255	attachment of GPI anchor to protein	biological_process
FBgn0029818	GAA1	GO:0045313	rhabdomere membrane biogenesis	biological_process
FBgn0029820	CG16721	GO:0019933	cAMP-mediated signaling	biological_process
FBgn0029828	CG6067	GO:0006508	proteolysis	biological_process
FBgn0029861	CG3815	GO:0006355	regulation of transcription, DNA-templated	biological_process
FBgn0029891	Pink1	GO:0000266	mitochondrial fission	biological_process
FBgn0029891	Pink1	GO:0000422	autophagy of mitochondrion	biological_process
FBgn0029891	Pink1	GO:0006468	protein phosphorylation	biological_process
FBgn0029891	Pink1	GO:0006979	response to oxidative stress	biological_process
FBgn0029891	Pink1	GO:0007005	mitochondrion organization	biological_process
FBgn0029891	Pink1	GO:0007274	neuromuscular synaptic transmission	biological_process
FBgn0029891	Pink1	GO:0010637	negative regulation of mitochondrial fusion	biological_process
FBgn0029891	Pink1	GO:0010821	regulation of mitochondrion organization	biological_process
FBgn0029891	Pink1	GO:0030382	sperm mitochondrion organization	biological_process
FBgn0029891	Pink1	GO:0035234	ectopic germ cell programmed cell death	biological_process
FBgn0029891	Pink1	GO:0042787	protein ubiquitination involved in ubiquitin-dependent protein catabolic process	biological_process
FBgn0029891	Pink1	GO:0043069	negative regulation of programmed cell death	biological_process
FBgn0029891	Pink1	GO:0043524	negative regulation of neuron apoptotic process	biological_process
FBgn0029891	Pink1	GO:0047497	mitochondrion transport along microtubule	biological_process
FBgn0029891	Pink1	GO:0048078	positive regulation of compound eye pigmentation	biological_process
FBgn0029891	Pink1	GO:0048312	intracellular distribution of mitochondria	biological_process
FBgn0029891	Pink1	GO:0048749	compound eye development	biological_process
FBgn0029891	Pink1	GO:0051654	establishment of mitochondrion localization	biological_process
FBgn0029891	Pink1	GO:0090141	positive regulation of mitochondrial fission	biological_process
FBgn0029891	Pink1	GO:1902956	regulation of mitochondrial electron transport, NADH to ubiquinone	biological_process
FBgn0029893	CG14442	GO:0019233	sensory perception of pain	biological_process
FBgn0029893	CG14442	GO:0055114	oxidation-reduction process	biological_process
FBgn0029970	Nek2	GO:0006468	protein phosphorylation	biological_process
FBgn0029970	Nek2	GO:0007088	regulation of mitotic nuclear division	biological_process
FBgn0029970	Nek2	GO:0030177	positive regulation of Wnt signaling pathway	biological_process
FBgn0029970	Nek2	GO:0031647	regulation of protein stability	biological_process
FBgn0029996	UbcE2H	GO:0000209	protein polyubiquitination	biological_process
FBgn0029996	UbcE2H	GO:0006511	ubiquitin-dependent protein catabolic process	biological_process
FBgn0029996	UbcE2H	GO:0046331	lateral inhibition	biological_process
FBgn0030004	CG10958	GO:0008150	biological_process	biological_process
FBgn0030090	fend	GO:0008045	motor neuron axon guidance	biological_process
FBgn0030161	CG15249	GO:0008150	biological_process	biological_process
FBgn0030296	CG15196	GO:0008150	biological_process	biological_process
FBgn0030362	regucalcin	GO:0032504	multicellular organism reproduction	biological_process
FBgn0030408	CG11085	GO:0006355	regulation of transcription, DNA-templated	biological_process
FBgn0030421	CG3812	GO:0008654	phospholipid biosynthetic process	biological_process
FBgn0030452	MFS10	GO:0006820	anion transport	biological_process
FBgn0030452	MFS10	GO:0055085	transmembrane transport	biological_process
FBgn0030499	CG11178	GO:0016477	cell migration	biological_process
FBgn0030499	CG11178	GO:0051179	localization	biological_process
FBgn0030668	CG8128	GO:0051726	regulation of cell cycle	biological_process
FBgn0030745	CG4239	GO:0015672	monovalent inorganic cation transport	biological_process
FBgn0030774	spheroide	GO:0006508	proteolysis	biological_process
FBgn0030774	spheroide	GO:0045087	innate immune response	biological_process
FBgn0030774	spheroide	GO:0045752	positive regulation of Toll signaling pathway	biological_process
FBgn0030774	spheroide	GO:0050830	defense response to Gram-positive bacterium	biological_process
FBgn0030774	spheroide	GO:0050832	defense response to fungus	biological_process
FBgn0030788	Sap30	GO:0006355	regulation of transcription, DNA-templated	biological_process
FBgn0030788	Sap30	GO:0010389	regulation of G2/M transition of mitotic cell cycle	biological_process
FBgn0030812	wcy	GO:0010390	histone monoubiquitination	biological_process
FBgn0030812	wcy	GO:0010507	negative regulation of autophagy	biological_process
FBgn0030812	wcy	GO:0046959	habituation	biological_process
FBgn0030812	wcy	GO:1904263	positive regulation of TORC1 signaling	biological_process
FBgn0030873	CG15814	GO:0030433	ubiquitin-dependent ERAD pathway	biological_process
FBgn0030873	CG15814	GO:0030968	endoplasmic reticulum unfolded protein response	biological_process
FBgn0030884	CG6847	GO:0016042	lipid catabolic process	biological_process
FBgn0030921	CG6290	GO:0008150	biological_process	biological_process
FBgn0030930	GalNAc-T2	GO:0009312	oligosaccharide biosynthetic process	biological_process
FBgn0030985	Obp18a	GO:0007606	sensory perception of chemical stimulus	biological_process
FBgn0030997	CG7990	GO:0008150	biological_process	biological_process
FBgn0031098	CG17068	GO:0022008	neurogenesis	biological_process
FBgn0031098	CG17068	GO:0030162	regulation of proteolysis	biological_process
FBgn0031098	CG17068	GO:0042787	protein ubiquitination involved in ubiquitin-dependent protein catabolic process	biological_process
FBgn0031098	CG17068	GO:0043161	proteasome-mediated ubiquitin-dependent protein catabolic process	biological_process
FBgn0031232	CG11617	GO:0006355	regulation of transcription, DNA-templated	biological_process
FBgn0031299	CG4629	GO:0006468	protein phosphorylation	biological_process
FBgn0031299	CG4629	GO:0035556	intracellular signal transduction	biological_process
FBgn0031304	CG4552	GO:0006909	phagocytosis	biological_process
FBgn0031304	CG4552	GO:0007298	border follicle cell migration	biological_process
FBgn0031304	CG4552	GO:0043087	regulation of GTPase activity	biological_process
FBgn0031305	Iris	GO:0030431	sleep	biological_process
FBgn0031375	erm	GO:0007406	negative regulation of neuroblast proliferation	biological_process
FBgn0031375	erm	GO:0019827	stem cell population maintenance	biological_process
FBgn0031375	erm	GO:0045892	negative regulation of transcription, DNA-templated	biological_process
FBgn0031375	erm	GO:0050767	regulation of neurogenesis	biological_process
FBgn0031384	CG4238	GO:0042787	protein ubiquitination involved in ubiquitin-dependent protein catabolic process	biological_process
FBgn0031397	CG15385	GO:0016311	dephosphorylation	biological_process
FBgn0031428	CG9886	GO:0006468	protein phosphorylation	biological_process
FBgn0031457	CG3077	GO:0008150	biological_process	biological_process
FBgn0031474	CG2991	GO:0008150	biological_process	biological_process
FBgn0031636	CG12194	GO:0055085	transmembrane transport	biological_process
FBgn0031676	senju	GO:0008643	carbohydrate transport	biological_process
FBgn0031676	senju	GO:0015785	UDP-galactose transport	biological_process
FBgn0031676	senju	GO:0045751	negative regulation of Toll signaling pathway	biological_process
FBgn0031676	senju	GO:0045824	negative regulation of innate immune response	biological_process
FBgn0031698	Ncoa6	GO:0035332	positive regulation of hippo signaling	biological_process
FBgn0031698	Ncoa6	GO:0051568	histone H3-K4 methylation	biological_process
FBgn0031737	obst-E	GO:0006030	chitin metabolic process	biological_process
FBgn0031760	Tsp26A	GO:0007298	border follicle cell migration	biological_process
FBgn0031760	Tsp26A	GO:0045747	positive regulation of Notch signaling pathway	biological_process
FBgn0031817	CG9531	GO:0006479	protein methylation	biological_process
FBgn0031834	CG13766	GO:0031146	SCF-dependent proteasomal ubiquitin-dependent protein catabolic process	biological_process
FBgn0031858	CG17378	GO:0008150	biological_process	biological_process
FBgn0031882	Rab30	GO:0007390	germ-band shortening	biological_process
FBgn0031882	Rab30	GO:0007391	dorsal closure	biological_process
FBgn0031882	Rab30	GO:0008258	head involution	biological_process
FBgn0031882	Rab30	GO:0016192	vesicle-mediated transport	biological_process
FBgn0031882	Rab30	GO:0032482	Rab protein signal transduction	biological_process
FBgn0031882	Rab30	GO:0046529	imaginal disc fusion, thorax closure	biological_process
FBgn0031885	Mnn1	GO:0001666	response to hypoxia	biological_process
FBgn0031885	Mnn1	GO:0006289	nucleotide-excision repair	biological_process
FBgn0031885	Mnn1	GO:0006357	regulation of transcription from RNA polymerase II promoter	biological_process
FBgn0031885	Mnn1	GO:0006974	cellular response to DNA damage stimulus	biological_process
FBgn0031885	Mnn1	GO:0006979	response to oxidative stress	biological_process
FBgn0031885	Mnn1	GO:0008285	negative regulation of cell proliferation	biological_process
FBgn0031885	Mnn1	GO:0008340	determination of adult lifespan	biological_process
FBgn0031885	Mnn1	GO:0009408	response to heat	biological_process
FBgn0031885	Mnn1	GO:0009651	response to salt stress	biological_process
FBgn0031885	Mnn1	GO:0010212	response to ionizing radiation	biological_process
FBgn0031885	Mnn1	GO:0031571	mitotic G1 DNA damage checkpoint	biological_process
FBgn0031885	Mnn1	GO:0034968	histone lysine methylation	biological_process
FBgn0031885	Mnn1	GO:0036297	interstrand cross-link repair	biological_process
FBgn0031885	Mnn1	GO:0046329	negative regulation of JNK cascade	biological_process
FBgn0031885	Mnn1	GO:0046330	positive regulation of JNK cascade	biological_process
FBgn0031885	Mnn1	GO:0046529	imaginal disc fusion, thorax closure	biological_process
FBgn0031885	Mnn1	GO:0048728	proboscis development	biological_process
FBgn0031885	Mnn1	GO:0051568	histone H3-K4 methylation	biological_process
FBgn0031914	CG5973	GO:0006810	transport	biological_process
FBgn0031914	CG5973	GO:0030431	sleep	biological_process
FBgn0031979	CCDC53	GO:0045785	positive regulation of cell adhesion	biological_process
FBgn0031998	SLC5A11	GO:0008343	adult feeding behavior	biological_process
FBgn0031998	SLC5A11	GO:0051780	behavioral response to nutrient	biological_process
FBgn0031998	SLC5A11	GO:0055085	transmembrane transport	biological_process
FBgn0032001	CG8360	GO:0009972	cytidine deamination	biological_process
FBgn0032023	CG14274	GO:0019233	sensory perception of pain	biological_process
FBgn0032120	CG33298	GO:0006886	intracellular protein transport	biological_process
FBgn0032120	CG33298	GO:0007030	Golgi organization	biological_process
FBgn0032120	CG33298	GO:0034976	response to endoplasmic reticulum stress	biological_process
FBgn0032120	CG33298	GO:0045332	phospholipid translocation	biological_process
FBgn0032129	jp	GO:0008150	biological_process	biological_process
FBgn0032249	TBC1D16	GO:0006886	intracellular protein transport	biological_process
FBgn0032249	TBC1D16	GO:0031338	regulation of vesicle fusion	biological_process
FBgn0032249	TBC1D16	GO:0043087	regulation of GTPase activity	biological_process
FBgn0032249	TBC1D16	GO:0090630	activation of GTPase activity	biological_process
FBgn0032262	CG7384	GO:0022008	neurogenesis	biological_process
FBgn0032330	Samuel	GO:0031935	regulation of chromatin silencing	biological_process
FBgn0032330	Samuel	GO:0040008	regulation of growth	biological_process
FBgn0032409	Ced-12	GO:0007015	actin filament organization	biological_process
FBgn0032409	Ced-12	GO:0007298	border follicle cell migration	biological_process
FBgn0032409	Ced-12	GO:0007417	central nervous system development	biological_process
FBgn0032409	Ced-12	GO:0007520	myoblast fusion	biological_process
FBgn0032409	Ced-12	GO:0016203	muscle attachment	biological_process
FBgn0032409	Ced-12	GO:0016477	cell migration	biological_process
FBgn0032409	Ced-12	GO:0090630	activation of GTPase activity	biological_process
FBgn0032446	CG5780	GO:0035721	intraciliary retrograde transport	biological_process
FBgn0032446	CG5780	GO:0060271	cilium assembly	biological_process
FBgn0032474	DnaJ-H	GO:0006457	protein folding	biological_process
FBgn0032651	Oli	GO:0006355	regulation of transcription, DNA-templated	biological_process
FBgn0032651	Oli	GO:0008045	motor neuron axon guidance	biological_process
FBgn0032688	CG15160	GO:0031124	mRNA 3'-end processing	biological_process
FBgn0032694	MESR3	GO:0046580	negative regulation of Ras protein signal transduction	biological_process
FBgn0032713	CG17323	GO:0002121	inter-male aggressive behavior	biological_process
FBgn0032713	CG17323	GO:0008152	metabolic process	biological_process
FBgn0032845	CG10747	GO:0006629	lipid metabolic process	biological_process
FBgn0032901	sky	GO:0007268	chemical synaptic transmission	biological_process
FBgn0032901	sky	GO:0007274	neuromuscular synaptic transmission	biological_process
FBgn0032901	sky	GO:0031175	neuron projection development	biological_process
FBgn0032901	sky	GO:0043087	regulation of GTPase activity	biological_process
FBgn0032901	sky	GO:1903422	negative regulation of synaptic vesicle recycling	biological_process
FBgn0032957	CG2225	GO:0008150	biological_process	biological_process
FBgn0032988	Tif-IA	GO:0001180	transcription initiation from RNA polymerase I promoter for nuclear large rRNA transcript	biological_process
FBgn0032988	Tif-IA	GO:0036099	female germ-line stem cell population maintenance	biological_process
FBgn0032988	Tif-IA	GO:0042254	ribosome biogenesis	biological_process
FBgn0033121	Cyp6u1	GO:0055114	oxidation-reduction process	biological_process
FBgn0033138	Tsp42Eq	GO:0007166	cell surface receptor signaling pathway	biological_process
FBgn0033212	LRR	GO:0006955	immune response	biological_process
FBgn0033212	LRR	GO:0017085	response to insecticide	biological_process
FBgn0033212	LRR	GO:0050777	negative regulation of immune response	biological_process
FBgn0033212	LRR	GO:0060271	cilium assembly	biological_process
FBgn0033212	LRR	GO:1901223	negative regulation of NIK/NF-kappaB signaling	biological_process
FBgn0033279	CG2291	GO:0008150	biological_process	biological_process
FBgn0033337	CG8272	GO:0031146	SCF-dependent proteasomal ubiquitin-dependent protein catabolic process	biological_process
FBgn0033382	Hydr1	GO:0006629	lipid metabolic process	biological_process
[truncated: 3,097 more rows]
