# Supplementary material for: Differentially expressed microRNAs associated with changes of transcript levels in detoxification pathways and DDT-resistance in the Drosophila melanogaster strain 91-R
Source: PLoS One. 2018 Apr 26;13(4):e0196518. doi: 10.1371/journal.pone.0196518 (PMC5919617; doi:10.1371/journal.pone.0196518)
Supplement: S8 Table — (XLSX) [file pone.0196518.s010.xlsx]

## Sheet: Sheet1
S8 Table. The pathway annotation of target transcripts from known differentially expressed miRNAs.
Gene ID	Gene (258 genes)	Gene name	Pathway (2,175 pathways)	Data Sets
FBgn0000017	CG4032	Abl tyrosine kinase	Axon guidance	Reactome pathways data set
FBgn0000017	CG4032	Abl tyrosine kinase	CDO in myogenesis	Reactome pathways data set
FBgn0000017	CG4032	Abl tyrosine kinase	DNA Double Strand Break Response	Reactome pathways data set
FBgn0000017	CG4032	Abl tyrosine kinase	DNA Double-Strand Break Repair	Reactome pathways data set
FBgn0000017	CG4032	Abl tyrosine kinase	DNA Repair	Reactome pathways data set
FBgn0000017	CG4032	Abl tyrosine kinase	Developmental Biology	Reactome pathways data set
FBgn0000017	CG4032	Abl tyrosine kinase	Fcgamma receptor (FCGR) dependent phagocytosis	Reactome pathways data set
FBgn0000017	CG4032	Abl tyrosine kinase	Gene expression (Transcription)	Reactome pathways data set
FBgn0000017	CG4032	Abl tyrosine kinase	Generic Transcription Pathway	Reactome pathways data set
FBgn0000017	CG4032	Abl tyrosine kinase	Immune System	Reactome pathways data set
FBgn0000017	CG4032	Abl tyrosine kinase	Innate Immune System	Reactome pathways data set
FBgn0000017	CG4032	Abl tyrosine kinase	Myogenesis	Reactome pathways data set
FBgn0000017	CG4032	Abl tyrosine kinase	RHO GTPase Effectors	Reactome pathways data set
FBgn0000017	CG4032	Abl tyrosine kinase	RHO GTPases Activate WASPs and WAVEs	Reactome pathways data set
FBgn0000017	CG4032	Abl tyrosine kinase	RNA Polymerase II Transcription	Reactome pathways data set
FBgn0000017	CG4032	Abl tyrosine kinase	RUNX1 regulates transcription of genes involved in differentiation of HSCs	Reactome pathways data set
FBgn0000017	CG4032	Abl tyrosine kinase	Recruitment and ATM-mediated phosphorylation of repair and signaling proteins at DNA double strand breaks	Reactome pathways data set
FBgn0000017	CG4032	Abl tyrosine kinase	Regulation of actin dynamics for phagocytic cup formation	Reactome pathways data set
FBgn0000017	CG4032	Abl tyrosine kinase	Role of Abl in Robo-Slit signaling	Reactome pathways data set
FBgn0000017	CG4032	Abl tyrosine kinase	Signal Transduction	Reactome pathways data set
FBgn0000017	CG4032	Abl tyrosine kinase	Signaling by Rho GTPases	Reactome pathways data set
FBgn0000017	CG4032	Abl tyrosine kinase	Signaling by Robo receptor	Reactome pathways data set
FBgn0000017	CG4032	Abl tyrosine kinase	Transcriptional regulation by RUNX1	Reactome pathways data set
FBgn0000037	CG4356	muscarinic Acetylcholine Receptor, A-type	Amine ligand-binding receptors	Reactome pathways data set
FBgn0000037	CG4356	muscarinic Acetylcholine Receptor, A-type	Cargo recognition for clathrin-mediated endocytosis	Reactome pathways data set
FBgn0000037	CG4356	muscarinic Acetylcholine Receptor, A-type	Class A/1 (Rhodopsin-like receptors)	Reactome pathways data set
FBgn0000037	CG4356	muscarinic Acetylcholine Receptor, A-type	Clathrin-mediated endocytosis	Reactome pathways data set
FBgn0000037	CG4356	muscarinic Acetylcholine Receptor, A-type	GPCR ligand binding	Reactome pathways data set
FBgn0000037	CG4356	muscarinic Acetylcholine Receptor, A-type	Membrane Trafficking	Reactome pathways data set
FBgn0000037	CG4356	muscarinic Acetylcholine Receptor, A-type	Muscarinic acetylcholine receptors	Reactome pathways data set
FBgn0000037	CG4356	muscarinic Acetylcholine Receptor, A-type	Neuroactive ligand-receptor interaction	KEGG pathways data set
FBgn0000037	CG4356	muscarinic Acetylcholine Receptor, A-type	Signal Transduction	Reactome pathways data set
FBgn0000037	CG4356	muscarinic Acetylcholine Receptor, A-type	Signaling by GPCR	Reactome pathways data set
FBgn0000037	CG4356	muscarinic Acetylcholine Receptor, A-type	Vesicle-mediated transport	Reactome pathways data set
FBgn0000064	CG6058	Aldolase	Fructose and mannose metabolism	KEGG pathways data set
FBgn0000064	CG6058	Aldolase	Fructose catabolism	Reactome pathways data set
FBgn0000064	CG6058	Aldolase	Fructose metabolism	Reactome pathways data set
FBgn0000064	CG6058	Aldolase	Gluconeogenesis	Reactome pathways data set
FBgn0000064	CG6058	Aldolase	Glucose metabolism	Reactome pathways data set
FBgn0000064	CG6058	Aldolase	Glycolysis	Reactome pathways data set
FBgn0000064	CG6058	Aldolase	Glycolysis / Gluconeogenesis	KEGG pathways data set
FBgn0000064	CG6058	Aldolase	Hemostasis	Reactome pathways data set
FBgn0000064	CG6058	Aldolase	Immune System	Reactome pathways data set
FBgn0000064	CG6058	Aldolase	Innate Immune System	Reactome pathways data set
FBgn0000064	CG6058	Aldolase	Metabolic pathways	KEGG pathways data set
FBgn0000064	CG6058	Aldolase	Metabolism	Reactome pathways data set
FBgn0000064	CG6058	Aldolase	Metabolism of carbohydrates	Reactome pathways data set
FBgn0000064	CG6058	Aldolase	Neutrophil degranulation	Reactome pathways data set
FBgn0000064	CG6058	Aldolase	Pentose phosphate pathway	KEGG pathways data set
FBgn0000064	CG6058	Aldolase	Platelet activation, signaling and aggregation	Reactome pathways data set
FBgn0000064	CG6058	Aldolase	Platelet degranulation	Reactome pathways data set
FBgn0000064	CG6058	Aldolase	Response to elevated platelet cytosolic Ca2+	Reactome pathways data set
FBgn0000097	CG3166	anterior open	Dorso-ventral axis formation	KEGG pathways data set
FBgn0000097	CG3166	anterior open	MAPK signaling pathway - fly	KEGG pathways data set
FBgn0000152	CG9703	Abnormal X segregation	Ion channel transport	Reactome pathways data set
FBgn0000152	CG9703	Abnormal X segregation	Stimuli-sensing channels	Reactome pathways data set
FBgn0000152	CG9703	Abnormal X segregation	Transport of small molecules	Reactome pathways data set
FBgn0000206	CG8285	bride of sevenless	MAPK signaling pathway - fly	KEGG pathways data set
FBgn0000250	CG5848	cactus	Activation of NF-kappaB in B cells	Reactome pathways data set
FBgn0000250	CG5848	cactus	Adaptive Immune System	Reactome pathways data set
FBgn0000250	CG5848	cactus	C-type lectin receptors (CLRs)	Reactome pathways data set
FBgn0000250	CG5848	cactus	CLEC7A (Dectin-1) signaling	Reactome pathways data set
FBgn0000250	CG5848	cactus	Cytokine Signaling in Immune system	Reactome pathways data set
FBgn0000250	CG5848	cactus	Downstream TCR signaling	Reactome pathways data set
FBgn0000250	CG5848	cactus	Downstream signaling events of B Cell Receptor (BCR)	Reactome pathways data set
FBgn0000250	CG5848	cactus	FCERI mediated NF-kB activation	Reactome pathways data set
FBgn0000250	CG5848	cactus	Fc epsilon receptor (FCERI) signaling	Reactome pathways data set
FBgn0000250	CG5848	cactus	Immune System	Reactome pathways data set
FBgn0000250	CG5848	cactus	Innate Immune System	Reactome pathways data set
FBgn0000250	CG5848	cactus	Interleukin-1 family signaling	Reactome pathways data set
FBgn0000250	CG5848	cactus	NF-kB is activated and signals survival	Reactome pathways data set
FBgn0000250	CG5848	cactus	Signal Transduction	Reactome pathways data set
FBgn0000250	CG5848	cactus	Signaling by Interleukins	Reactome pathways data set
FBgn0000250	CG5848	cactus	Signaling by the B Cell Receptor (BCR)	Reactome pathways data set
FBgn0000250	CG5848	cactus	Signalling by NGF	Reactome pathways data set
FBgn0000250	CG5848	cactus	TCR signaling	Reactome pathways data set
FBgn0000250	CG5848	cactus	p75 NTR receptor-mediated signalling	Reactome pathways data set
FBgn0000250	CG5848	cactus	p75NTR signals via NF-kB	Reactome pathways data set
FBgn0000303	CG12345	Choline acetyltransferase	Acetylcholine Neurotransmitter Release Cycle	Reactome pathways data set
FBgn0000303	CG12345	Choline acetyltransferase	Glycerophospholipid biosynthesis	Reactome pathways data set
FBgn0000303	CG12345	Choline acetyltransferase	Glycerophospholipid metabolism	KEGG pathways data set
FBgn0000303	CG12345	Choline acetyltransferase	Metabolism	Reactome pathways data set
FBgn0000303	CG12345	Choline acetyltransferase	Metabolism of lipids	Reactome pathways data set
FBgn0000303	CG12345	Choline acetyltransferase	Neuronal System	Reactome pathways data set
FBgn0000303	CG12345	Choline acetyltransferase	Neurotransmitter release cycle	Reactome pathways data set
FBgn0000303	CG12345	Choline acetyltransferase	Phospholipid metabolism	Reactome pathways data set
FBgn0000303	CG12345	Choline acetyltransferase	Synthesis of PC	Reactome pathways data set
FBgn0000303	CG12345	Choline acetyltransferase	Transmission across Chemical Synapses	Reactome pathways data set
FBgn0000317	CG7595	crinkled	Signal Transduction	Reactome pathways data set
FBgn0000317	CG7595	crinkled	The canonical retinoid cycle in rods (twilight vision)	Reactome pathways data set
FBgn0000317	CG7595	crinkled	Visual phototransduction	Reactome pathways data set
FBgn0000414	CG9695	Disabled	Axon guidance	Reactome pathways data set
FBgn0000414	CG9695	Disabled	Cargo recognition for clathrin-mediated endocytosis	Reactome pathways data set
FBgn0000414	CG9695	Disabled	Clathrin-mediated endocytosis	Reactome pathways data set
FBgn0000414	CG9695	Disabled	Developmental Biology	Reactome pathways data set
FBgn0000414	CG9695	Disabled	Formation of annular gap junctions	Reactome pathways data set
FBgn0000414	CG9695	Disabled	Gap junction degradation	Reactome pathways data set
FBgn0000414	CG9695	Disabled	Gap junction trafficking	Reactome pathways data set
FBgn0000414	CG9695	Disabled	Gap junction trafficking and regulation	Reactome pathways data set
FBgn0000414	CG9695	Disabled	Membrane Trafficking	Reactome pathways data set
FBgn0000414	CG9695	Disabled	Reelin signalling pathway	Reactome pathways data set
FBgn0000414	CG9695	Disabled	Vesicle-mediated transport	Reactome pathways data set
FBgn0000524	CG3929	deltex	Activated NOTCH1 Transmits Signal to the Nucleus	Reactome pathways data set
FBgn0000524	CG3929	deltex	Adaptive Immune System	Reactome pathways data set
FBgn0000524	CG3929	deltex	Antigen processing: Ubiquitination & Proteasome degradation	Reactome pathways data set
FBgn0000524	CG3929	deltex	Class I MHC mediated antigen processing & presentation	Reactome pathways data set
FBgn0000524	CG3929	deltex	Immune System	Reactome pathways data set
FBgn0000524	CG3929	deltex	Notch signaling pathway	KEGG pathways data set
FBgn0000524	CG3929	deltex	Signal Transduction	Reactome pathways data set
FBgn0000524	CG3929	deltex	Signaling by NOTCH	Reactome pathways data set
FBgn0000524	CG3929	deltex	Signaling by NOTCH1	Reactome pathways data set
FBgn0000567	CG32180	Ecdysone-induced protein 74EF	Gene expression (Transcription)	Reactome pathways data set
FBgn0000567	CG32180	Ecdysone-induced protein 74EF	Generic Transcription Pathway	Reactome pathways data set
FBgn0000567	CG32180	Ecdysone-induced protein 74EF	RNA Polymerase II Transcription	Reactome pathways data set
FBgn0000567	CG32180	Ecdysone-induced protein 74EF	RUNX1 regulates transcription of genes involved in BCR signaling	Reactome pathways data set
FBgn0000567	CG32180	Ecdysone-induced protein 74EF	RUNX1 regulates transcription of genes involved in interleukin signaling	Reactome pathways data set
FBgn0000567	CG32180	Ecdysone-induced protein 74EF	Transcriptional regulation by RUNX1	Reactome pathways data set
FBgn0001138	CG9656	grain	Deubiquitination	Reactome pathways data set
FBgn0001138	CG9656	grain	Gene expression (Transcription)	Reactome pathways data set
FBgn0001138	CG9656	grain	Generic Transcription Pathway	Reactome pathways data set
FBgn0001138	CG9656	grain	Metabolism of proteins	Reactome pathways data set
FBgn0001138	CG9656	grain	Post-translational protein modification	Reactome pathways data set
FBgn0001138	CG9656	grain	RNA Polymerase II Transcription	Reactome pathways data set
FBgn0001138	CG9656	grain	RUNX1 regulates genes involved in megakaryocyte differentiation and platelet function	Reactome pathways data set
FBgn0001138	CG9656	grain	RUNX1 regulates transcription of genes involved in differentiation of HSCs	Reactome pathways data set
FBgn0001138	CG9656	grain	Transcriptional regulation by RUNX1	Reactome pathways data set
FBgn0001138	CG9656	grain	Ub-specific processing proteases	Reactome pathways data set
FBgn0001218	CG4147	Heat shock 70-kDa protein cognate 3	Protein export	KEGG pathways data set
FBgn0001218	CG4147	Heat shock 70-kDa protein cognate 3	Protein processing in endoplasmic reticulum	KEGG pathways data set
FBgn0001250	CG9623	inflated	Axon guidance	Reactome pathways data set
FBgn0001250	CG9623	inflated	Cell surface interactions at the vascular wall	Reactome pathways data set
FBgn0001250	CG9623	inflated	Developmental Biology	Reactome pathways data set
FBgn0001250	CG9623	inflated	Elastic fibre formation	Reactome pathways data set
FBgn0001250	CG9623	inflated	Extracellular matrix organization	Reactome pathways data set
FBgn0001250	CG9623	inflated	Fibronectin matrix formation	Reactome pathways data set
FBgn0001250	CG9623	inflated	GRB2:SOS provides linkage to MAPK signaling for Integrins	Reactome pathways data set
FBgn0001250	CG9623	inflated	Hemostasis	Reactome pathways data set
FBgn0001250	CG9623	inflated	Immune System	Reactome pathways data set
FBgn0001250	CG9623	inflated	Innate Immune System	Reactome pathways data set
FBgn0001250	CG9623	inflated	Integrin alphaIIb beta3 signaling	Reactome pathways data set
FBgn0001250	CG9623	inflated	Integrin cell surface interactions	Reactome pathways data set
FBgn0001250	CG9623	inflated	L1CAM interactions	Reactome pathways data set
FBgn0001250	CG9623	inflated	Molecules associated with elastic fibres	Reactome pathways data set
FBgn0001250	CG9623	inflated	Neutrophil degranulation	Reactome pathways data set
FBgn0001250	CG9623	inflated	Platelet Aggregation (Plug Formation)	Reactome pathways data set
FBgn0001250	CG9623	inflated	Platelet activation, signaling and aggregation	Reactome pathways data set
FBgn0001250	CG9623	inflated	Signal Transduction	Reactome pathways data set
FBgn0001250	CG9623	inflated	Signal transduction by L1	Reactome pathways data set
FBgn0001250	CG9623	inflated	p130Cas linkage to MAPK signaling for integrins	Reactome pathways data set
FBgn0001259	CG16993	inturned	Hedgehog 'off' state	Reactome pathways data set
FBgn0001259	CG16993	inturned	Signal Transduction	Reactome pathways data set
FBgn0001259	CG16993	inturned	Signaling by Hedgehog	Reactome pathways data set
FBgn0001297	CG33956	kayak	Activated TLR4 signalling	Reactome pathways data set
FBgn0001297	CG33956	kayak	Activation of the AP-1 family of transcription factors	Reactome pathways data set
FBgn0001297	CG33956	kayak	Cellular Senescence	Reactome pathways data set
FBgn0001297	CG33956	kayak	Cellular responses to external stimuli	Reactome pathways data set
FBgn0001297	CG33956	kayak	Cellular responses to stress	Reactome pathways data set
FBgn0001297	CG33956	kayak	Cytokine Signaling in Immune system	Reactome pathways data set
FBgn0001297	CG33956	kayak	FCERI mediated MAPK activation	Reactome pathways data set
FBgn0001297	CG33956	kayak	Fc epsilon receptor (FCERI) signaling	Reactome pathways data set
FBgn0001297	CG33956	kayak	Immune System	Reactome pathways data set
FBgn0001297	CG33956	kayak	Innate Immune System	Reactome pathways data set
FBgn0001297	CG33956	kayak	Interleukin-17 signaling	Reactome pathways data set
FBgn0001297	CG33956	kayak	MAP kinase activation in TLR cascade	Reactome pathways data set
FBgn0001297	CG33956	kayak	MAPK targets/ Nuclear events mediated by MAP kinases	Reactome pathways data set
FBgn0001297	CG33956	kayak	MyD88 cascade initiated on plasma membrane	Reactome pathways data set
FBgn0001297	CG33956	kayak	MyD88 dependent cascade initiated on endosome	Reactome pathways data set
FBgn0001297	CG33956	kayak	MyD88-independent TLR3/TLR4 cascade	Reactome pathways data set
FBgn0001297	CG33956	kayak	MyD88:Mal cascade initiated on plasma membrane	Reactome pathways data set
FBgn0001297	CG33956	kayak	Oxidative Stress Induced Senescence	Reactome pathways data set
FBgn0001297	CG33956	kayak	Signaling by Interleukins	Reactome pathways data set
FBgn0001297	CG33956	kayak	TRAF6 mediated induction of NFkB and MAP kinases upon TLR7/8 or 9 activation	Reactome pathways data set
FBgn0001297	CG33956	kayak	TRIF-mediated TLR3/TLR4 signaling	Reactome pathways data set
FBgn0001297	CG33956	kayak	Toll Like Receptor 10 (TLR10) Cascade	Reactome pathways data set
FBgn0001297	CG33956	kayak	Toll Like Receptor 2 (TLR2) Cascade	Reactome pathways data set
FBgn0001297	CG33956	kayak	Toll Like Receptor 3 (TLR3) Cascade	Reactome pathways data set
FBgn0001297	CG33956	kayak	Toll Like Receptor 4 (TLR4) Cascade	Reactome pathways data set
FBgn0001297	CG33956	kayak	Toll Like Receptor 5 (TLR5) Cascade	Reactome pathways data set
FBgn0001297	CG33956	kayak	Toll Like Receptor 7/8 (TLR7/8) Cascade	Reactome pathways data set
FBgn0001297	CG33956	kayak	Toll Like Receptor 9 (TLR9) Cascade	Reactome pathways data set
FBgn0001297	CG33956	kayak	Toll Like Receptor TLR1:TLR2 Cascade	Reactome pathways data set
FBgn0001297	CG33956	kayak	Toll Like Receptor TLR6:TLR2 Cascade	Reactome pathways data set
FBgn0001297	CG33956	kayak	Toll-Like Receptors Cascades	Reactome pathways data set
FBgn0001324	CG8491	kohtalo	Gene expression (Transcription)	Reactome pathways data set
FBgn0001324	CG8491	kohtalo	Generic Transcription Pathway	Reactome pathways data set
FBgn0001324	CG8491	kohtalo	RNA Polymerase II Transcription	Reactome pathways data set
FBgn0001970	CG7480	Polypeptide N-acetylgalactosaminyltransferase 35A	Metabolic pathways	KEGG pathways data set
FBgn0001970	CG7480	Polypeptide N-acetylgalactosaminyltransferase 35A	Metabolism of proteins	Reactome pathways data set
FBgn0001970	CG7480	Polypeptide N-acetylgalactosaminyltransferase 35A	Mucin type O-Glycan biosynthesis	KEGG pathways data set
FBgn0001970	CG7480	Polypeptide N-acetylgalactosaminyltransferase 35A	O-linked glycosylation	Reactome pathways data set
FBgn0001970	CG7480	Polypeptide N-acetylgalactosaminyltransferase 35A	O-linked glycosylation of mucins	Reactome pathways data set
FBgn0001970	CG7480	Polypeptide N-acetylgalactosaminyltransferase 35A	Post-translational protein modification	Reactome pathways data set
FBgn0002643	CG8118	mastermind	Notch signaling pathway	KEGG pathways data set
FBgn0002673	CG4965	twine	Activation of ATR in response to replication stress	Reactome pathways data set
FBgn0002673	CG4965	twine	Cell Cycle	Reactome pathways data set
FBgn0002673	CG4965	twine	Cell Cycle Checkpoints	Reactome pathways data set
FBgn0002673	CG4965	twine	Cell Cycle, Mitotic	Reactome pathways data set
FBgn0002673	CG4965	twine	Chk1/Chk2(Cds1) mediated inactivation of Cyclin B:Cdk1 complex	Reactome pathways data set
FBgn0002673	CG4965	twine	Cyclin A/B1/B2 associated events during G2/M transition	Reactome pathways data set
FBgn0002673	CG4965	twine	Cyclin A:Cdk2-associated events at S phase entry	Reactome pathways data set
FBgn0002673	CG4965	twine	Cyclin E associated events during G1/S transition	Reactome pathways data set
FBgn0002673	CG4965	twine	Deubiquitination	Reactome pathways data set
FBgn0002673	CG4965	twine	G1/S DNA Damage Checkpoints	Reactome pathways data set
FBgn0002673	CG4965	twine	G1/S Transition	Reactome pathways data set
FBgn0002673	CG4965	twine	G2/M Checkpoints	Reactome pathways data set
FBgn0002673	CG4965	twine	G2/M DNA damage checkpoint	Reactome pathways data set
FBgn0002673	CG4965	twine	G2/M Transition	Reactome pathways data set
FBgn0002673	CG4965	twine	Metabolism of proteins	Reactome pathways data set
FBgn0002673	CG4965	twine	Mitotic G1-G1/S phases	Reactome pathways data set
FBgn0002673	CG4965	twine	Mitotic G2-G2/M phases	Reactome pathways data set
FBgn0002673	CG4965	twine	Polo-like kinase mediated events	Reactome pathways data set
FBgn0002673	CG4965	twine	Post-translational protein modification	Reactome pathways data set
FBgn0002673	CG4965	twine	RHO GTPase Effectors	Reactome pathways data set
FBgn0002673	CG4965	twine	RHO GTPases activate PKNs	Reactome pathways data set
FBgn0002673	CG4965	twine	S Phase	Reactome pathways data set
FBgn0002673	CG4965	twine	Signal Transduction	Reactome pathways data set
FBgn0002673	CG4965	twine	Signaling by Rho GTPases	Reactome pathways data set
FBgn0002673	CG4965	twine	Ub-specific processing proteases	Reactome pathways data set
FBgn0002673	CG4965	twine	Ubiquitin Mediated Degradation of Phosphorylated Cdc25A	Reactome pathways data set
FBgn0002673	CG4965	twine	p53-Independent DNA Damage Response	Reactome pathways data set
FBgn0002673	CG4965	twine	p53-Independent G1/S DNA damage checkpoint	Reactome pathways data set
FBgn0002932	CG11988	neuralized	Activated NOTCH1 Transmits Signal to the Nucleus	Reactome pathways data set
FBgn0002932	CG11988	neuralized	NOTCH2 Activation and Transmission of Signal to the Nucleus	Reactome pathways data set
FBgn0002932	CG11988	neuralized	Signal Transduction	Reactome pathways data set
FBgn0002932	CG11988	neuralized	Signaling by NOTCH	Reactome pathways data set
FBgn0002932	CG11988	neuralized	Signaling by NOTCH1	Reactome pathways data set
FBgn0002932	CG11988	neuralized	Signaling by NOTCH2	Reactome pathways data set
FBgn0002939	CG31783	neither inactivation nor afterpotential D	Binding and Uptake of Ligands by Scavenger Receptors	Reactome pathways data set
FBgn0002939	CG31783	neither inactivation nor afterpotential D	Scavenging by Class B Receptors	Reactome pathways data set
FBgn0002939	CG31783	neither inactivation nor afterpotential D	Vesicle-mediated transport	Reactome pathways data set
FBgn0003093	CG1954	Protein C kinase 98E	DAG and IP3 signaling	Reactome pathways data set
FBgn0003093	CG1954	Protein C kinase 98E	DAP12 interactions	Reactome pathways data set
FBgn0003093	CG1954	Protein C kinase 98E	DAP12 signaling	Reactome pathways data set
FBgn0003093	CG1954	Protein C kinase 98E	Downstream signal transduction	Reactome pathways data set
FBgn0003093	CG1954	Protein C kinase 98E	EGFR interacts with phospholipase C-gamma	Reactome pathways data set
FBgn0003093	CG1954	Protein C kinase 98E	Effects of PIP2 hydrolysis	Reactome pathways data set
FBgn0003093	CG1954	Protein C kinase 98E	Fcgamma receptor (FCGR) dependent phagocytosis	Reactome pathways data set
FBgn0003093	CG1954	Protein C kinase 98E	G alpha (q) signalling events	Reactome pathways data set
FBgn0003093	CG1954	Protein C kinase 98E	GPCR downstream signaling	Reactome pathways data set
FBgn0003093	CG1954	Protein C kinase 98E	Gastrin-CREB signalling pathway via PKC and MAPK	Reactome pathways data set
FBgn0003093	CG1954	Protein C kinase 98E	Hemostasis	Reactome pathways data set
FBgn0003093	CG1954	Protein C kinase 98E	Immune System	Reactome pathways data set
FBgn0003093	CG1954	Protein C kinase 98E	Innate Immune System	Reactome pathways data set
FBgn0003093	CG1954	Protein C kinase 98E	NGF signalling via TRKA from the plasma membrane	Reactome pathways data set
FBgn0003093	CG1954	Protein C kinase 98E	PLC-gamma1 signalling	Reactome pathways data set
FBgn0003093	CG1954	Protein C kinase 98E	Platelet activation, signaling and aggregation	Reactome pathways data set
FBgn0003093	CG1954	Protein C kinase 98E	Role of phospholipids in phagocytosis	Reactome pathways data set
FBgn0003093	CG1954	Protein C kinase 98E	Signal Transduction	Reactome pathways data set
FBgn0003093	CG1954	Protein C kinase 98E	Signaling by EGFR	Reactome pathways data set
FBgn0003093	CG1954	Protein C kinase 98E	Signaling by GPCR	Reactome pathways data set
FBgn0003093	CG1954	Protein C kinase 98E	Signaling by PDGF	Reactome pathways data set
FBgn0003093	CG1954	Protein C kinase 98E	Signalling by NGF	Reactome pathways data set
FBgn0003162	CG9441	Punch	Folate biosynthesis	KEGG pathways data set
FBgn0003162	CG9441	Punch	Metabolic pathways	KEGG pathways data set
FBgn0003162	CG9441	Punch	Metabolism	Reactome pathways data set
FBgn0003162	CG9441	Punch	Metabolism of nitric oxide	Reactome pathways data set
FBgn0003162	CG9441	Punch	Tetrahydrobiopterin (BH4) synthesis, recycling, salvage and regulation	Reactome pathways data set
FBgn0003162	CG9441	Punch	eNOS activation and regulation	Reactome pathways data set
FBgn0003205	CG9375	Ras oncogene at 85D	ARMS-mediated activation	Reactome pathways data set
FBgn0003205	CG9375	Ras oncogene at 85D	Axon guidance	Reactome pathways data set
FBgn0003205	CG9375	Ras oncogene at 85D	C-type lectin receptors (CLRs)	Reactome pathways data set
FBgn0003205	CG9375	Ras oncogene at 85D	CD209 (DC-SIGN) signaling	Reactome pathways data set
FBgn0003205	CG9375	Ras oncogene at 85D	Cell surface interactions at the vascular wall	Reactome pathways data set
FBgn0003205	CG9375	Ras oncogene at 85D	Cytokine Signaling in Immune system	Reactome pathways data set
FBgn0003205	CG9375	Ras oncogene at 85D	DAP12 interactions	Reactome pathways data set
FBgn0003205	CG9375	Ras oncogene at 85D	DAP12 signaling	Reactome pathways data set
FBgn0003205	CG9375	Ras oncogene at 85D	Developmental Biology	Reactome pathways data set
FBgn0003205	CG9375	Ras oncogene at 85D	Dorso-ventral axis formation	KEGG pathways data set
FBgn0003205	CG9375	Ras oncogene at 85D	Downstream signal transduction	Reactome pathways data set
FBgn0003205	CG9375	Ras oncogene at 85D	Downstream signaling of activated FGFR1	Reactome pathways data set
FBgn0003205	CG9375	Ras oncogene at 85D	Downstream signaling of activated FGFR2	Reactome pathways data set
FBgn0003205	CG9375	Ras oncogene at 85D	Downstream signaling of activated FGFR3	Reactome pathways data set
FBgn0003205	CG9375	Ras oncogene at 85D	Downstream signaling of activated FGFR4	Reactome pathways data set
FBgn0003205	CG9375	Ras oncogene at 85D	EGFR Transactivation by Gastrin	Reactome pathways data set
FBgn0003205	CG9375	Ras oncogene at 85D	EPH-Ephrin signaling	Reactome pathways data set
FBgn0003205	CG9375	Ras oncogene at 85D	EPHB-mediated forward signaling	Reactome pathways data set
FBgn0003205	CG9375	Ras oncogene at 85D	FCERI mediated MAPK activation	Reactome pathways data set
FBgn0003205	CG9375	Ras oncogene at 85D	FRS-mediated FGFR1 signaling	Reactome pathways data set
FBgn0003205	CG9375	Ras oncogene at 85D	FRS-mediated FGFR2 signaling	Reactome pathways data set
FBgn0003205	CG9375	Ras oncogene at 85D	FRS-mediated FGFR3 signaling	Reactome pathways data set
FBgn0003205	CG9375	Ras oncogene at 85D	FRS-mediated FGFR4 signaling	Reactome pathways data set
FBgn0003205	CG9375	Ras oncogene at 85D	Fc epsilon receptor (FCERI) signaling	Reactome pathways data set
FBgn0003205	CG9375	Ras oncogene at 85D	Frs2-mediated activation	Reactome pathways data set
FBgn0003205	CG9375	Ras oncogene at 85D	GRB2 events in EGFR signaling	Reactome pathways data set
FBgn0003205	CG9375	Ras oncogene at 85D	GRB2 events in ERBB2 signaling	Reactome pathways data set
FBgn0003205	CG9375	Ras oncogene at 85D	Gastrin-CREB signalling pathway via PKC and MAPK	Reactome pathways data set
FBgn0003205	CG9375	Ras oncogene at 85D	Gene expression (Transcription)	Reactome pathways data set
FBgn0003205	CG9375	Ras oncogene at 85D	Generic Transcription Pathway	Reactome pathways data set
FBgn0003205	CG9375	Ras oncogene at 85D	Hemostasis	Reactome pathways data set
FBgn0003205	CG9375	Ras oncogene at 85D	IGF1R signaling cascade	Reactome pathways data set
FBgn0003205	CG9375	Ras oncogene at 85D	IRS-mediated signalling	Reactome pathways data set
FBgn0003205	CG9375	Ras oncogene at 85D	IRS-related events triggered by IGF1R	Reactome pathways data set
FBgn0003205	CG9375	Ras oncogene at 85D	Immune System	Reactome pathways data set
FBgn0003205	CG9375	Ras oncogene at 85D	Innate Immune System	Reactome pathways data set
FBgn0003205	CG9375	Ras oncogene at 85D	Insulin receptor signalling cascade	Reactome pathways data set
FBgn0003205	CG9375	Ras oncogene at 85D	Interleukin receptor SHC signaling	Reactome pathways data set
FBgn0003205	CG9375	Ras oncogene at 85D	Interleukin-17 signaling	Reactome pathways data set
FBgn0003205	CG9375	Ras oncogene at 85D	Interleukin-19,20,22,24,26,28 and 29 signaling	Reactome pathways data set
FBgn0003205	CG9375	Ras oncogene at 85D	Interleukin-2 family signaling	Reactome pathways data set
FBgn0003205	CG9375	Ras oncogene at 85D	Interleukin-3, 5 and GM-CSF signaling	Reactome pathways data set
FBgn0003205	CG9375	Ras oncogene at 85D	MAP2K and MAPK activation	Reactome pathways data set
FBgn0003205	CG9375	Ras oncogene at 85D	MAPK family signaling cascades	Reactome pathways data set
FBgn0003205	CG9375	Ras oncogene at 85D	MAPK signaling pathway - fly	KEGG pathways data set
FBgn0003205	CG9375	Ras oncogene at 85D	MAPK1/MAPK3 signaling	Reactome pathways data set
FBgn0003205	CG9375	Ras oncogene at 85D	NCAM signaling for neurite out-growth	Reactome pathways data set
FBgn0003205	CG9375	Ras oncogene at 85D	NGF signalling via TRKA from the plasma membrane	Reactome pathways data set
FBgn0003205	CG9375	Ras oncogene at 85D	Natural killer cell mediated cytotoxicity	KEGG pathways data set
FBgn0003205	CG9375	Ras oncogene at 85D	Negative regulation of MAPK pathway	Reactome pathways data set
FBgn0003205	CG9375	Ras oncogene at 85D	Neutrophil degranulation	Reactome pathways data set
FBgn0003205	CG9375	Ras oncogene at 85D	PTK6 Regulates RHO GTPases, RAS GTPase and MAP kinases	Reactome pathways data set
FBgn0003205	CG9375	Ras oncogene at 85D	Progesterone-mediated oocyte maturation	KEGG pathways data set
FBgn0003205	CG9375	Ras oncogene at 85D	Prolonged ERK activation events	Reactome pathways data set
FBgn0003205	CG9375	Ras oncogene at 85D	RAF activation	Reactome pathways data set
FBgn0003205	CG9375	Ras oncogene at 85D	RAF/MAP kinase cascade	Reactome pathways data set
FBgn0003205	CG9375	Ras oncogene at 85D	RET signaling	Reactome pathways data set
FBgn0003205	CG9375	Ras oncogene at 85D	RNA Polymerase II Transcription	Reactome pathways data set
FBgn0003205	CG9375	Ras oncogene at 85D	RUNX3 regulates p14-ARF	Reactome pathways data set
FBgn0003205	CG9375	Ras oncogene at 85D	Regulation of RAS by GAPs	Reactome pathways data set
FBgn0003205	CG9375	Ras oncogene at 85D	SHC-mediated cascade:FGFR1	Reactome pathways data set
FBgn0003205	CG9375	Ras oncogene at 85D	SHC-mediated cascade:FGFR2	Reactome pathways data set
FBgn0003205	CG9375	Ras oncogene at 85D	SHC-mediated cascade:FGFR3	Reactome pathways data set
FBgn0003205	CG9375	Ras oncogene at 85D	SHC-mediated cascade:FGFR4	Reactome pathways data set
FBgn0003205	CG9375	Ras oncogene at 85D	SHC1 events in EGFR signaling	Reactome pathways data set
FBgn0003205	CG9375	Ras oncogene at 85D	SHC1 events in ERBB4 signaling	Reactome pathways data set
FBgn0003205	CG9375	Ras oncogene at 85D	SOS-mediated signalling	Reactome pathways data set
FBgn0003205	CG9375	Ras oncogene at 85D	Signal Transduction	Reactome pathways data set
FBgn0003205	CG9375	Ras oncogene at 85D	Signaling by EGFR	Reactome pathways data set
FBgn0003205	CG9375	Ras oncogene at 85D	Signaling by ERBB2	Reactome pathways data set
FBgn0003205	CG9375	Ras oncogene at 85D	Signaling by ERBB4	Reactome pathways data set
FBgn0003205	CG9375	Ras oncogene at 85D	Signaling by FGFR	Reactome pathways data set
FBgn0003205	CG9375	Ras oncogene at 85D	Signaling by FGFR1	Reactome pathways data set
FBgn0003205	CG9375	Ras oncogene at 85D	Signaling by FGFR2	Reactome pathways data set
FBgn0003205	CG9375	Ras oncogene at 85D	Signaling by FGFR3	Reactome pathways data set
FBgn0003205	CG9375	Ras oncogene at 85D	Signaling by FGFR4	Reactome pathways data set
FBgn0003205	CG9375	Ras oncogene at 85D	Signaling by GPCR	Reactome pathways data set
FBgn0003205	CG9375	Ras oncogene at 85D	Signaling by Insulin receptor	Reactome pathways data set
FBgn0003205	CG9375	Ras oncogene at 85D	Signaling by Interleukins	Reactome pathways data set
FBgn0003205	CG9375	Ras oncogene at 85D	Signaling by Leptin	Reactome pathways data set
FBgn0003205	CG9375	Ras oncogene at 85D	Signaling by PDGF	Reactome pathways data set
FBgn0003205	CG9375	Ras oncogene at 85D	Signaling by PTK6	Reactome pathways data set
FBgn0003205	CG9375	Ras oncogene at 85D	Signaling by SCF-KIT	Reactome pathways data set
FBgn0003205	CG9375	Ras oncogene at 85D	Signaling by Type 1 Insulin-like Growth Factor 1 Receptor (IGF1R)	Reactome pathways data set
FBgn0003205	CG9375	Ras oncogene at 85D	Signaling by VEGF	Reactome pathways data set
FBgn0003205	CG9375	Ras oncogene at 85D	Signalling by NGF	Reactome pathways data set
FBgn0003205	CG9375	Ras oncogene at 85D	Signalling to ERKs	Reactome pathways data set
FBgn0003205	CG9375	Ras oncogene at 85D	Signalling to RAS	Reactome pathways data set
FBgn0003205	CG9375	Ras oncogene at 85D	Signalling to p38 via RIT and RIN	Reactome pathways data set
FBgn0003205	CG9375	Ras oncogene at 85D	Tie2 Signaling	Reactome pathways data set
FBgn0003205	CG9375	Ras oncogene at 85D	Transcriptional regulation by RUNX3	Reactome pathways data set
FBgn0003205	CG9375	Ras oncogene at 85D	VEGFA-VEGFR2 Pathway	Reactome pathways data set
FBgn0003205	CG9375	Ras oncogene at 85D	VEGFR2 mediated cell proliferation	Reactome pathways data set
FBgn0003261	CG10279	Rm62	Metabolism of RNA	Reactome pathways data set
FBgn0003261	CG10279	Rm62	Processing of Capped Intron-Containing Pre-mRNA	Reactome pathways data set
FBgn0003261	CG10279	Rm62	Spliceosome	KEGG pathways data set
FBgn0003261	CG10279	Rm62	mRNA Splicing	Reactome pathways data set
FBgn0003261	CG10279	Rm62	mRNA Splicing - Major Pathway	Reactome pathways data set
FBgn0003300	CG1849	runt	Gene expression (Transcription)	Reactome pathways data set
FBgn0003300	CG1849	runt	Generic Transcription Pathway	Reactome pathways data set
FBgn0003300	CG1849	runt	Organic cation transport	Reactome pathways data set
FBgn0003300	CG1849	runt	Organic cation/anion/zwitterion transport	Reactome pathways data set
FBgn0003300	CG1849	runt	RNA Polymerase II Transcription	Reactome pathways data set
FBgn0003300	CG1849	runt	RUNX1 interacts with co-factors whose precise effect on RUNX1 targets is not known	Reactome pathways data set
FBgn0003300	CG1849	runt	RUNX1 regulates genes involved in megakaryocyte differentiation and platelet function	Reactome pathways data set
FBgn0003300	CG1849	runt	RUNX1 regulates transcription of genes involved in BCR signaling	Reactome pathways data set
FBgn0003300	CG1849	runt	RUNX1 regulates transcription of genes involved in differentiation of HSCs	Reactome pathways data set
FBgn0003300	CG1849	runt	RUNX1 regulates transcription of genes involved in differentiation of myeloid cells	Reactome pathways data set
FBgn0003300	CG1849	runt	RUNX1 regulates transcription of genes involved in interleukin signaling	Reactome pathways data set
FBgn0003300	CG1849	runt	RUNX3 regulates CDKN1A transcription	Reactome pathways data set
FBgn0003300	CG1849	runt	RUNX3 regulates NOTCH signaling	Reactome pathways data set
FBgn0003300	CG1849	runt	RUNX3 regulates WNT signaling	Reactome pathways data set
FBgn0003300	CG1849	runt	RUNX3 regulates YAP1-mediated transcription	Reactome pathways data set
FBgn0003300	CG1849	runt	RUNX3 regulates p14-ARF	Reactome pathways data set
FBgn0003300	CG1849	runt	Regulation of RUNX1 Expression and Activity	Reactome pathways data set
FBgn0003300	CG1849	runt	Regulation of RUNX3 expression and activity	Reactome pathways data set
FBgn0003300	CG1849	runt	SLC-mediated transmembrane transport	Reactome pathways data set
FBgn0003300	CG1849	runt	Transcriptional regulation by RUNX1	Reactome pathways data set
FBgn0003300	CG1849	runt	Transcriptional regulation by RUNX3	Reactome pathways data set
FBgn0003300	CG1849	runt	Transport of bile salts and organic acids, metal ions and amine compounds	Reactome pathways data set
FBgn0003300	CG1849	runt	Transport of small molecules	Reactome pathways data set
FBgn0003334	CG9495	Sex comb on midleg	Cellular Senescence	Reactome pathways data set
FBgn0003334	CG9495	Sex comb on midleg	Cellular responses to external stimuli	Reactome pathways data set
FBgn0003334	CG9495	Sex comb on midleg	Cellular responses to stress	Reactome pathways data set
FBgn0003334	CG9495	Sex comb on midleg	Metabolism of proteins	Reactome pathways data set
FBgn0003334	CG9495	Sex comb on midleg	Oxidative Stress Induced Senescence	Reactome pathways data set
FBgn0003334	CG9495	Sex comb on midleg	Post-translational protein modification	Reactome pathways data set
FBgn0003334	CG9495	Sex comb on midleg	SUMO E3 ligases SUMOylate target proteins	Reactome pathways data set
FBgn0003334	CG9495	Sex comb on midleg	SUMOylation	Reactome pathways data set
FBgn0003334	CG9495	Sex comb on midleg	SUMOylation of DNA damage response and repair proteins	Reactome pathways data set
FBgn0003334	CG9495	Sex comb on midleg	SUMOylation of RNA binding proteins	Reactome pathways data set
FBgn0003390	CG3135	shifted	Wnt signaling pathway	KEGG pathways data set
FBgn0003513	CG6993	spineless	Aryl hydrocarbon receptor signalling	Reactome pathways data set
FBgn0003513	CG6993	spineless	Biological oxidations	Reactome pathways data set
FBgn0003513	CG6993	spineless	Cytochrome P450 - arranged by substrate type	Reactome pathways data set
FBgn0003513	CG6993	spineless	Endogenous sterols	Reactome pathways data set
FBgn0003513	CG6993	spineless	Metabolism	Reactome pathways data set
FBgn0003513	CG6993	spineless	Phase I - Functionalization of compounds	Reactome pathways data set
FBgn0003513	CG6993	spineless	Xenobiotics	Reactome pathways data set
FBgn0003720	CG1378	tailless	Gene expression (Transcription)	Reactome pathways data set
FBgn0003720	CG1378	tailless	Generic Transcription Pathway	Reactome pathways data set
FBgn0003720	CG1378	tailless	MAPK signaling pathway - fly	KEGG pathways data set
FBgn0003720	CG1378	tailless	Nuclear Receptor transcription pathway	Reactome pathways data set
FBgn0003720	CG1378	tailless	RNA Polymerase II Transcription	Reactome pathways data set
FBgn0003721	CG4898	Tropomyosin 1	Muscle contraction	Reactome pathways data set
FBgn0003721	CG4898	Tropomyosin 1	Smooth Muscle Contraction	Reactome pathways data set
FBgn0003867	CG6705	torso-like	MAPK signaling pathway - fly	KEGG pathways data set
FBgn0004101	CG3411	blistered	RHO GTPase Effectors	Reactome pathways data set
FBgn0004101	CG3411	blistered	RHO GTPases Activate Formins	Reactome pathways data set
FBgn0004101	CG3411	blistered	Signal Transduction	Reactome pathways data set
FBgn0004101	CG3411	blistered	Signaling by Rho GTPases	Reactome pathways data set
FBgn0004197	CG6127	Serrate	Activated NOTCH1 Transmits Signal to the Nucleus	Reactome pathways data set
FBgn0004197	CG6127	Serrate	NOTCH2 Activation and Transmission of Signal to the Nucleus	Reactome pathways data set
FBgn0004197	CG6127	Serrate	Notch signaling pathway	KEGG pathways data set
FBgn0004197	CG6127	Serrate	Signal Transduction	Reactome pathways data set
FBgn0004197	CG6127	Serrate	Signaling by NOTCH	Reactome pathways data set
FBgn0004197	CG6127	Serrate	Signaling by NOTCH1	Reactome pathways data set
FBgn0004197	CG6127	Serrate	Signaling by NOTCH2	Reactome pathways data set
FBgn0004197	CG6127	Serrate	Signaling by NOTCH3	Reactome pathways data set
FBgn0004197	CG6127	Serrate	Signaling by NOTCH4	Reactome pathways data set
FBgn0004242	CG3139	Synaptotagmin 1	Acetylcholine Neurotransmitter Release Cycle	Reactome pathways data set
FBgn0004242	CG3139	Synaptotagmin 1	Cargo recognition for clathrin-mediated endocytosis	Reactome pathways data set
FBgn0004242	CG3139	Synaptotagmin 1	Clathrin-mediated endocytosis	Reactome pathways data set
FBgn0004242	CG3139	Synaptotagmin 1	Glutamate Neurotransmitter Release Cycle	Reactome pathways data set
FBgn0004242	CG3139	Synaptotagmin 1	Membrane Trafficking	Reactome pathways data set
FBgn0004242	CG3139	Synaptotagmin 1	Neuronal System	Reactome pathways data set
FBgn0004242	CG3139	Synaptotagmin 1	Neurotransmitter release cycle	Reactome pathways data set
FBgn0004242	CG3139	Synaptotagmin 1	Transmission across Chemical Synapses	Reactome pathways data set
FBgn0004242	CG3139	Synaptotagmin 1	Vesicle-mediated transport	Reactome pathways data set
FBgn0004364	CG8896	18 wheeler	Immune System	Reactome pathways data set
FBgn0004364	CG8896	18 wheeler	Innate Immune System	Reactome pathways data set
FBgn0004364	CG8896	18 wheeler	Neutrophil degranulation	Reactome pathways data set
FBgn0004370	CG1817	Protein tyrosine phosphatase 10D	Immune System	Reactome pathways data set
FBgn0004370	CG1817	Protein tyrosine phosphatase 10D	Innate Immune System	Reactome pathways data set
FBgn0004370	CG1817	Protein tyrosine phosphatase 10D	Neutrophil degranulation	Reactome pathways data set
FBgn0004381	CG7293	Kinesin-like protein at 68D	Cilium Assembly	Reactome pathways data set
FBgn0004381	CG7293	Kinesin-like protein at 68D	Intraflagellar transport	Reactome pathways data set
FBgn0004381	CG7293	Kinesin-like protein at 68D	Organelle biogenesis and maintenance	Reactome pathways data set
FBgn0004397	CG3299	Vinculin	Hemostasis	Reactome pathways data set
FBgn0004397	CG3299	Vinculin	Immune System	Reactome pathways data set
FBgn0004397	CG3299	Vinculin	Innate Immune System	Reactome pathways data set
FBgn0004397	CG3299	Vinculin	Muscle contraction	Reactome pathways data set
FBgn0004397	CG3299	Vinculin	Neutrophil degranulation	Reactome pathways data set
FBgn0004397	CG3299	Vinculin	Platelet activation, signaling and aggregation	Reactome pathways data set
FBgn0004397	CG3299	Vinculin	Platelet degranulation	Reactome pathways data set
FBgn0004397	CG3299	Vinculin	Response to elevated platelet cytosolic Ca2+	Reactome pathways data set
FBgn0004397	CG3299	Vinculin	Smooth Muscle Contraction	Reactome pathways data set
FBgn0004569	CG4531	argos	Dorso-ventral axis formation	KEGG pathways data set
FBgn0004914	CG9310	Hepatocyte nuclear factor 4	Gene expression (Transcription)	Reactome pathways data set
FBgn0004914	CG9310	Hepatocyte nuclear factor 4	Generic Transcription Pathway	Reactome pathways data set
FBgn0004914	CG9310	Hepatocyte nuclear factor 4	Nuclear Receptor transcription pathway	Reactome pathways data set
FBgn0004914	CG9310	Hepatocyte nuclear factor 4	RNA Polymerase II Transcription	Reactome pathways data set
FBgn0004956	CG5993	unpaired 1	Jak-STAT signaling pathway	KEGG pathways data set
FBgn0005278	CG2674	S-adenosylmethionine Synthetase	Biological oxidations	Reactome pathways data set
FBgn0005278	CG2674	S-adenosylmethionine Synthetase	Cysteine and methionine metabolism	KEGG pathways data set
FBgn0005278	CG2674	S-adenosylmethionine Synthetase	Metabolic pathways	KEGG pathways data set
FBgn0005278	CG2674	S-adenosylmethionine Synthetase	Metabolism	Reactome pathways data set
FBgn0005278	CG2674	S-adenosylmethionine Synthetase	Metabolism of amino acids and derivatives	Reactome pathways data set
FBgn0005278	CG2674	S-adenosylmethionine Synthetase	Metabolism of ingested SeMet, Sec, MeSec into H2Se	Reactome pathways data set
FBgn0005278	CG2674	S-adenosylmethionine Synthetase	Methylation	Reactome pathways data set
FBgn0005278	CG2674	S-adenosylmethionine Synthetase	Phase II - Conjugation of compounds	Reactome pathways data set
FBgn0005278	CG2674	S-adenosylmethionine Synthetase	Selenoamino acid metabolism	Reactome pathways data set
FBgn0005278	CG2674	S-adenosylmethionine Synthetase	Sulfur amino acid metabolism	Reactome pathways data set
FBgn0005619	CG3454	Histidine decarboxylase	Histidine catabolism	Reactome pathways data set
FBgn0005619	CG3454	Histidine decarboxylase	Histidine metabolism	KEGG pathways data set
FBgn0005619	CG3454	Histidine decarboxylase	Histidine, lysine, phenylalanine, tyrosine, proline and tryptophan catabolism	Reactome pathways data set
FBgn0005619	CG3454	Histidine decarboxylase	Metabolic pathways	KEGG pathways data set
FBgn0005619	CG3454	Histidine decarboxylase	Metabolism	Reactome pathways data set
FBgn0005619	CG3454	Histidine decarboxylase	Metabolism of amino acids and derivatives	Reactome pathways data set
FBgn0005631	CG13521	roundabout 1	Activation of Rac	Reactome pathways data set
FBgn0005631	CG13521	roundabout 1	Axon guidance	Reactome pathways data set
FBgn0005631	CG13521	roundabout 1	Developmental Biology	Reactome pathways data set
FBgn0005631	CG13521	roundabout 1	Inactivation of Cdc42 and Rac	Reactome pathways data set
FBgn0005631	CG13521	roundabout 1	Netrin-1 signaling	Reactome pathways data set
FBgn0005631	CG13521	roundabout 1	Role of Abl in Robo-Slit signaling	Reactome pathways data set
FBgn0005631	CG13521	roundabout 1	Signaling by Robo receptor	Reactome pathways data set
FBgn0005671	CG17369	Vacuolar H[+]-ATPase 55kD subunit	Immune System	Reactome pathways data set
FBgn0005671	CG17369	Vacuolar H[+]-ATPase 55kD subunit	Innate Immune System	Reactome pathways data set
FBgn0005671	CG17369	Vacuolar H[+]-ATPase 55kD subunit	Insulin receptor recycling	Reactome pathways data set
FBgn0005671	CG17369	Vacuolar H[+]-ATPase 55kD subunit	Ion channel transport	Reactome pathways data set
FBgn0005671	CG17369	Vacuolar H[+]-ATPase 55kD subunit	Iron uptake and transport	Reactome pathways data set
FBgn0005671	CG17369	Vacuolar H[+]-ATPase 55kD subunit	Metabolic pathways	KEGG pathways data set
FBgn0005671	CG17369	Vacuolar H[+]-ATPase 55kD subunit	Oxidative phosphorylation	KEGG pathways data set
FBgn0005671	CG17369	Vacuolar H[+]-ATPase 55kD subunit	Phagosome	KEGG pathways data set
FBgn0005671	CG17369	Vacuolar H[+]-ATPase 55kD subunit	ROS, RNS production in phagocytes	Reactome pathways data set
FBgn0005671	CG17369	Vacuolar H[+]-ATPase 55kD subunit	Signal Transduction	Reactome pathways data set
FBgn0005671	CG17369	Vacuolar H[+]-ATPase 55kD subunit	Signaling by Insulin receptor	Reactome pathways data set
FBgn0005671	CG17369	Vacuolar H[+]-ATPase 55kD subunit	Transferrin endocytosis and recycling	Reactome pathways data set
FBgn0005671	CG17369	Vacuolar H[+]-ATPase 55kD subunit	Transport of small molecules	Reactome pathways data set
FBgn0010263	CG3151	RNA-binding protein 9	HuR (ELAVL1) binds and stabilizes mRNA	Reactome pathways data set
FBgn0010263	CG3151	RNA-binding protein 9	Metabolism of RNA	Reactome pathways data set
FBgn0010263	CG3151	RNA-binding protein 9	Processing of Capped Intron-Containing Pre-mRNA	Reactome pathways data set
FBgn0010263	CG3151	RNA-binding protein 9	Regulation of mRNA stability by proteins that bind AU-rich elements	Reactome pathways data set
FBgn0010263	CG3151	RNA-binding protein 9	mRNA Splicing	Reactome pathways data set
FBgn0010263	CG3151	RNA-binding protein 9	mRNA Splicing - Major Pathway	Reactome pathways data set
FBgn0010280	CG5444	TBP-associated factor 4	Basal transcription factors	KEGG pathways data set
FBgn0010280	CG5444	TBP-associated factor 4	Gene expression (Transcription)	Reactome pathways data set
FBgn0010280	CG5444	TBP-associated factor 4	RNA Polymerase II Pre-transcription Events	Reactome pathways data set
FBgn0010280	CG5444	TBP-associated factor 4	RNA Polymerase II Promoter Escape	Reactome pathways data set
FBgn0010280	CG5444	TBP-associated factor 4	RNA Polymerase II Transcription	Reactome pathways data set
FBgn0010280	CG5444	TBP-associated factor 4	RNA Polymerase II Transcription Initiation	Reactome pathways data set
FBgn0010280	CG5444	TBP-associated factor 4	RNA Polymerase II Transcription Initiation And Promoter Clearance	Reactome pathways data set
FBgn0010280	CG5444	TBP-associated factor 4	RNA Polymerase II Transcription Pre-Initiation And Promoter Opening	Reactome pathways data set
FBgn0010303	CG4353	hemipterous	Activated TLR4 signalling	Reactome pathways data set
FBgn0010303	CG4353	hemipterous	Cellular Senescence	Reactome pathways data set
FBgn0010303	CG4353	hemipterous	Cellular responses to external stimuli	Reactome pathways data set
FBgn0010303	CG4353	hemipterous	Cellular responses to stress	Reactome pathways data set
FBgn0010303	CG4353	hemipterous	Cytokine Signaling in Immune system	Reactome pathways data set
FBgn0010303	CG4353	hemipterous	FCERI mediated MAPK activation	Reactome pathways data set
FBgn0010303	CG4353	hemipterous	Fc epsilon receptor (FCERI) signaling	Reactome pathways data set
FBgn0010303	CG4353	hemipterous	Immune System	Reactome pathways data set
FBgn0010303	CG4353	hemipterous	Innate Immune System	Reactome pathways data set
FBgn0010303	CG4353	hemipterous	Interleukin-17 signaling	Reactome pathways data set
FBgn0010303	CG4353	hemipterous	JNK (c-Jun kinases) phosphorylation and activation mediated by activated human TAK1	Reactome pathways data set
FBgn0010303	CG4353	hemipterous	MAP kinase activation in TLR cascade	Reactome pathways data set
FBgn0010303	CG4353	hemipterous	MyD88 cascade initiated on plasma membrane	Reactome pathways data set
FBgn0010303	CG4353	hemipterous	MyD88 dependent cascade initiated on endosome	Reactome pathways data set
FBgn0010303	CG4353	hemipterous	MyD88-independent TLR3/TLR4 cascade	Reactome pathways data set
FBgn0010303	CG4353	hemipterous	MyD88:Mal cascade initiated on plasma membrane	Reactome pathways data set
FBgn0010303	CG4353	hemipterous	Oxidative Stress Induced Senescence	Reactome pathways data set
FBgn0010303	CG4353	hemipterous	Protein processing in endoplasmic reticulum	KEGG pathways data set
FBgn0010303	CG4353	hemipterous	Signaling by Interleukins	Reactome pathways data set
FBgn0010303	CG4353	hemipterous	TRAF6 mediated induction of NFkB and MAP kinases upon TLR7/8 or 9 activation	Reactome pathways data set
FBgn0010303	CG4353	hemipterous	TRIF-mediated TLR3/TLR4 signaling	Reactome pathways data set
FBgn0010303	CG4353	hemipterous	Toll Like Receptor 10 (TLR10) Cascade	Reactome pathways data set
FBgn0010303	CG4353	hemipterous	Toll Like Receptor 2 (TLR2) Cascade	Reactome pathways data set
FBgn0010303	CG4353	hemipterous	Toll Like Receptor 3 (TLR3) Cascade	Reactome pathways data set
FBgn0010303	CG4353	hemipterous	Toll Like Receptor 4 (TLR4) Cascade	Reactome pathways data set
FBgn0010303	CG4353	hemipterous	Toll Like Receptor 5 (TLR5) Cascade	Reactome pathways data set
FBgn0010303	CG4353	hemipterous	Toll Like Receptor 7/8 (TLR7/8) Cascade	Reactome pathways data set
FBgn0010303	CG4353	hemipterous	Toll Like Receptor 9 (TLR9) Cascade	Reactome pathways data set
FBgn0010303	CG4353	hemipterous	Toll Like Receptor TLR1:TLR2 Cascade	Reactome pathways data set
FBgn0010303	CG4353	hemipterous	Toll Like Receptor TLR6:TLR2 Cascade	Reactome pathways data set
FBgn0010303	CG4353	hemipterous	Toll-Like Receptors Cascades	Reactome pathways data set
FBgn0010350	CG7962	CDP diglyceride synthetase	Glycerophospholipid biosynthesis	Reactome pathways data set
FBgn0010350	CG7962	CDP diglyceride synthetase	Glycerophospholipid metabolism	KEGG pathways data set
FBgn0010350	CG7962	CDP diglyceride synthetase	Metabolic pathways	KEGG pathways data set
FBgn0010350	CG7962	CDP diglyceride synthetase	Metabolism	Reactome pathways data set
FBgn0010350	CG7962	CDP diglyceride synthetase	Metabolism of lipids	Reactome pathways data set
FBgn0010350	CG7962	CDP diglyceride synthetase	Phosphatidylinositol signaling system	KEGG pathways data set
FBgn0010350	CG7962	CDP diglyceride synthetase	Phospholipid metabolism	Reactome pathways data set
FBgn0010350	CG7962	CDP diglyceride synthetase	Synthesis of PG	Reactome pathways data set
FBgn0010350	CG7962	CDP diglyceride synthetase	Synthesis of PI	Reactome pathways data set
FBgn0010548	CG11140	Aldehyde dehydrogenase type III	Alpha-oxidation of phytanate	Reactome pathways data set
FBgn0010548	CG11140	Aldehyde dehydrogenase type III	Biological oxidations	Reactome pathways data set
FBgn0010548	CG11140	Aldehyde dehydrogenase type III	Drug metabolism - cytochrome P450	KEGG pathways data set
FBgn0010548	CG11140	Aldehyde dehydrogenase type III	Fatty acid metabolism	Reactome pathways data set
FBgn0010548	CG11140	Aldehyde dehydrogenase type III	Glycolysis / Gluconeogenesis	KEGG pathways data set
FBgn0010548	CG11140	Aldehyde dehydrogenase type III	Histidine metabolism	KEGG pathways data set
FBgn0010548	CG11140	Aldehyde dehydrogenase type III	Immune System	Reactome pathways data set
FBgn0010548	CG11140	Aldehyde dehydrogenase type III	Innate Immune System	Reactome pathways data set
FBgn0010548	CG11140	Aldehyde dehydrogenase type III	Metabolic pathways	KEGG pathways data set
FBgn0010548	CG11140	Aldehyde dehydrogenase type III	Metabolism	Reactome pathways data set
FBgn0010548	CG11140	Aldehyde dehydrogenase type III	Metabolism of lipids	Reactome pathways data set
FBgn0010548	CG11140	Aldehyde dehydrogenase type III	Metabolism of xenobiotics by cytochrome P450	KEGG pathways data set
FBgn0010548	CG11140	Aldehyde dehydrogenase type III	Neutrophil degranulation	Reactome pathways data set
FBgn0010548	CG11140	Aldehyde dehydrogenase type III	Peroxisomal lipid metabolism	Reactome pathways data set
FBgn0010548	CG11140	Aldehyde dehydrogenase type III	Phase I - Functionalization of compounds	Reactome pathways data set
FBgn0010548	CG11140	Aldehyde dehydrogenase type III	Phenylalanine metabolism	KEGG pathways data set
FBgn0010548	CG11140	Aldehyde dehydrogenase type III	Sphingolipid de novo biosynthesis	Reactome pathways data set
FBgn0010548	CG11140	Aldehyde dehydrogenase type III	Sphingolipid metabolism	Reactome pathways data set
FBgn0010548	CG11140	Aldehyde dehydrogenase type III	Tyrosine metabolism	KEGG pathways data set
FBgn0010548	CG11140	Aldehyde dehydrogenase type III	beta-Alanine metabolism	KEGG pathways data set
FBgn0011204	CG12086	cueball	ARMS-mediated activation	Reactome pathways data set
FBgn0011204	CG12086	cueball	Adaptive Immune System	Reactome pathways data set
FBgn0011204	CG12086	cueball	Axon guidance	Reactome pathways data set
FBgn0011204	CG12086	cueball	Cargo recognition for clathrin-mediated endocytosis	Reactome pathways data set
FBgn0011204	CG12086	cueball	Clathrin-mediated endocytosis	Reactome pathways data set
FBgn0011204	CG12086	cueball	Cytokine Signaling in Immune system	Reactome pathways data set
FBgn0011204	CG12086	cueball	DAP12 interactions	Reactome pathways data set
FBgn0011204	CG12086	cueball	DAP12 signaling	Reactome pathways data set
FBgn0011204	CG12086	cueball	Developmental Biology	Reactome pathways data set
FBgn0011204	CG12086	cueball	Downregulation of ERBB2 signaling	Reactome pathways data set
FBgn0011204	CG12086	cueball	Downstream signal transduction	Reactome pathways data set
FBgn0011204	CG12086	cueball	Downstream signaling events of B Cell Receptor (BCR)	Reactome pathways data set
FBgn0011204	CG12086	cueball	EGFR downregulation	Reactome pathways data set
FBgn0011204	CG12086	cueball	EGFR interacts with phospholipase C-gamma	Reactome pathways data set
FBgn0011204	CG12086	cueball	ERBB2 Regulates Cell Motility	Reactome pathways data set
FBgn0011204	CG12086	cueball	FCERI mediated MAPK activation	Reactome pathways data set
FBgn0011204	CG12086	cueball	Fc epsilon receptor (FCERI) signaling	Reactome pathways data set
FBgn0011204	CG12086	cueball	Frs2-mediated activation	Reactome pathways data set
FBgn0011204	CG12086	cueball	GAB1 signalosome	Reactome pathways data set
FBgn0011204	CG12086	cueball	GRB2 events in EGFR signaling	Reactome pathways data set
FBgn0011204	CG12086	cueball	Gastrin-CREB signalling pathway via PKC and MAPK	Reactome pathways data set
FBgn0011204	CG12086	cueball	Hemostasis	Reactome pathways data set
FBgn0011204	CG12086	cueball	IGF1R signaling cascade	Reactome pathways data set
FBgn0011204	CG12086	cueball	IRS-mediated signalling	Reactome pathways data set
FBgn0011204	CG12086	cueball	IRS-related events triggered by IGF1R	Reactome pathways data set
FBgn0011204	CG12086	cueball	Immune System	Reactome pathways data set
FBgn0011204	CG12086	cueball	Innate Immune System	Reactome pathways data set
FBgn0011204	CG12086	cueball	Insulin receptor signalling cascade	Reactome pathways data set
FBgn0011204	CG12086	cueball	Interleukin receptor SHC signaling	Reactome pathways data set
FBgn0011204	CG12086	cueball	Interleukin-17 signaling	Reactome pathways data set
FBgn0011204	CG12086	cueball	Interleukin-19,20,22,24,26,28 and 29 signaling	Reactome pathways data set
FBgn0011204	CG12086	cueball	Interleukin-2 family signaling	Reactome pathways data set
FBgn0011204	CG12086	cueball	Interleukin-3, 5 and GM-CSF signaling	Reactome pathways data set
FBgn0011204	CG12086	cueball	Interleukin-7 signaling	Reactome pathways data set
FBgn0011204	CG12086	cueball	MAPK family signaling cascades	Reactome pathways data set
FBgn0011204	CG12086	cueball	MAPK1/MAPK3 signaling	Reactome pathways data set
FBgn0011204	CG12086	cueball	Membrane Trafficking	Reactome pathways data set
FBgn0011204	CG12086	cueball	NCAM signaling for neurite out-growth	Reactome pathways data set
FBgn0011204	CG12086	cueball	NGF signalling via TRKA from the plasma membrane	Reactome pathways data set
FBgn0011204	CG12086	cueball	Negative regulation of the PI3K/AKT network	Reactome pathways data set
FBgn0011204	CG12086	cueball	PI3K events in ERBB2 signaling	Reactome pathways data set
FBgn0011204	CG12086	cueball	PI3K/AKT activation	Reactome pathways data set
FBgn0011204	CG12086	cueball	PI5P, PP2A and IER3 Regulate PI3K/AKT Signaling	Reactome pathways data set
FBgn0011204	CG12086	cueball	PIP3 activates AKT signaling	Reactome pathways data set
FBgn0011204	CG12086	cueball	Platelet activation, signaling and aggregation	Reactome pathways data set
FBgn0011204	CG12086	cueball	Platelet degranulation	Reactome pathways data set
FBgn0011204	CG12086	cueball	Prolonged ERK activation events	Reactome pathways data set
FBgn0011204	CG12086	cueball	RAF/MAP kinase cascade	Reactome pathways data set
FBgn0011204	CG12086	cueball	RET signaling	Reactome pathways data set
FBgn0011204	CG12086	cueball	Response to elevated platelet cytosolic Ca2+	Reactome pathways data set
FBgn0011204	CG12086	cueball	Role of LAT2/NTAL/LAB on calcium mobilization	Reactome pathways data set
FBgn0011204	CG12086	cueball	SHC1 events in EGFR signaling	Reactome pathways data set
FBgn0011204	CG12086	cueball	SHC1 events in ERBB2 signaling	Reactome pathways data set
FBgn0011204	CG12086	cueball	SOS-mediated signalling	Reactome pathways data set
FBgn0011204	CG12086	cueball	Signal Transduction	Reactome pathways data set
FBgn0011204	CG12086	cueball	Signaling by EGFR	Reactome pathways data set
FBgn0011204	CG12086	cueball	Signaling by ERBB2	Reactome pathways data set
FBgn0011204	CG12086	cueball	Signaling by ERBB4	Reactome pathways data set
FBgn0011204	CG12086	cueball	Signaling by GPCR	Reactome pathways data set
FBgn0011204	CG12086	cueball	Signaling by Insulin receptor	Reactome pathways data set
FBgn0011204	CG12086	cueball	Signaling by Interleukins	Reactome pathways data set
FBgn0011204	CG12086	cueball	Signaling by Leptin	Reactome pathways data set
FBgn0011204	CG12086	cueball	Signaling by PDGF	Reactome pathways data set
FBgn0011204	CG12086	cueball	Signaling by SCF-KIT	Reactome pathways data set
FBgn0011204	CG12086	cueball	Signaling by Type 1 Insulin-like Growth Factor 1 Receptor (IGF1R)	Reactome pathways data set
FBgn0011204	CG12086	cueball	Signaling by VEGF	Reactome pathways data set
FBgn0011204	CG12086	cueball	Signaling by the B Cell Receptor (BCR)	Reactome pathways data set
FBgn0011204	CG12086	cueball	Signalling by NGF	Reactome pathways data set
FBgn0011204	CG12086	cueball	Signalling to ERKs	Reactome pathways data set
FBgn0011204	CG12086	cueball	Signalling to RAS	Reactome pathways data set
FBgn0011204	CG12086	cueball	Signalling to p38 via RIT and RIN	Reactome pathways data set
FBgn0011204	CG12086	cueball	VEGFA-VEGFR2 Pathway	Reactome pathways data set
FBgn0011204	CG12086	cueball	VEGFR2 mediated cell proliferation	Reactome pathways data set
FBgn0011204	CG12086	cueball	Vesicle-mediated transport	Reactome pathways data set
FBgn0011591	CG10580	fringe	Notch signaling pathway	KEGG pathways data set
FBgn0011591	CG10580	fringe	Other types of O-glycan biosynthesis	KEGG pathways data set
FBgn0011656	CG1429	Myocyte enhancer factor 2	CDO in myogenesis	Reactome pathways data set
FBgn0011656	CG1429	Myocyte enhancer factor 2	Developmental Biology	Reactome pathways data set
FBgn0011656	CG1429	Myocyte enhancer factor 2	Myogenesis	Reactome pathways data set
FBgn0011740	CG18802	alpha-Mannosidase class II a	Asparagine N-linked glycosylation	Reactome pathways data set
FBgn0011740	CG18802	alpha-Mannosidase class II a	Metabolic pathways	KEGG pathways data set
FBgn0011740	CG18802	alpha-Mannosidase class II a	Metabolism of proteins	Reactome pathways data set
FBgn0011740	CG18802	alpha-Mannosidase class II a	N-Glycan biosynthesis	KEGG pathways data set
FBgn0011740	CG18802	alpha-Mannosidase class II a	N-glycan antennae elongation in the medial/trans-Golgi	Reactome pathways data set
FBgn0011740	CG18802	alpha-Mannosidase class II a	Post-translational protein modification	Reactome pathways data set
FBgn0011740	CG18802	alpha-Mannosidase class II a	Reactions specific to the complex N-glycan synthesis pathway	Reactome pathways data set
FBgn0011740	CG18802	alpha-Mannosidase class II a	Transport to the Golgi and subsequent modification	Reactome pathways data set
FBgn0011826	CG9842	Protein phosphatase 2B at 14D	Beta-catenin independent WNT signaling	Reactome pathways data set
FBgn0011826	CG9842	Protein phosphatase 2B at 14D	C-type lectin receptors (CLRs)	Reactome pathways data set
FBgn0011826	CG9842	Protein phosphatase 2B at 14D	CLEC7A (Dectin-1) induces NFAT activation	Reactome pathways data set
FBgn0011826	CG9842	Protein phosphatase 2B at 14D	CLEC7A (Dectin-1) signaling	Reactome pathways data set
FBgn0011826	CG9842	Protein phosphatase 2B at 14D	Ca2+ pathway	Reactome pathways data set
FBgn0011826	CG9842	Protein phosphatase 2B at 14D	FCERI mediated Ca+2 mobilization	Reactome pathways data set
FBgn0011826	CG9842	Protein phosphatase 2B at 14D	Fc epsilon receptor (FCERI) signaling	Reactome pathways data set
FBgn0011826	CG9842	Protein phosphatase 2B at 14D	Immune System	Reactome pathways data set
FBgn0011826	CG9842	Protein phosphatase 2B at 14D	Innate Immune System	Reactome pathways data set
FBgn0011826	CG9842	Protein phosphatase 2B at 14D	Natural killer cell mediated cytotoxicity	KEGG pathways data set
FBgn0011826	CG9842	Protein phosphatase 2B at 14D	Signal Transduction	Reactome pathways data set
FBgn0011826	CG9842	Protein phosphatase 2B at 14D	Signaling by Wnt	Reactome pathways data set
FBgn0011826	CG9842	Protein phosphatase 2B at 14D	Wnt signaling pathway	KEGG pathways data set
FBgn0012051	CG7563	Calpain-A	Immune System	Reactome pathways data set
FBgn0012051	CG7563	Calpain-A	Innate Immune System	Reactome pathways data set
FBgn0012051	CG7563	Calpain-A	Neutrophil degranulation	Reactome pathways data set
FBgn0013759	CG6703	CASK	Dopamine Neurotransmitter Release Cycle	Reactome pathways data set
FBgn0013759	CG6703	CASK	Neurexins and neuroligins	Reactome pathways data set
FBgn0013759	CG6703	CASK	Neuronal System	Reactome pathways data set
FBgn0013759	CG6703	CASK	Neurotransmitter release cycle	Reactome pathways data set
FBgn0013759	CG6703	CASK	Protein-protein interactions at synapses	Reactome pathways data set
FBgn0013759	CG6703	CASK	Transmission across Chemical Synapses	Reactome pathways data set
FBgn0014859	CG1864	Hormone receptor-like in 38	AKT phosphorylates targets in the nucleus	Reactome pathways data set
FBgn0014859	CG1864	Hormone receptor-like in 38	Adaptive Immune System	Reactome pathways data set
FBgn0014859	CG1864	Hormone receptor-like in 38	Cytokine Signaling in Immune system	Reactome pathways data set
FBgn0014859	CG1864	Hormone receptor-like in 38	DAP12 interactions	Reactome pathways data set
FBgn0014859	CG1864	Hormone receptor-like in 38	DAP12 signaling	Reactome pathways data set
FBgn0014859	CG1864	Hormone receptor-like in 38	Downstream signal transduction	Reactome pathways data set
FBgn0014859	CG1864	Hormone receptor-like in 38	Downstream signaling events of B Cell Receptor (BCR)	Reactome pathways data set
FBgn0014859	CG1864	Hormone receptor-like in 38	Fc epsilon receptor (FCERI) signaling	Reactome pathways data set
FBgn0014859	CG1864	Hormone receptor-like in 38	GAB1 signalosome	Reactome pathways data set
FBgn0014859	CG1864	Hormone receptor-like in 38	Gene expression (Transcription)	Reactome pathways data set
FBgn0014859	CG1864	Hormone receptor-like in 38	Generic Transcription Pathway	Reactome pathways data set
FBgn0014859	CG1864	Hormone receptor-like in 38	Immune System	Reactome pathways data set
FBgn0014859	CG1864	Hormone receptor-like in 38	Innate Immune System	Reactome pathways data set
FBgn0014859	CG1864	Hormone receptor-like in 38	Interleukin-7 signaling	Reactome pathways data set
FBgn0014859	CG1864	Hormone receptor-like in 38	NGF signalling via TRKA from the plasma membrane	Reactome pathways data set
FBgn0014859	CG1864	Hormone receptor-like in 38	Nuclear Receptor transcription pathway	Reactome pathways data set
FBgn0014859	CG1864	Hormone receptor-like in 38	PI3K/AKT activation	Reactome pathways data set
FBgn0014859	CG1864	Hormone receptor-like in 38	PIP3 activates AKT signaling	Reactome pathways data set
FBgn0014859	CG1864	Hormone receptor-like in 38	RNA Polymerase II Transcription	Reactome pathways data set
FBgn0014859	CG1864	Hormone receptor-like in 38	Role of LAT2/NTAL/LAB on calcium mobilization	Reactome pathways data set
FBgn0014859	CG1864	Hormone receptor-like in 38	Signal Transduction	Reactome pathways data set
FBgn0014859	CG1864	Hormone receptor-like in 38	Signaling by EGFR	Reactome pathways data set
FBgn0014859	CG1864	Hormone receptor-like in 38	Signaling by Interleukins	Reactome pathways data set
FBgn0014859	CG1864	Hormone receptor-like in 38	Signaling by PDGF	Reactome pathways data set
FBgn0014859	CG1864	Hormone receptor-like in 38	Signaling by SCF-KIT	Reactome pathways data set
FBgn0014859	CG1864	Hormone receptor-like in 38	Signaling by the B Cell Receptor (BCR)	Reactome pathways data set
FBgn0014859	CG1864	Hormone receptor-like in 38	Signalling by NGF	Reactome pathways data set
FBgn0014870	CG8912	P-element somatic inhibitor	KSRP (KHSRP) binds and destabilizes mRNA	Reactome pathways data set
FBgn0014870	CG8912	P-element somatic inhibitor	Metabolism of RNA	Reactome pathways data set
FBgn0014870	CG8912	P-element somatic inhibitor	Regulation of mRNA stability by proteins that bind AU-rich elements	Reactome pathways data set
FBgn0015278	CG11621	Phosphotidylinositol 3 kinase 68D	Clathrin-mediated endocytosis	Reactome pathways data set
FBgn0015278	CG11621	Phosphotidylinositol 3 kinase 68D	Inositol phosphate metabolism	KEGG pathways data set
FBgn0015278	CG11621	Phosphotidylinositol 3 kinase 68D	Membrane Trafficking	Reactome pathways data set
FBgn0015278	CG11621	Phosphotidylinositol 3 kinase 68D	Metabolic pathways	KEGG pathways data set
FBgn0015278	CG11621	Phosphotidylinositol 3 kinase 68D	Metabolism	Reactome pathways data set
FBgn0015278	CG11621	Phosphotidylinositol 3 kinase 68D	Metabolism of lipids	Reactome pathways data set
FBgn0015278	CG11621	Phosphotidylinositol 3 kinase 68D	PI Metabolism	Reactome pathways data set
FBgn0015278	CG11621	Phosphotidylinositol 3 kinase 68D	Phosphatidylinositol signaling system	KEGG pathways data set
FBgn0015278	CG11621	Phosphotidylinositol 3 kinase 68D	Phospholipid metabolism	Reactome pathways data set
FBgn0015278	CG11621	Phosphotidylinositol 3 kinase 68D	Synthesis of PIPs at the Golgi membrane	Reactome pathways data set
FBgn0015278	CG11621	Phosphotidylinositol 3 kinase 68D	Synthesis of PIPs at the early endosome membrane	Reactome pathways data set
FBgn0015278	CG11621	Phosphotidylinositol 3 kinase 68D	Synthesis of PIPs at the late endosome membrane	Reactome pathways data set
FBgn0015278	CG11621	Phosphotidylinositol 3 kinase 68D	Synthesis of PIPs at the plasma membrane	Reactome pathways data set
FBgn0015278	CG11621	Phosphotidylinositol 3 kinase 68D	Vesicle-mediated transport	Reactome pathways data set
FBgn0015295	CG18247	SH2 ankyrin repeat kinase	Hemostasis	Reactome pathways data set
FBgn0015295	CG18247	SH2 ankyrin repeat kinase	Integrin alphaIIb beta3 signaling	Reactome pathways data set
FBgn0015295	CG18247	SH2 ankyrin repeat kinase	Platelet Aggregation (Plug Formation)	Reactome pathways data set
FBgn0015295	CG18247	SH2 ankyrin repeat kinase	Platelet activation, signaling and aggregation	Reactome pathways data set
FBgn0015295	CG18247	SH2 ankyrin repeat kinase	Signal Transduction	Reactome pathways data set
FBgn0015550	CG7659	target of Poxn	Developmental Biology	Reactome pathways data set
FBgn0015550	CG7659	target of Poxn	Regulation of beta-cell development	Reactome pathways data set
FBgn0015550	CG7659	target of Poxn	Regulation of gene expression in endocrine-committed (NEUROG3+) progenitor cells	Reactome pathways data set
FBgn0015623	CG11567	Cytochrome P450 reductase	Biological oxidations	Reactome pathways data set
FBgn0015623	CG11567	Cytochrome P450 reductase	Cytochrome P450 - arranged by substrate type	Reactome pathways data set
FBgn0015623	CG11567	Cytochrome P450 reductase	Metabolism	Reactome pathways data set
FBgn0015623	CG11567	Cytochrome P450 reductase	Phase I - Functionalization of compounds	Reactome pathways data set
FBgn0015721	CG9398	king tubby	Hedgehog 'off' state	Reactome pathways data set
FBgn0015721	CG9398	king tubby	Signal Transduction	Reactome pathways data set
FBgn0015721	CG9398	king tubby	Signaling by Hedgehog	Reactome pathways data set
FBgn0015772	CG10637	Numb-associated kinase	Cargo recognition for clathrin-mediated endocytosis	Reactome pathways data set
FBgn0015772	CG10637	Numb-associated kinase	Clathrin-mediated endocytosis	Reactome pathways data set
FBgn0015772	CG10637	Numb-associated kinase	Membrane Trafficking	Reactome pathways data set
FBgn0015772	CG10637	Numb-associated kinase	Vesicle-mediated transport	Reactome pathways data set
FBgn0015774	CG10521	Netrin-B	Axon guidance	Reactome pathways data set
FBgn0015774	CG10521	Netrin-B	DCC mediated attractive signaling	Reactome pathways data set
FBgn0015774	CG10521	Netrin-B	Developmental Biology	Reactome pathways data set
FBgn0015774	CG10521	Netrin-B	Netrin-1 signaling	Reactome pathways data set
FBgn0015776	CG9258	nervana 1	Basigin interactions	Reactome pathways data set
FBgn0015776	CG9258	nervana 1	Cell surface interactions at the vascular wall	Reactome pathways data set
FBgn0015776	CG9258	nervana 1	Gene expression (Transcription)	Reactome pathways data set
FBgn0015776	CG9258	nervana 1	Generic Transcription Pathway	Reactome pathways data set
FBgn0015776	CG9258	nervana 1	Hemostasis	Reactome pathways data set
FBgn0015776	CG9258	nervana 1	RNA Polymerase II Transcription	Reactome pathways data set
FBgn0015776	CG9258	nervana 1	SMAD2/SMAD3:SMAD4 heterotrimer regulates transcription	Reactome pathways data set
FBgn0015776	CG9258	nervana 1	Signal Transduction	Reactome pathways data set
FBgn0015776	CG9258	nervana 1	Signaling by TGF-beta Receptor Complex	Reactome pathways data set
FBgn0015776	CG9258	nervana 1	Transcriptional activity of SMAD2/SMAD3:SMAD4 heterotrimer	Reactome pathways data set
FBgn0016794	CG1044	daughter of sevenless	Adaptive Immune System	Reactome pathways data set
FBgn0016794	CG1044	daughter of sevenless	Cytokine Signaling in Immune system	Reactome pathways data set
FBgn0016794	CG1044	daughter of sevenless	DAP12 interactions	Reactome pathways data set
FBgn0016794	CG1044	daughter of sevenless	DAP12 signaling	Reactome pathways data set
FBgn0016794	CG1044	daughter of sevenless	Downstream signal transduction	Reactome pathways data set
FBgn0016794	CG1044	daughter of sevenless	Downstream signaling events of B Cell Receptor (BCR)	Reactome pathways data set
FBgn0016794	CG1044	daughter of sevenless	Downstream signaling of activated FGFR1	Reactome pathways data set
FBgn0016794	CG1044	daughter of sevenless	Downstream signaling of activated FGFR2	Reactome pathways data set
FBgn0016794	CG1044	daughter of sevenless	Downstream signaling of activated FGFR3	Reactome pathways data set
FBgn0016794	CG1044	daughter of sevenless	Downstream signaling of activated FGFR4	Reactome pathways data set
FBgn0016794	CG1044	daughter of sevenless	Fc epsilon receptor (FCERI) signaling	Reactome pathways data set
FBgn0016794	CG1044	daughter of sevenless	GAB1 signalosome	Reactome pathways data set
FBgn0016794	CG1044	daughter of sevenless	IGF1R signaling cascade	Reactome pathways data set
FBgn0016794	CG1044	daughter of sevenless	IRS-mediated signalling	Reactome pathways data set
FBgn0016794	CG1044	daughter of sevenless	IRS-related events triggered by IGF1R	Reactome pathways data set
FBgn0016794	CG1044	daughter of sevenless	Immune System	Reactome pathways data set
FBgn0016794	CG1044	daughter of sevenless	Innate Immune System	Reactome pathways data set
FBgn0016794	CG1044	daughter of sevenless	Insulin receptor signalling cascade	Reactome pathways data set
FBgn0016794	CG1044	daughter of sevenless	Interleukin-7 signaling	Reactome pathways data set
FBgn0016794	CG1044	daughter of sevenless	NGF signalling via TRKA from the plasma membrane	Reactome pathways data set
FBgn0016794	CG1044	daughter of sevenless	Negative regulation of the PI3K/AKT network	Reactome pathways data set
FBgn0016794	CG1044	daughter of sevenless	PI-3K cascade:FGFR1	Reactome pathways data set
FBgn0016794	CG1044	daughter of sevenless	PI-3K cascade:FGFR2	Reactome pathways data set
FBgn0016794	CG1044	daughter of sevenless	PI-3K cascade:FGFR3	Reactome pathways data set
FBgn0016794	CG1044	daughter of sevenless	PI-3K cascade:FGFR4	Reactome pathways data set
FBgn0016794	CG1044	daughter of sevenless	PI3K Cascade	Reactome pathways data set
FBgn0016794	CG1044	daughter of sevenless	PI3K events in ERBB2 signaling	Reactome pathways data set
FBgn0016794	CG1044	daughter of sevenless	PI3K/AKT activation	Reactome pathways data set
FBgn0016794	CG1044	daughter of sevenless	PI5P, PP2A and IER3 Regulate PI3K/AKT Signaling	Reactome pathways data set
FBgn0016794	CG1044	daughter of sevenless	PIP3 activates AKT signaling	Reactome pathways data set
FBgn0016794	CG1044	daughter of sevenless	Role of LAT2/NTAL/LAB on calcium mobilization	Reactome pathways data set
FBgn0016794	CG1044	daughter of sevenless	Signal Transduction	Reactome pathways data set
FBgn0016794	CG1044	daughter of sevenless	Signaling by EGFR	Reactome pathways data set
FBgn0016794	CG1044	daughter of sevenless	Signaling by ERBB2	Reactome pathways data set
FBgn0016794	CG1044	daughter of sevenless	Signaling by FGFR	Reactome pathways data set
FBgn0016794	CG1044	daughter of sevenless	Signaling by FGFR1	Reactome pathways data set
FBgn0016794	CG1044	daughter of sevenless	Signaling by FGFR2	Reactome pathways data set
FBgn0016794	CG1044	daughter of sevenless	Signaling by FGFR3	Reactome pathways data set
FBgn0016794	CG1044	daughter of sevenless	Signaling by FGFR4	Reactome pathways data set
FBgn0016794	CG1044	daughter of sevenless	Signaling by Insulin receptor	Reactome pathways data set
FBgn0016794	CG1044	daughter of sevenless	Signaling by Interleukins	Reactome pathways data set
FBgn0016794	CG1044	daughter of sevenless	Signaling by PDGF	Reactome pathways data set
FBgn0016794	CG1044	daughter of sevenless	Signaling by SCF-KIT	Reactome pathways data set
FBgn0016794	CG1044	daughter of sevenless	Signaling by Type 1 Insulin-like Growth Factor 1 Receptor (IGF1R)	Reactome pathways data set
FBgn0016794	CG1044	daughter of sevenless	Signaling by the B Cell Receptor (BCR)	Reactome pathways data set
FBgn0016794	CG1044	daughter of sevenless	Signalling by NGF	Reactome pathways data set
FBgn0016975	CG12473	stoned B	Cargo recognition for clathrin-mediated endocytosis	Reactome pathways data set
FBgn0016975	CG12473	stoned B	Clathrin-mediated endocytosis	Reactome pathways data set
FBgn0016975	CG12473	stoned B	Membrane Trafficking	Reactome pathways data set
FBgn0016975	CG12473	stoned B	Vesicle-mediated transport	Reactome pathways data set
FBgn0020389	CG8363	PAPS synthetase	Biological oxidations	Reactome pathways data set
FBgn0020389	CG8363	PAPS synthetase	Cytosolic sulfonation of small molecules	Reactome pathways data set
FBgn0020389	CG8363	PAPS synthetase	Glycosaminoglycan metabolism	Reactome pathways data set
FBgn0020389	CG8363	PAPS synthetase	Metabolic pathways	KEGG pathways data set
FBgn0020389	CG8363	PAPS synthetase	Metabolism	Reactome pathways data set
FBgn0020389	CG8363	PAPS synthetase	Metabolism of carbohydrates	Reactome pathways data set
FBgn0020389	CG8363	PAPS synthetase	Phase II - Conjugation of compounds	Reactome pathways data set
FBgn0020389	CG8363	PAPS synthetase	Purine metabolism	KEGG pathways data set
FBgn0020389	CG8363	PAPS synthetase	Selenocompound metabolism	KEGG pathways data set
FBgn0020389	CG8363	PAPS synthetase	Sulfur metabolism	KEGG pathways data set
FBgn0020389	CG8363	PAPS synthetase	Transport and synthesis of PAPS	Reactome pathways data set
FBgn0020762	CG2969	ABC transporter expressed in trachea	ABC transporters in lipid homeostasis	Reactome pathways data set
FBgn0020762	CG2969	ABC transporter expressed in trachea	ABC-family proteins mediated transport	Reactome pathways data set
FBgn0020762	CG2969	ABC transporter expressed in trachea	HDL remodeling	Reactome pathways data set
FBgn0020762	CG2969	ABC transporter expressed in trachea	Plasma lipoprotein assembly, remodeling, and clearance	Reactome pathways data set
FBgn0020762	CG2969	ABC transporter expressed in trachea	Plasma lipoprotein remodeling	Reactome pathways data set
FBgn0020762	CG2969	ABC transporter expressed in trachea	Transport of small molecules	Reactome pathways data set
FBgn0021764	CG5227	sidekick	Cell junction organization	Reactome pathways data set
FBgn0021764	CG5227	sidekick	Cell-Cell communication	Reactome pathways data set
FBgn0021764	CG5227	sidekick	Cell-cell junction organization	Reactome pathways data set
FBgn0021764	CG5227	sidekick	SDK interactions	Reactome pathways data set
FBgn0021895	CG18426	yantar	Metabolism of RNA	Reactome pathways data set
FBgn0021895	CG18426	yantar	Processing of Capped Intron-Containing Pre-mRNA	Reactome pathways data set
FBgn0021895	CG18426	yantar	Spliceosome	KEGG pathways data set
FBgn0021895	CG18426	yantar	mRNA Splicing	Reactome pathways data set
FBgn0021895	CG18426	yantar	mRNA Splicing - Major Pathway	Reactome pathways data set
FBgn0023023	CG1411	Collapsin Response Mediator Protein	Axon guidance	Reactome pathways data set
FBgn0023023	CG1411	Collapsin Response Mediator Protein	Developmental Biology	Reactome pathways data set
FBgn0023023	CG1411	Collapsin Response Mediator Protein	Drug metabolism - other enzymes	KEGG pathways data set
FBgn0023023	CG1411	Collapsin Response Mediator Protein	L1CAM interactions	Reactome pathways data set
FBgn0023023	CG1411	Collapsin Response Mediator Protein	Metabolic pathways	KEGG pathways data set
FBgn0023023	CG1411	Collapsin Response Mediator Protein	Metabolism	Reactome pathways data set
FBgn0023023	CG1411	Collapsin Response Mediator Protein	Metabolism of nucleotides	Reactome pathways data set
FBgn0023023	CG1411	Collapsin Response Mediator Protein	Nucleobase catabolism	Reactome pathways data set
FBgn0023023	CG1411	Collapsin Response Mediator Protein	Pantothenate and CoA biosynthesis	KEGG pathways data set
FBgn0023023	CG1411	Collapsin Response Mediator Protein	Pyrimidine catabolism	Reactome pathways data set
FBgn0023023	CG1411	Collapsin Response Mediator Protein	Pyrimidine metabolism	KEGG pathways data set
FBgn0023023	CG1411	Collapsin Response Mediator Protein	Recycling pathway of L1	Reactome pathways data set
FBgn0023023	CG1411	Collapsin Response Mediator Protein	beta-Alanine metabolism	KEGG pathways data set
FBgn0023097	CG5206	bonus	Downregulation of SMAD2/3:SMAD4 transcriptional activity	Reactome pathways data set
FBgn0023097	CG5206	bonus	Gene expression (Transcription)	Reactome pathways data set
FBgn0023097	CG5206	bonus	Generic Transcription Pathway	Reactome pathways data set
FBgn0023097	CG5206	bonus	RNA Polymerase II Transcription	Reactome pathways data set
FBgn0023097	CG5206	bonus	Signal Transduction	Reactome pathways data set
FBgn0023097	CG5206	bonus	Signaling by TGF-beta Receptor Complex	Reactome pathways data set
FBgn0023097	CG5206	bonus	Transcriptional activity of SMAD2/SMAD3:SMAD4 heterotrimer	Reactome pathways data set
FBgn0023169	CG3051	AMP-activated protein kinase alpha subunit	AMPK inhibits chREBP transcriptional activation activity	Reactome pathways data set
FBgn0023169	CG3051	AMP-activated protein kinase alpha subunit	Cellular responses to external stimuli	Reactome pathways data set
FBgn0023169	CG3051	AMP-activated protein kinase alpha subunit	Energy dependent regulation of mTOR by LKB1-AMPK	Reactome pathways data set
FBgn0023169	CG3051	AMP-activated protein kinase alpha subunit	Fatty acid metabolism	Reactome pathways data set
FBgn0023169	CG3051	AMP-activated protein kinase alpha subunit	Gene expression (Transcription)	Reactome pathways data set
FBgn0023169	CG3051	AMP-activated protein kinase alpha subunit	Generic Transcription Pathway	Reactome pathways data set
FBgn0023169	CG3051	AMP-activated protein kinase alpha subunit	IGF1R signaling cascade	Reactome pathways data set
FBgn0023169	CG3051	AMP-activated protein kinase alpha subunit	IRS-mediated signalling	Reactome pathways data set
FBgn0023169	CG3051	AMP-activated protein kinase alpha subunit	IRS-related events triggered by IGF1R	Reactome pathways data set
FBgn0023169	CG3051	AMP-activated protein kinase alpha subunit	Import of palmitoyl-CoA into the mitochondrial matrix	Reactome pathways data set
FBgn0023169	CG3051	AMP-activated protein kinase alpha subunit	Insulin receptor signalling cascade	Reactome pathways data set
FBgn0023169	CG3051	AMP-activated protein kinase alpha subunit	Integration of energy metabolism	Reactome pathways data set
FBgn0023169	CG3051	AMP-activated protein kinase alpha subunit	Macroautophagy	Reactome pathways data set
FBgn0023169	CG3051	AMP-activated protein kinase alpha subunit	Metabolism	Reactome pathways data set
FBgn0023169	CG3051	AMP-activated protein kinase alpha subunit	Metabolism of lipids	Reactome pathways data set
FBgn0023169	CG3051	AMP-activated protein kinase alpha subunit	PI3K Cascade	Reactome pathways data set
FBgn0023169	CG3051	AMP-activated protein kinase alpha subunit	PKB-mediated events	Reactome pathways data set
FBgn0023169	CG3051	AMP-activated protein kinase alpha subunit	RNA Polymerase II Transcription	Reactome pathways data set
FBgn0023169	CG3051	AMP-activated protein kinase alpha subunit	Regulation of autophagy	KEGG pathways data set
FBgn0023169	CG3051	AMP-activated protein kinase alpha subunit	Signal Transduction	Reactome pathways data set
FBgn0023169	CG3051	AMP-activated protein kinase alpha subunit	Signaling by Insulin receptor	Reactome pathways data set
FBgn0023169	CG3051	AMP-activated protein kinase alpha subunit	Signaling by Type 1 Insulin-like Growth Factor 1 Receptor (IGF1R)	Reactome pathways data set
FBgn0023169	CG3051	AMP-activated protein kinase alpha subunit	TP53 Regulates Metabolic Genes	Reactome pathways data set
FBgn0023169	CG3051	AMP-activated protein kinase alpha subunit	Transcriptional Regulation by TP53	Reactome pathways data set
FBgn0023169	CG3051	AMP-activated protein kinase alpha subunit	mTOR signaling pathway	KEGG pathways data set
FBgn0023169	CG3051	AMP-activated protein kinase alpha subunit	mTOR signalling	Reactome pathways data set
FBgn0023416	CG1506	Ac3	Activation of NMDA receptor and postsynaptic events	Reactome pathways data set
FBgn0023416	CG1506	Ac3	Adenylate cyclase activating pathway	Reactome pathways data set
FBgn0023416	CG1506	Ac3	Aquaporin-mediated transport	Reactome pathways data set
FBgn0023416	CG1506	Ac3	CREB phosphorylation through the activation of Adenylate Cyclase	Reactome pathways data set
FBgn0023416	CG1506	Ac3	Ca-dependent events	Reactome pathways data set
FBgn0023416	CG1506	Ac3	CaM pathway	Reactome pathways data set
FBgn0023416	CG1506	Ac3	Calmodulin induced events	Reactome pathways data set
FBgn0023416	CG1506	Ac3	DAG and IP3 signaling	Reactome pathways data set
FBgn0023416	CG1506	Ac3	DAP12 interactions	Reactome pathways data set
FBgn0023416	CG1506	Ac3	DAP12 signaling	Reactome pathways data set
FBgn0023416	CG1506	Ac3	Downstream signal transduction	Reactome pathways data set
FBgn0023416	CG1506	Ac3	EGFR interacts with phospholipase C-gamma	Reactome pathways data set
FBgn0023416	CG1506	Ac3	G alpha (s) signalling events	Reactome pathways data set
FBgn0023416	CG1506	Ac3	G alpha (z) signalling events	Reactome pathways data set
FBgn0023416	CG1506	Ac3	G-protein mediated events	Reactome pathways data set
FBgn0023416	CG1506	Ac3	GPCR downstream signaling	Reactome pathways data set
FBgn0023416	CG1506	Ac3	Glucagon signaling in metabolic regulation	Reactome pathways data set
FBgn0023416	CG1506	Ac3	Immune System	Reactome pathways data set
FBgn0023416	CG1506	Ac3	Innate Immune System	Reactome pathways data set
FBgn0023416	CG1506	Ac3	Integration of energy metabolism	Reactome pathways data set
FBgn0023416	CG1506	Ac3	Metabolism	Reactome pathways data set
FBgn0023416	CG1506	Ac3	NGF signalling via TRKA from the plasma membrane	Reactome pathways data set
FBgn0023416	CG1506	Ac3	Neuronal System	Reactome pathways data set
FBgn0023416	CG1506	Ac3	Neurotransmitter receptors and postsynaptic signal transmission	Reactome pathways data set
FBgn0023416	CG1506	Ac3	Opioid Signalling	Reactome pathways data set
FBgn0023416	CG1506	Ac3	PKA activation	Reactome pathways data set
FBgn0023416	CG1506	Ac3	PKA activation in glucagon signalling	Reactome pathways data set
FBgn0023416	CG1506	Ac3	PKA-mediated phosphorylation of CREB	Reactome pathways data set
FBgn0023416	CG1506	Ac3	PLC beta mediated events	Reactome pathways data set
FBgn0023416	CG1506	Ac3	PLC-gamma1 signalling	Reactome pathways data set
FBgn0023416	CG1506	Ac3	Post NMDA receptor activation events	Reactome pathways data set
FBgn0023416	CG1506	Ac3	Purine metabolism	KEGG pathways data set
FBgn0023416	CG1506	Ac3	Signal Transduction	Reactome pathways data set
FBgn0023416	CG1506	Ac3	Signaling by EGFR	Reactome pathways data set
FBgn0023416	CG1506	Ac3	Signaling by GPCR	Reactome pathways data set
FBgn0023416	CG1506	Ac3	Signaling by PDGF	Reactome pathways data set
FBgn0023416	CG1506	Ac3	Signalling by NGF	Reactome pathways data set
FBgn0023416	CG1506	Ac3	Transmission across Chemical Synapses	Reactome pathways data set
FBgn0023416	CG1506	Ac3	Transport of small molecules	Reactome pathways data set
FBgn0023416	CG1506	Ac3	Vasopressin regulates renal water homeostasis via Aquaporins	Reactome pathways data set
FBgn0023441	CG8205	fusilli	FGFR2 alternative splicing	Reactome pathways data set
FBgn0023441	CG8205	fusilli	Signal Transduction	Reactome pathways data set
FBgn0023441	CG8205	fusilli	Signaling by FGFR	Reactome pathways data set
FBgn0023441	CG8205	fusilli	Signaling by FGFR2	Reactome pathways data set
FBgn0023545	CG4406	Phosphatidylinositol glycan anchor biosynthesis class K	GlycosylphosphatidylinositolGPI-anchor biosynthesis	KEGG pathways data set
FBgn0023545	CG4406	Phosphatidylinositol glycan anchor biosynthesis class K	Metabolic pathways	KEGG pathways data set
FBgn0024150	CG10564	Adenylyl cyclase 78C	Activation of NMDA receptor and postsynaptic events	Reactome pathways data set
FBgn0024150	CG10564	Adenylyl cyclase 78C	Adenylate cyclase activating pathway	Reactome pathways data set
FBgn0024150	CG10564	Adenylyl cyclase 78C	Aquaporin-mediated transport	Reactome pathways data set
FBgn0024150	CG10564	Adenylyl cyclase 78C	CREB phosphorylation through the activation of Adenylate Cyclase	Reactome pathways data set
FBgn0024150	CG10564	Adenylyl cyclase 78C	Ca-dependent events	Reactome pathways data set
FBgn0024150	CG10564	Adenylyl cyclase 78C	CaM pathway	Reactome pathways data set
FBgn0024150	CG10564	Adenylyl cyclase 78C	Calmodulin induced events	Reactome pathways data set
FBgn0024150	CG10564	Adenylyl cyclase 78C	DAG and IP3 signaling	Reactome pathways data set
FBgn0024150	CG10564	Adenylyl cyclase 78C	DAP12 interactions	Reactome pathways data set
FBgn0024150	CG10564	Adenylyl cyclase 78C	DAP12 signaling	Reactome pathways data set
FBgn0024150	CG10564	Adenylyl cyclase 78C	Downstream signal transduction	Reactome pathways data set
FBgn0024150	CG10564	Adenylyl cyclase 78C	EGFR interacts with phospholipase C-gamma	Reactome pathways data set
FBgn0024150	CG10564	Adenylyl cyclase 78C	G alpha (s) signalling events	Reactome pathways data set
FBgn0024150	CG10564	Adenylyl cyclase 78C	G alpha (z) signalling events	Reactome pathways data set
FBgn0024150	CG10564	Adenylyl cyclase 78C	G-protein mediated events	Reactome pathways data set
FBgn0024150	CG10564	Adenylyl cyclase 78C	GPCR downstream signaling	Reactome pathways data set
FBgn0024150	CG10564	Adenylyl cyclase 78C	Glucagon signaling in metabolic regulation	Reactome pathways data set
FBgn0024150	CG10564	Adenylyl cyclase 78C	Glucagon-like Peptide-1 (GLP1) regulates insulin secretion	Reactome pathways data set
FBgn0024150	CG10564	Adenylyl cyclase 78C	Immune System	Reactome pathways data set
FBgn0024150	CG10564	Adenylyl cyclase 78C	Innate Immune System	Reactome pathways data set
FBgn0024150	CG10564	Adenylyl cyclase 78C	Integration of energy metabolism	Reactome pathways data set
FBgn0024150	CG10564	Adenylyl cyclase 78C	Metabolism	Reactome pathways data set
FBgn0024150	CG10564	Adenylyl cyclase 78C	NGF signalling via TRKA from the plasma membrane	Reactome pathways data set
FBgn0024150	CG10564	Adenylyl cyclase 78C	Neuronal System	Reactome pathways data set
FBgn0024150	CG10564	Adenylyl cyclase 78C	Neurotransmitter receptors and postsynaptic signal transmission	Reactome pathways data set
FBgn0024150	CG10564	Adenylyl cyclase 78C	Opioid Signalling	Reactome pathways data set
FBgn0024150	CG10564	Adenylyl cyclase 78C	PKA activation	Reactome pathways data set
FBgn0024150	CG10564	Adenylyl cyclase 78C	PKA activation in glucagon signalling	Reactome pathways data set
FBgn0024150	CG10564	Adenylyl cyclase 78C	PKA-mediated phosphorylation of CREB	Reactome pathways data set
FBgn0024150	CG10564	Adenylyl cyclase 78C	PLC beta mediated events	Reactome pathways data set
FBgn0024150	CG10564	Adenylyl cyclase 78C	PLC-gamma1 signalling	Reactome pathways data set
FBgn0024150	CG10564	Adenylyl cyclase 78C	Post NMDA receptor activation events	Reactome pathways data set
FBgn0024150	CG10564	Adenylyl cyclase 78C	Progesterone-mediated oocyte maturation	KEGG pathways data set
FBgn0024150	CG10564	Adenylyl cyclase 78C	Purine metabolism	KEGG pathways data set
FBgn0024150	CG10564	Adenylyl cyclase 78C	Regulation of insulin secretion	Reactome pathways data set
FBgn0024150	CG10564	Adenylyl cyclase 78C	Signal Transduction	Reactome pathways data set
FBgn0024150	CG10564	Adenylyl cyclase 78C	Signaling by EGFR	Reactome pathways data set
FBgn0024150	CG10564	Adenylyl cyclase 78C	Signaling by GPCR	Reactome pathways data set
FBgn0024150	CG10564	Adenylyl cyclase 78C	Signaling by PDGF	Reactome pathways data set
FBgn0024150	CG10564	Adenylyl cyclase 78C	Signalling by NGF	Reactome pathways data set
FBgn0024150	CG10564	Adenylyl cyclase 78C	Transmission across Chemical Synapses	Reactome pathways data set
FBgn0024150	CG10564	Adenylyl cyclase 78C	Transport of small molecules	Reactome pathways data set
FBgn0024150	CG10564	Adenylyl cyclase 78C	Vasopressin regulates renal water homeostasis via Aquaporins	Reactome pathways data set
FBgn0024944	CG3856	Octopamine receptor in mushroom bodies	Adrenoceptors	Reactome pathways data set
FBgn0024944	CG3856	Octopamine receptor in mushroom bodies	Amine ligand-binding receptors	Reactome pathways data set
FBgn0024944	CG3856	Octopamine receptor in mushroom bodies	Cargo recognition for clathrin-mediated endocytosis	Reactome pathways data set
FBgn0024944	CG3856	Octopamine receptor in mushroom bodies	Class A/1 (Rhodopsin-like receptors)	Reactome pathways data set
FBgn0024944	CG3856	Octopamine receptor in mushroom bodies	Clathrin-mediated endocytosis	Reactome pathways data set
FBgn0024944	CG3856	Octopamine receptor in mushroom bodies	Deubiquitination	Reactome pathways data set
FBgn0024944	CG3856	Octopamine receptor in mushroom bodies	G alpha (s) signalling events	Reactome pathways data set
FBgn0024944	CG3856	Octopamine receptor in mushroom bodies	GPCR downstream signaling	Reactome pathways data set
FBgn0024944	CG3856	Octopamine receptor in mushroom bodies	GPCR ligand binding	Reactome pathways data set
FBgn0024944	CG3856	Octopamine receptor in mushroom bodies	Membrane Trafficking	Reactome pathways data set
FBgn0024944	CG3856	Octopamine receptor in mushroom bodies	Metabolism of proteins	Reactome pathways data set
FBgn0024944	CG3856	Octopamine receptor in mushroom bodies	Post-translational protein modification	Reactome pathways data set
FBgn0024944	CG3856	Octopamine receptor in mushroom bodies	Signal Transduction	Reactome pathways data set
FBgn0024944	CG3856	Octopamine receptor in mushroom bodies	Signaling by GPCR	Reactome pathways data set
FBgn0024944	CG3856	Octopamine receptor in mushroom bodies	Ub-specific processing proteases	Reactome pathways data set
FBgn0024944	CG3856	Octopamine receptor in mushroom bodies	Vesicle-mediated transport	Reactome pathways data set
FBgn0024986	CG3719		Cellular responses to external stimuli	Reactome pathways data set
FBgn0024986	CG3719		Cellular responses to stress	Reactome pathways data set
FBgn0024986	CG3719		Detoxification of Reactive Oxygen Species	Reactome pathways data set
FBgn0025632	CG4313		G alpha (s) signalling events	Reactome pathways data set
FBgn0025632	CG4313		GPCR downstream signaling	Reactome pathways data set
FBgn0025632	CG4313		Immune System	Reactome pathways data set
FBgn0025632	CG4313		Innate Immune System	Reactome pathways data set
FBgn0025632	CG4313		Neutrophil degranulation	Reactome pathways data set
FBgn0025632	CG4313		Signal Transduction	Reactome pathways data set
FBgn0025632	CG4313		Signaling by GPCR	Reactome pathways data set
FBgn0026086	CG12598	Adenosine deaminase acting on RNA	C6 deamination of adenosine	Reactome pathways data set
FBgn0026086	CG12598	Adenosine deaminase acting on RNA	Formation of editosomes by ADAR proteins	Reactome pathways data set
FBgn0026086	CG12598	Adenosine deaminase acting on RNA	Metabolism of RNA	Reactome pathways data set
FBgn0026086	CG12598	Adenosine deaminase acting on RNA	mRNA Editing	Reactome pathways data set
FBgn0026086	CG12598	Adenosine deaminase acting on RNA	mRNA Editing: A to I Conversion	Reactome pathways data set
FBgn0026313	CG5675	X11L	Dopamine Neurotransmitter Release Cycle	Reactome pathways data set
FBgn0026313	CG5675	X11L	Neuronal System	Reactome pathways data set
FBgn0026313	CG5675	X11L	Neurotransmitter release cycle	Reactome pathways data set
FBgn0026313	CG5675	X11L	Transmission across Chemical Synapses	Reactome pathways data set
FBgn0026616	CG4606	alpha-Mannosidase class II b	Other glycan degradation	KEGG pathways data set
FBgn0027342	CG4626	frizzled 4	Wnt signaling pathway	KEGG pathways data set
FBgn0027538	CG8536	beta4GalNAcTA	Asparagine N-linked glycosylation	Reactome pathways data set
FBgn0027538	CG8536	beta4GalNAcTA	Immune System	Reactome pathways data set
FBgn0027538	CG8536	beta4GalNAcTA	Innate Immune System	Reactome pathways data set
FBgn0027538	CG8536	beta4GalNAcTA	Lactose synthesis	Reactome pathways data set
FBgn0027538	CG8536	beta4GalNAcTA	Metabolism	Reactome pathways data set
FBgn0027538	CG8536	beta4GalNAcTA	Metabolism of carbohydrates	Reactome pathways data set
FBgn0027538	CG8536	beta4GalNAcTA	Metabolism of proteins	Reactome pathways data set
FBgn0027538	CG8536	beta4GalNAcTA	N-Glycan antennae elongation	Reactome pathways data set
FBgn0027538	CG8536	beta4GalNAcTA	N-glycan antennae elongation in the medial/trans-Golgi	Reactome pathways data set
FBgn0027538	CG8536	beta4GalNAcTA	Neutrophil degranulation	Reactome pathways data set
FBgn0027538	CG8536	beta4GalNAcTA	O-linked glycosylation	Reactome pathways data set
FBgn0027538	CG8536	beta4GalNAcTA	O-linked glycosylation of mucins	Reactome pathways data set
FBgn0027538	CG8536	beta4GalNAcTA	Post-translational protein modification	Reactome pathways data set
FBgn0027538	CG8536	beta4GalNAcTA	Transport to the Golgi and subsequent modification	Reactome pathways data set
FBgn0027558	CG4445	polypeptide GalNAc transferase 3	COPI-independent Golgi-to-ER retrograde traffic	Reactome pathways data set
FBgn0027558	CG4445	polypeptide GalNAc transferase 3	Golgi-to-ER retrograde transport	Reactome pathways data set
FBgn0027558	CG4445	polypeptide GalNAc transferase 3	Intra-Golgi and retrograde Golgi-to-ER traffic	Reactome pathways data set
FBgn0027558	CG4445	polypeptide GalNAc transferase 3	Membrane Trafficking	Reactome pathways data set
FBgn0027558	CG4445	polypeptide GalNAc transferase 3	Metabolic pathways	KEGG pathways data set
FBgn0027558	CG4445	polypeptide GalNAc transferase 3	Metabolism of proteins	Reactome pathways data set
FBgn0027558	CG4445	polypeptide GalNAc transferase 3	Mucin type O-Glycan biosynthesis	KEGG pathways data set
FBgn0027558	CG4445	polypeptide GalNAc transferase 3	O-linked glycosylation	Reactome pathways data set
FBgn0027558	CG4445	polypeptide GalNAc transferase 3	O-linked glycosylation of mucins	Reactome pathways data set
FBgn0027558	CG4445	polypeptide GalNAc transferase 3	Post-translational protein modification	Reactome pathways data set
FBgn0027558	CG4445	polypeptide GalNAc transferase 3	Vesicle-mediated transport	Reactome pathways data set
FBgn0027562	CG10345		Binding and Uptake of Ligands by Scavenger Receptors	Reactome pathways data set
FBgn0027562	CG10345		Scavenging by Class B Receptors	Reactome pathways data set
FBgn0027562	CG10345		Vesicle-mediated transport	Reactome pathways data set
FBgn0028369	CG3653	kin of irre	Axon guidance	Reactome pathways data set
FBgn0028369	CG3653	kin of irre	Cell-Cell communication	Reactome pathways data set
FBgn0028369	CG3653	kin of irre	Developmental Biology	Reactome pathways data set
FBgn0028369	CG3653	kin of irre	Nephrin family interactions	Reactome pathways data set
FBgn0028369	CG3653	kin of irre	Reelin signalling pathway	Reactome pathways data set
FBgn0028371	CG30092	jitterbug	Hemostasis	Reactome pathways data set
FBgn0028371	CG30092	jitterbug	Platelet activation, signaling and aggregation	Reactome pathways data set
FBgn0028371	CG30092	jitterbug	Platelet degranulation	Reactome pathways data set
FBgn0028371	CG30092	jitterbug	RHO GTPase Effectors	Reactome pathways data set
FBgn0028371	CG30092	jitterbug	RHO GTPases activate PAKs	Reactome pathways data set
FBgn0028371	CG30092	jitterbug	Response to elevated platelet cytosolic Ca2+	Reactome pathways data set
FBgn0028371	CG30092	jitterbug	Signal Transduction	Reactome pathways data set
FBgn0028371	CG30092	jitterbug	Signaling by Rho GTPases	Reactome pathways data set
FBgn0028421	CG11759	Kinesin associated protein 3	Cilium Assembly	Reactome pathways data set
FBgn0028421	CG11759	Kinesin associated protein 3	Intraflagellar transport	Reactome pathways data set
FBgn0028421	CG11759	Kinesin associated protein 3	Organelle biogenesis and maintenance	Reactome pathways data set
FBgn0028500	CG9063	RIC1 homolog	Intra-Golgi and retrograde Golgi-to-ER traffic	Reactome pathways data set
FBgn0028500	CG9063	RIC1 homolog	Membrane Trafficking	Reactome pathways data set
FBgn0028500	CG9063	RIC1 homolog	RAB GEFs exchange GTP for GDP on RABs	Reactome pathways data set
FBgn0028500	CG9063	RIC1 homolog	Retrograde transport at the Trans-Golgi-Network	Reactome pathways data set
FBgn0028500	CG9063	RIC1 homolog	Vesicle-mediated transport	Reactome pathways data set
FBgn0028554	CG10203	x16 splicing factor	Cleavage of Growing Transcript in the Termination Region	Reactome pathways data set
FBgn0028554	CG10203	x16 splicing factor	Gene expression (Transcription)	Reactome pathways data set
FBgn0028554	CG10203	x16 splicing factor	Metabolism of RNA	Reactome pathways data set
FBgn0028554	CG10203	x16 splicing factor	Processing of Capped Intron-Containing Pre-mRNA	Reactome pathways data set
FBgn0028554	CG10203	x16 splicing factor	RNA Polymerase II Transcription	Reactome pathways data set
FBgn0028554	CG10203	x16 splicing factor	RNA Polymerase II Transcription Termination	Reactome pathways data set
FBgn0028554	CG10203	x16 splicing factor	Spliceosome	KEGG pathways data set
FBgn0028554	CG10203	x16 splicing factor	Transport of Mature Transcript to Cytoplasm	Reactome pathways data set
FBgn0028554	CG10203	x16 splicing factor	Transport of Mature mRNA derived from an Intron-Containing Transcript	Reactome pathways data set
FBgn0028554	CG10203	x16 splicing factor	mRNA 3'-end processing	Reactome pathways data set
FBgn0028554	CG10203	x16 splicing factor	mRNA Splicing	Reactome pathways data set
FBgn0028554	CG10203	x16 splicing factor	mRNA Splicing - Major Pathway	Reactome pathways data set
FBgn0028554	CG10203	x16 splicing factor	mRNA Splicing - Minor Pathway	Reactome pathways data set
FBgn0028670	CG18617	Vacuolar H[+] ATPase 100kD subunit 2	Lysosome	KEGG pathways data set
FBgn0028670	CG18617	Vacuolar H[+] ATPase 100kD subunit 2	Metabolic pathways	KEGG pathways data set
FBgn0028670	CG18617	Vacuolar H[+] ATPase 100kD subunit 2	Oxidative phosphorylation	KEGG pathways data set
FBgn0028670	CG18617	Vacuolar H[+] ATPase 100kD subunit 2	Phagosome	KEGG pathways data set
FBgn0028743	CG5036	Double hit	G alpha (q) signalling events	Reactome pathways data set
FBgn0028743	CG5036	Double hit	GPCR downstream signaling	Reactome pathways data set
FBgn0028743	CG5036	Double hit	Gastrin-CREB signalling pathway via PKC and MAPK	Reactome pathways data set
FBgn0028743	CG5036	Double hit	Signal Transduction	Reactome pathways data set
FBgn0028743	CG5036	Double hit	Signaling by GPCR	Reactome pathways data set
FBgn0028879	CG15270		Ion channel transport	Reactome pathways data set
FBgn0028879	CG15270		Metabolism of proteins	Reactome pathways data set
FBgn0028879	CG15270		Post-translational protein modification	Reactome pathways data set
FBgn0028879	CG15270		Post-translational protein phosphorylation	Reactome pathways data set
FBgn0028879	CG15270		Regulation of Insulin-like Growth Factor (IGF) transport and uptake by Insulin-like Growth Factor Binding Proteins (IGFBPs)	Reactome pathways data set
FBgn0028879	CG15270		Stimuli-sensing channels	Reactome pathways data set
FBgn0028879	CG15270		Transport of small molecules	Reactome pathways data set
FBgn0028997	CG8362	nmdyn-D7	Interconversion of nucleotide di- and triphosphates	Reactome pathways data set
FBgn0028997	CG8362	nmdyn-D7	Metabolic pathways	KEGG pathways data set
FBgn0028997	CG8362	nmdyn-D7	Metabolism	Reactome pathways data set
FBgn0028997	CG8362	nmdyn-D7	Metabolism of nucleotides	Reactome pathways data set
FBgn0028997	CG8362	nmdyn-D7	Purine metabolism	KEGG pathways data set
FBgn0028997	CG8362	nmdyn-D7	Pyrimidine metabolism	KEGG pathways data set
FBgn0028999	CG13906	nervous fingers 1	Developmental Biology	Reactome pathways data set
FBgn0028999	CG13906	nervous fingers 1	Regulation of beta-cell development	Reactome pathways data set
FBgn0028999	CG13906	nervous fingers 1	Regulation of gene expression in endocrine-committed (NEUROG3+) progenitor cells	Reactome pathways data set
FBgn0029067	CG1696	Dullard	Cell Cycle	Reactome pathways data set
FBgn0029067	CG1696	Dullard	Cell Cycle, Mitotic	Reactome pathways data set
FBgn0029067	CG1696	Dullard	Depolymerisation of the Nuclear Lamina	Reactome pathways data set
FBgn0029067	CG1696	Dullard	M Phase	Reactome pathways data set
FBgn0029067	CG1696	Dullard	Mitotic Prophase	Reactome pathways data set
FBgn0029067	CG1696	Dullard	Nuclear Envelope Breakdown	Reactome pathways data set
FBgn0029082	CG7449	hibris	Axon guidance	Reactome pathways data set
FBgn0029082	CG7449	hibris	Cell-Cell communication	Reactome pathways data set
FBgn0029082	CG7449	hibris	Developmental Biology	Reactome pathways data set
FBgn0029082	CG7449	hibris	Nephrin family interactions	Reactome pathways data set
FBgn0029082	CG7449	hibris	Reelin signalling pathway	Reactome pathways data set
FBgn0029158	CG5231	Lipoic acid synthase	Glyoxylate metabolism and glycine degradation	Reactome pathways data set
FBgn0029158	CG5231	Lipoic acid synthase	Lipoic acid metabolism	KEGG pathways data set
FBgn0029158	CG5231	Lipoic acid synthase	Metabolic pathways	KEGG pathways data set
FBgn0029158	CG5231	Lipoic acid synthase	Metabolism	Reactome pathways data set
FBgn0029158	CG5231	Lipoic acid synthase	Metabolism of amino acids and derivatives	Reactome pathways data set
FBgn0029715	CG11444		Immune System	Reactome pathways data set
FBgn0029715	CG11444		Innate Immune System	Reactome pathways data set
FBgn0029715	CG11444		Neutrophil degranulation	Reactome pathways data set
FBgn0029761	CG10706	small conductance calcium-activated potassium channel	Ca2+ activated K+ channels	Reactome pathways data set
FBgn0029761	CG10706	small conductance calcium-activated potassium channel	Neuronal System	Reactome pathways data set
FBgn0029761	CG10706	small conductance calcium-activated potassium channel	Potassium Channels	Reactome pathways data set
FBgn0029818	CG3033	Glycosylphosphatidylinositol anchor attachment 1	GlycosylphosphatidylinositolGPI-anchor biosynthesis	KEGG pathways data set
FBgn0029818	CG3033	Glycosylphosphatidylinositol anchor attachment 1	Metabolic pathways	KEGG pathways data set
FBgn0029891	CG4523	PTEN-induced putative kinase 1	Mitophagy	Reactome pathways data set
FBgn0029891	CG4523	PTEN-induced putative kinase 1	Pink/Parkin Mediated Mitophagy	Reactome pathways data set
FBgn0029970	CG17256	Nek2	APC-Cdc20 mediated degradation of Nek2A	Reactome pathways data set
FBgn0029970	CG17256	Nek2	APC/C-mediated degradation of cell cycle proteins	Reactome pathways data set
FBgn0029970	CG17256	Nek2	APC/C:Cdc20 mediated degradation of mitotic proteins	Reactome pathways data set
FBgn0029970	CG17256	Nek2	APC:Cdc20 mediated degradation of cell cycle proteins prior to satisfation of the cell cycle checkpoint	Reactome pathways data set
FBgn0029970	CG17256	Nek2	Activation of APC/C and APC/C:Cdc20 mediated degradation of mitotic proteins	Reactome pathways data set
FBgn0029970	CG17256	Nek2	Cell Cycle	Reactome pathways data set
FBgn0029970	CG17256	Nek2	Cell Cycle, Mitotic	Reactome pathways data set
FBgn0029970	CG17256	Nek2	Regulation of mitotic cell cycle	Reactome pathways data set
FBgn0029996	CG2257	Ubiquitin conjugating enzyme E2H	Metabolism of proteins	Reactome pathways data set
FBgn0029996	CG2257	Ubiquitin conjugating enzyme E2H	Post-translational protein modification	Reactome pathways data set
FBgn0029996	CG2257	Ubiquitin conjugating enzyme E2H	Protein ubiquitination	Reactome pathways data set
FBgn0029996	CG2257	Ubiquitin conjugating enzyme E2H	Synthesis of active ubiquitin: roles of E1 and E2 enzymes	Reactome pathways data set
FBgn0029996	CG2257	Ubiquitin conjugating enzyme E2H	Ubiquitin mediated proteolysis	KEGG pathways data set
FBgn0030421	CG3812		ChREBP activates metabolic gene expression	Reactome pathways data set
FBgn0030421	CG3812		Glycerolipid metabolism	KEGG pathways data set
FBgn0030421	CG3812		Glycerophospholipid biosynthesis	Reactome pathways data set
FBgn0030421	CG3812		Glycerophospholipid metabolism	KEGG pathways data set
FBgn0030421	CG3812		Immune System	Reactome pathways data set
FBgn0030421	CG3812		Innate Immune System	Reactome pathways data set
FBgn0030421	CG3812		Integration of energy metabolism	Reactome pathways data set
FBgn0030421	CG3812		Metabolic pathways	KEGG pathways data set
FBgn0030421	CG3812		Metabolism	Reactome pathways data set
FBgn0030421	CG3812		Metabolism of lipids	Reactome pathways data set
FBgn0030421	CG3812		Neutrophil degranulation	Reactome pathways data set
FBgn0030421	CG3812		Phospholipid metabolism	Reactome pathways data set
FBgn0030421	CG3812		Synthesis of PA	Reactome pathways data set
FBgn0030788	CG4756	SIN3-associated polypeptide 30	Chromatin modifying enzymes	Reactome pathways data set
FBgn0030788	CG4756	SIN3-associated polypeptide 30	Chromatin organization	Reactome pathways data set
FBgn0030788	CG4756	SIN3-associated polypeptide 30	HDACs deacetylate histones	Reactome pathways data set
FBgn0030812	CG8949	wacky	E3 ubiquitin ligases ubiquitinate target proteins	Reactome pathways data set
FBgn0030812	CG8949	wacky	Metabolism of proteins	Reactome pathways data set
FBgn0030812	CG8949	wacky	Post-translational protein modification	Reactome pathways data set
FBgn0030812	CG8949	wacky	Protein ubiquitination	Reactome pathways data set
FBgn0030839	CG5613		Asparagine N-linked glycosylation	Reactome pathways data set
FBgn0030839	CG5613		Metabolism of proteins	Reactome pathways data set
FBgn0030839	CG5613		N-glycan trimming in the ER and Calnexin/Calreticulin cycle	Reactome pathways data set
FBgn0030839	CG5613		Other glycan degradation	KEGG pathways data set
FBgn0030839	CG5613		Post-translational protein modification	Reactome pathways data set
FBgn0030884	CG6847		Glycerolipid metabolism	KEGG pathways data set
FBgn0030884	CG6847		Metabolic pathways	KEGG pathways data set
FBgn0030930	CG6394	UDP-N-acetyl-alpha-D-galactosamine:polypeptide N-acetylgalactosaminyltransferase 2	Metabolic pathways	KEGG pathways data set
FBgn0030930	CG6394	UDP-N-acetyl-alpha-D-galactosamine:polypeptide N-acetylgalactosaminyltransferase 2	Metabolism of proteins	Reactome pathways data set
FBgn0030930	CG6394	UDP-N-acetyl-alpha-D-galactosamine:polypeptide N-acetylgalactosaminyltransferase 2	Mucin type O-Glycan biosynthesis	KEGG pathways data set
FBgn0030930	CG6394	UDP-N-acetyl-alpha-D-galactosamine:polypeptide N-acetylgalactosaminyltransferase 2	O-linked glycosylation	Reactome pathways data set
FBgn0030930	CG6394	UDP-N-acetyl-alpha-D-galactosamine:polypeptide N-acetylgalactosaminyltransferase 2	O-linked glycosylation of mucins	Reactome pathways data set
FBgn0030930	CG6394	UDP-N-acetyl-alpha-D-galactosamine:polypeptide N-acetylgalactosaminyltransferase 2	Post-translational protein modification	Reactome pathways data set
FBgn0031428	CG9886		Fructose catabolism	Reactome pathways data set
FBgn0031428	CG9886		Fructose metabolism	Reactome pathways data set
FBgn0031428	CG9886		Glycerolipid metabolism	KEGG pathways data set
FBgn0031428	CG9886		Glycine, serine and threonine metabolism	KEGG pathways data set
FBgn0031428	CG9886		Glyoxylate and dicarboxylate metabolism	KEGG pathways data set
FBgn0031428	CG9886		Metabolic pathways	KEGG pathways data set
FBgn0031428	CG9886		Metabolism	Reactome pathways data set
FBgn0031428	CG9886		Metabolism of carbohydrates	Reactome pathways data set
FBgn0031449	CG31689		ABC transporters in lipid homeostasis	Reactome pathways data set
FBgn0031449	CG31689		ABC-family proteins mediated transport	Reactome pathways data set
FBgn0031449	CG31689		HDL remodeling	Reactome pathways data set
FBgn0031449	CG31689		Plasma lipoprotein assembly, remodeling, and clearance	Reactome pathways data set
FBgn0031449	CG31689		Plasma lipoprotein remodeling	Reactome pathways data set
FBgn0031449	CG31689		Transport of small molecules	Reactome pathways data set
FBgn0031478	CG8814		Fatty acid metabolism	Reactome pathways data set
FBgn0031478	CG8814		Metabolism	Reactome pathways data set
FBgn0031478	CG8814		Metabolism of lipids	Reactome pathways data set
FBgn0031478	CG8814		Peroxisomal lipid metabolism	Reactome pathways data set
FBgn0031516	CG9663		ABC transporters in lipid homeostasis	Reactome pathways data set
FBgn0031516	CG9663		ABC-family proteins mediated transport	Reactome pathways data set
FBgn0031516	CG9663		HDL remodeling	Reactome pathways data set
FBgn0031516	CG9663		Plasma lipoprotein assembly, remodeling, and clearance	Reactome pathways data set
FBgn0031516	CG9663		Plasma lipoprotein remodeling	Reactome pathways data set
FBgn0031516	CG9663		Transport of small molecules	Reactome pathways data set
FBgn0031760	CG9093	Tetraspanin 26A	Immune System	Reactome pathways data set
FBgn0031760	CG9093	Tetraspanin 26A	Innate Immune System	Reactome pathways data set
FBgn0031760	CG9093	Tetraspanin 26A	Neutrophil degranulation	Reactome pathways data set
FBgn0031817	CG9531		Histidine metabolism	KEGG pathways data set
FBgn0031817	CG9531		Tyrosine metabolism	KEGG pathways data set
FBgn0031882	CG9100	Rab30	Intra-Golgi and retrograde Golgi-to-ER traffic	Reactome pathways data set
FBgn0031882	CG9100	Rab30	Intra-Golgi traffic	Reactome pathways data set
FBgn0031882	CG9100	Rab30	Membrane Trafficking	Reactome pathways data set
FBgn0031882	CG9100	Rab30	Vesicle-mediated transport	Reactome pathways data set
FBgn0031885	CG13778	Menin 1	Formation of the beta-catenin:TCF transactivating complex	Reactome pathways data set
FBgn0031885	CG13778	Menin 1	Gene expression (Transcription)	Reactome pathways data set
FBgn0031885	CG13778	Menin 1	Generic Transcription Pathway	Reactome pathways data set
FBgn0031885	CG13778	Menin 1	Metabolism of proteins	Reactome pathways data set
FBgn0031885	CG13778	Menin 1	Post-translational protein modification	Reactome pathways data set
FBgn0031885	CG13778	Menin 1	Post-translational protein phosphorylation	Reactome pathways data set
FBgn0031885	CG13778	Menin 1	RNA Polymerase II Transcription	Reactome pathways data set
FBgn0031885	CG13778	Menin 1	Regulation of Insulin-like Growth Factor (IGF) transport and uptake by Insulin-like Growth Factor Binding Proteins (IGFBPs)	Reactome pathways data set
FBgn0031885	CG13778	Menin 1	SMAD2/SMAD3:SMAD4 heterotrimer regulates transcription	Reactome pathways data set
FBgn0031885	CG13778	Menin 1	Signal Transduction	Reactome pathways data set
FBgn0031885	CG13778	Menin 1	Signaling by TGF-beta Receptor Complex	Reactome pathways data set
FBgn0031885	CG13778	Menin 1	Signaling by Wnt	Reactome pathways data set
FBgn0031885	CG13778	Menin 1	TCF dependent signaling in response to WNT	Reactome pathways data set
FBgn0031885	CG13778	Menin 1	Transcriptional activity of SMAD2/SMAD3:SMAD4 heterotrimer	Reactome pathways data set
FBgn0031914	CG5973		Clathrin derived vesicle budding	Reactome pathways data set
FBgn0031914	CG5973		Lysosome Vesicle Biogenesis	Reactome pathways data set
FBgn0031914	CG5973		Membrane Trafficking	Reactome pathways data set
FBgn0031914	CG5973		Metabolism	Reactome pathways data set
FBgn0031914	CG5973		Metabolism of fat-soluble vitamins	Reactome pathways data set
FBgn0031914	CG5973		Metabolism of vitamins and cofactors	Reactome pathways data set
FBgn0031914	CG5973		Signal Transduction	Reactome pathways data set
FBgn0031914	CG5973		The canonical retinoid cycle in rods (twilight vision)	Reactome pathways data set
FBgn0031914	CG5973		The retinoid cycle in cones (daylight vision)	Reactome pathways data set
FBgn0031914	CG5973		Vesicle-mediated transport	Reactome pathways data set
FBgn0031914	CG5973		Visual phototransduction	Reactome pathways data set
FBgn0031914	CG5973		Vitamin E	Reactome pathways data set
FBgn0031914	CG5973		trans-Golgi Network Vesicle Budding	Reactome pathways data set
FBgn0031998	CG8451	Sodium/solute co-transporter-like 5A11	Cellular hexose transport	Reactome pathways data set
FBgn0031998	CG8451	Sodium/solute co-transporter-like 5A11	Digestion and absorption	Reactome pathways data set
FBgn0031998	CG8451	Sodium/solute co-transporter-like 5A11	Inositol transporters	Reactome pathways data set
FBgn0031998	CG8451	Sodium/solute co-transporter-like 5A11	Intestinal absorption	Reactome pathways data set
FBgn0031998	CG8451	Sodium/solute co-transporter-like 5A11	Intestinal hexose absorption	Reactome pathways data set
FBgn0031998	CG8451	Sodium/solute co-transporter-like 5A11	SLC-mediated transmembrane transport	Reactome pathways data set
FBgn0031998	CG8451	Sodium/solute co-transporter-like 5A11	Transport of bile salts and organic acids, metal ions and amine compounds	Reactome pathways data set
FBgn0031998	CG8451	Sodium/solute co-transporter-like 5A11	Transport of small molecules	Reactome pathways data set
FBgn0032001	CG8360		Drug metabolism - other enzymes	KEGG pathways data set
FBgn0032001	CG8360		Immune System	Reactome pathways data set
FBgn0032001	CG8360		Innate Immune System	Reactome pathways data set
FBgn0032001	CG8360		Metabolic pathways	KEGG pathways data set
FBgn0032001	CG8360		Metabolism	Reactome pathways data set
FBgn0032001	CG8360		Metabolism of nucleotides	Reactome pathways data set
FBgn0032001	CG8360		Neutrophil degranulation	Reactome pathways data set
FBgn0032001	CG8360		Nucleotide salvage	Reactome pathways data set
FBgn0032001	CG8360		Pyrimidine metabolism	KEGG pathways data set
FBgn0032001	CG8360		Pyrimidine salvage	Reactome pathways data set
FBgn0032042	CG13398		ARMS-mediated activation	Reactome pathways data set
FBgn0032042	CG13398		Adaptive Immune System	Reactome pathways data set
FBgn0032042	CG13398		Axon guidance	Reactome pathways data set
FBgn0032042	CG13398		Cytokine Signaling in Immune system	Reactome pathways data set
FBgn0032042	CG13398		DAP12 interactions	Reactome pathways data set
FBgn0032042	CG13398		DAP12 signaling	Reactome pathways data set
FBgn0032042	CG13398		Developmental Biology	Reactome pathways data set
FBgn0032042	CG13398		Downstream signal transduction	Reactome pathways data set
FBgn0032042	CG13398		Downstream signaling events of B Cell Receptor (BCR)	Reactome pathways data set
FBgn0032042	CG13398		Downstream signaling of activated FGFR1	Reactome pathways data set
FBgn0032042	CG13398		Downstream signaling of activated FGFR2	Reactome pathways data set
FBgn0032042	CG13398		Downstream signaling of activated FGFR3	Reactome pathways data set
FBgn0032042	CG13398		Downstream signaling of activated FGFR4	Reactome pathways data set
FBgn0032042	CG13398		FCERI mediated MAPK activation	Reactome pathways data set
FBgn0032042	CG13398		FRS-mediated FGFR1 signaling	Reactome pathways data set
FBgn0032042	CG13398		FRS-mediated FGFR2 signaling	Reactome pathways data set
FBgn0032042	CG13398		FRS-mediated FGFR3 signaling	Reactome pathways data set
FBgn0032042	CG13398		FRS-mediated FGFR4 signaling	Reactome pathways data set
FBgn0032042	CG13398		Fc epsilon receptor (FCERI) signaling	Reactome pathways data set
FBgn0032042	CG13398		Frs2-mediated activation	Reactome pathways data set
FBgn0032042	CG13398		GAB1 signalosome	Reactome pathways data set
FBgn0032042	CG13398		GRB2 events in EGFR signaling	Reactome pathways data set
FBgn0032042	CG13398		Gastrin-CREB signalling pathway via PKC and MAPK	Reactome pathways data set
FBgn0032042	CG13398		IGF1R signaling cascade	Reactome pathways data set
FBgn0032042	CG13398		IRS-mediated signalling	Reactome pathways data set
FBgn0032042	CG13398		IRS-related events triggered by IGF1R	Reactome pathways data set
FBgn0032042	CG13398		Immune System	Reactome pathways data set
FBgn0032042	CG13398		Innate Immune System	Reactome pathways data set
FBgn0032042	CG13398		Insulin receptor signalling cascade	Reactome pathways data set
FBgn0032042	CG13398		Interleukin receptor SHC signaling	Reactome pathways data set
FBgn0032042	CG13398		Interleukin-17 signaling	Reactome pathways data set
FBgn0032042	CG13398		Interleukin-19,20,22,24,26,28 and 29 signaling	Reactome pathways data set
FBgn0032042	CG13398		Interleukin-2 family signaling	Reactome pathways data set
FBgn0032042	CG13398		Interleukin-3, 5 and GM-CSF signaling	Reactome pathways data set
FBgn0032042	CG13398		Interleukin-7 signaling	Reactome pathways data set
FBgn0032042	CG13398		MAPK family signaling cascades	Reactome pathways data set
FBgn0032042	CG13398		MAPK1/MAPK3 signaling	Reactome pathways data set
FBgn0032042	CG13398		NCAM signaling for neurite out-growth	Reactome pathways data set
FBgn0032042	CG13398		NGF signalling via TRKA from the plasma membrane	Reactome pathways data set
FBgn0032042	CG13398		Negative regulation of FGFR1 signaling	Reactome pathways data set
FBgn0032042	CG13398		Negative regulation of FGFR2 signaling	Reactome pathways data set
FBgn0032042	CG13398		Negative regulation of FGFR3 signaling	Reactome pathways data set
FBgn0032042	CG13398		Negative regulation of FGFR4 signaling	Reactome pathways data set
FBgn0032042	CG13398		Negative regulation of the PI3K/AKT network	Reactome pathways data set
FBgn0032042	CG13398		PI-3K cascade:FGFR1	Reactome pathways data set
FBgn0032042	CG13398		PI-3K cascade:FGFR2	Reactome pathways data set
FBgn0032042	CG13398		PI-3K cascade:FGFR3	Reactome pathways data set
FBgn0032042	CG13398		PI-3K cascade:FGFR4	Reactome pathways data set
FBgn0032042	CG13398		PI3K Cascade	Reactome pathways data set
FBgn0032042	CG13398		PI3K/AKT activation	Reactome pathways data set
FBgn0032042	CG13398		PI5P, PP2A and IER3 Regulate PI3K/AKT Signaling	Reactome pathways data set
FBgn0032042	CG13398		PIP3 activates AKT signaling	Reactome pathways data set
FBgn0032042	CG13398		Prolonged ERK activation events	Reactome pathways data set
FBgn0032042	CG13398		RAF/MAP kinase cascade	Reactome pathways data set
FBgn0032042	CG13398		RET signaling	Reactome pathways data set
FBgn0032042	CG13398		Role of LAT2/NTAL/LAB on calcium mobilization	Reactome pathways data set
FBgn0032042	CG13398		SHC1 events in EGFR signaling	Reactome pathways data set
FBgn0032042	CG13398		SOS-mediated signalling	Reactome pathways data set
FBgn0032042	CG13398		Signal Transduction	Reactome pathways data set
FBgn0032042	CG13398		Signaling by EGFR	Reactome pathways data set
FBgn0032042	CG13398		Signaling by FGFR	Reactome pathways data set
FBgn0032042	CG13398		Signaling by FGFR1	Reactome pathways data set
FBgn0032042	CG13398		Signaling by FGFR2	Reactome pathways data set
FBgn0032042	CG13398		Signaling by FGFR3	Reactome pathways data set
FBgn0032042	CG13398		Signaling by FGFR4	Reactome pathways data set
FBgn0032042	CG13398		Signaling by GPCR	Reactome pathways data set
FBgn0032042	CG13398		Signaling by Insulin receptor	Reactome pathways data set
FBgn0032042	CG13398		Signaling by Interleukins	Reactome pathways data set
FBgn0032042	CG13398		Signaling by Leptin	Reactome pathways data set
FBgn0032042	CG13398		Signaling by PDGF	Reactome pathways data set
FBgn0032042	CG13398		Signaling by SCF-KIT	Reactome pathways data set
FBgn0032042	CG13398		Signaling by Type 1 Insulin-like Growth Factor 1 Receptor (IGF1R)	Reactome pathways data set
FBgn0032042	CG13398		Signaling by VEGF	Reactome pathways data set
FBgn0032042	CG13398		Signaling by the B Cell Receptor (BCR)	Reactome pathways data set
FBgn0032042	CG13398		Signalling by NGF	Reactome pathways data set
FBgn0032042	CG13398		Signalling to ERKs	Reactome pathways data set
FBgn0032042	CG13398		Signalling to RAS	Reactome pathways data set
FBgn0032042	CG13398		Signalling to p38 via RIT and RIN	Reactome pathways data set
FBgn0032042	CG13398		VEGFA-VEGFR2 Pathway	Reactome pathways data set
FBgn0032042	CG13398		VEGFR2 mediated cell proliferation	Reactome pathways data set
FBgn0032249	CG5337	TBC1 domain family member 16	Membrane Trafficking	Reactome pathways data set
FBgn0032249	CG5337	TBC1 domain family member 16	TBC/RABGAPs	Reactome pathways data set
FBgn0032249	CG5337	TBC1 domain family member 16	Vesicle-mediated transport	Reactome pathways data set
FBgn0032409	CG5336	Ced-12	PTK6 Regulates RHO GTPases, RAS GTPase and MAP kinases	Reactome pathways data set
FBgn0032409	CG5336	Ced-12	Signal Transduction	Reactome pathways data set
FBgn0032409	CG5336	Ced-12	Signaling by PTK6	Reactome pathways data set
FBgn0032409	CG5336	Ced-12	Signaling by VEGF	Reactome pathways data set
FBgn0032409	CG5336	Ced-12	VEGFA-VEGFR2 Pathway	Reactome pathways data set
FBgn0032446	CG5780		Cilium Assembly	Reactome pathways data set
FBgn0032446	CG5780		Intraflagellar transport	Reactome pathways data set
FBgn0032446	CG5780		Organelle biogenesis and maintenance	Reactome pathways data set
FBgn0032513	CG6565		Fatty acid metabolism	Reactome pathways data set
FBgn0032513	CG6565		Glycerophospholipid biosynthesis	Reactome pathways data set
FBgn0032513	CG6565		Metabolism	Reactome pathways data set
FBgn0032513	CG6565		Metabolism of lipids	Reactome pathways data set
FBgn0032513	CG6565		Mitochondrial Fatty Acid Beta-Oxidation	Reactome pathways data set
FBgn0032513	CG6565		Phospholipid metabolism	Reactome pathways data set
FBgn0032513	CG6565		Synthesis of PC	Reactome pathways data set
FBgn0032688	CG15160		Gene expression (Transcription)	Reactome pathways data set
FBgn0032688	CG15160		RNA Polymerase II Transcription	Reactome pathways data set
FBgn0032688	CG15160		RNA polymerase II transcribes snRNA genes	Reactome pathways data set
FBgn0032713	CG17323		Ascorbate and aldarate metabolism	KEGG pathways data set
FBgn0032713	CG17323		Drug metabolism - cytochrome P450	KEGG pathways data set
FBgn0032713	CG17323		Drug metabolism - other enzymes	KEGG pathways data set
FBgn0032713	CG17323		Metabolic pathways	KEGG pathways data set
FBgn0032713	CG17323		Metabolism of xenobiotics by cytochrome P450	KEGG pathways data set
FBgn0032713	CG17323		Other types of O-glycan biosynthesis	KEGG pathways data set
FBgn0032713	CG17323		Pentose and glucuronate interconversions	KEGG pathways data set
FBgn0032713	CG17323		Porphyrin and chlorophyll metabolism	KEGG pathways data set
FBgn0032713	CG17323		Retinol metabolism	KEGG pathways data set
FBgn0032713	CG17323		Starch and sucrose metabolism	KEGG pathways data set
FBgn0032901	CG9339	skywalker	Membrane Trafficking	Reactome pathways data set
FBgn0032901	CG9339	skywalker	TBC/RABGAPs	Reactome pathways data set
FBgn0032901	CG9339	skywalker	Vesicle-mediated transport	Reactome pathways data set
FBgn0032988	CG3278	Tif-IA	Gene expression (Transcription)	Reactome pathways data set
FBgn0032988	CG3278	Tif-IA	RNA Polymerase I Promoter Clearance	Reactome pathways data set
FBgn0032988	CG3278	Tif-IA	RNA Polymerase I Promoter Escape	Reactome pathways data set
FBgn0032988	CG3278	Tif-IA	RNA Polymerase I Transcription	Reactome pathways data set
FBgn0032988	CG3278	Tif-IA	RNA Polymerase I Transcription Initiation	Reactome pathways data set
FBgn0033121	CG3567	Cyp6u1	Arachidonic acid metabolism	Reactome pathways data set
FBgn0033121	CG3567	Cyp6u1	Biological oxidations	Reactome pathways data set
FBgn0033121	CG3567	Cyp6u1	Cytochrome P450 - arranged by substrate type	Reactome pathways data set
FBgn0033121	CG3567	Cyp6u1	Eicosanoids	Reactome pathways data set
FBgn0033121	CG3567	Cyp6u1	Fatty acid metabolism	Reactome pathways data set
FBgn0033121	CG3567	Cyp6u1	Metabolism	Reactome pathways data set
FBgn0033121	CG3567	Cyp6u1	Metabolism of lipids	Reactome pathways data set
FBgn0033121	CG3567	Cyp6u1	Phase I - Functionalization of compounds	Reactome pathways data set
FBgn0033121	CG3567	Cyp6u1	Synthesis of Prostaglandins (PG) and Thromboxanes (TX)	Reactome pathways data set
FBgn0033212	CG1399	Leucine-rich repeat	Factors involved in megakaryocyte development and platelet production	Reactome pathways data set
FBgn0033212	CG1399	Leucine-rich repeat	Hemostasis	Reactome pathways data set
FBgn0033382	CG8058	alpha/beta hydrolase 1	Glycerophospholipid biosynthesis	Reactome pathways data set
FBgn0033382	CG8058	alpha/beta hydrolase 1	Metabolism	Reactome pathways data set
FBgn0033382	CG8058	alpha/beta hydrolase 1	Metabolism of lipids	Reactome pathways data set
FBgn0033382	CG8058	alpha/beta hydrolase 1	Phospholipid metabolism	Reactome pathways data set
FBgn0033382	CG8058	alpha/beta hydrolase 1	Synthesis of PC	Reactome pathways data set
FBgn0033388	CG8046		Iron uptake and transport	Reactome pathways data set
FBgn0033388	CG8046		Metabolism	Reactome pathways data set
FBgn0033388	CG8046		Metabolism of folate and pterines	Reactome pathways data set
FBgn0033388	CG8046		Metabolism of vitamins and cofactors	Reactome pathways data set
FBgn0033388	CG8046		Metabolism of water-soluble vitamins and cofactors	Reactome pathways data set
FBgn0033388	CG8046		Transport of small molecules	Reactome pathways data set
FBgn0033504	CG18408	CAP	Muscle contraction	Reactome pathways data set
FBgn0033504	CG18408	CAP	Smooth Muscle Contraction	Reactome pathways data set
FBgn0033853	CG6145		Metabolism	Reactome pathways data set
FBgn0033853	CG6145		Metabolism of vitamins and cofactors	Reactome pathways data set
FBgn0033853	CG6145		Metabolism of water-soluble vitamins and cofactors	Reactome pathways data set
FBgn0033853	CG6145		Nicotinate metabolism	Reactome pathways data set
FBgn0033883	CG16935		Beta oxidation of decanoyl-CoA to octanoyl-CoA-CoA	Reactome pathways data set
FBgn0033883	CG16935		Fatty acid elongation in mitochondria	KEGG pathways data set
FBgn0033883	CG16935		Fatty acid metabolism	Reactome pathways data set
FBgn0033883	CG16935		Metabolic pathways	KEGG pathways data set
FBgn0033883	CG16935		Metabolism	Reactome pathways data set
FBgn0033883	CG16935		Metabolism of lipids	Reactome pathways data set
FBgn0033883	CG16935		Mitochondrial Fatty Acid Beta-Oxidation	Reactome pathways data set
FBgn0033883	CG16935		mitochondrial fatty acid beta-oxidation of saturated fatty acids	Reactome pathways data set
FBgn0033973	CG12855	Hermansky-Pudlak Syndrome 1	Membrane Trafficking	Reactome pathways data set
FBgn0033973	CG12855	Hermansky-Pudlak Syndrome 1	RAB GEFs exchange GTP for GDP on RABs	Reactome pathways data set
FBgn0033973	CG12855	Hermansky-Pudlak Syndrome 1	Vesicle-mediated transport	Reactome pathways data set
FBgn0033984	CG10255	Lap1	Downregulation of ERBB2 signaling	Reactome pathways data set
FBgn0033984	CG10255	Lap1	Immune System	Reactome pathways data set
FBgn0033984	CG10255	Lap1	Innate Immune System	Reactome pathways data set
FBgn0033984	CG10255	Lap1	Neutrophil degranulation	Reactome pathways data set
FBgn0033984	CG10255	Lap1	Purine metabolism	KEGG pathways data set
FBgn0033984	CG10255	Lap1	Signal Transduction	Reactome pathways data set
FBgn0033984	CG10255	Lap1	Signaling by ERBB2	Reactome pathways data set
FBgn0034045	CG8249		Cargo recognition for clathrin-mediated endocytosis	Reactome pathways data set
FBgn0034045	CG8249		Cellular hexose transport	Reactome pathways data set
FBgn0034045	CG8249		Clathrin-mediated endocytosis	Reactome pathways data set
FBgn0034045	CG8249		Membrane Trafficking	Reactome pathways data set
FBgn0034045	CG8249		SLC-mediated transmembrane transport	Reactome pathways data set
FBgn0034045	CG8249		Transport of small molecules	Reactome pathways data set
FBgn0034045	CG8249		Vesicle-mediated transport	Reactome pathways data set
FBgn0034053	CG8302	Cyp4aa1	Biological oxidations	Reactome pathways data set
FBgn0034053	CG8302	Cyp4aa1	Cytochrome P450 - arranged by substrate type	Reactome pathways data set
FBgn0034053	CG8302	Cyp4aa1	Metabolism	Reactome pathways data set
FBgn0034053	CG8302	Cyp4aa1	Phase I - Functionalization of compounds	Reactome pathways data set
FBgn0034053	CG8302	Cyp4aa1	RA biosynthesis pathway	Reactome pathways data set
FBgn0034053	CG8302	Cyp4aa1	Signal Transduction	Reactome pathways data set
FBgn0034053	CG8302	Cyp4aa1	Signaling by Retinoic Acid	Reactome pathways data set
FBgn0034053	CG8302	Cyp4aa1	Vitamins	Reactome pathways data set
FBgn0034072	CG18250	Dystroglycan	ECM-receptor interaction	KEGG pathways data set
FBgn0034072	CG18250	Dystroglycan	Metabolism of proteins	Reactome pathways data set
FBgn0034072	CG18250	Dystroglycan	O-linked glycosylation	Reactome pathways data set
FBgn0034072	CG18250	Dystroglycan	Post-translational protein modification	Reactome pathways data set
FBgn0034083	CG8434	lambik	Signal Transduction	Reactome pathways data set
FBgn0034083	CG8434	lambik	Signaling by EGFR	Reactome pathways data set
FBgn0034143	CG8303		Metabolism	Reactome pathways data set
FBgn0034143	CG8303		Metabolism of lipids	Reactome pathways data set
FBgn0034143	CG8303		Wax biosynthesis	Reactome pathways data set
FBgn0034181	CG8963		RNA transport	KEGG pathways data set
FBgn0034230	CG4853		ARMS-mediated activation	Reactome pathways data set
FBgn0034230	CG4853		Axon guidance	Reactome pathways data set
FBgn0034230	CG4853		Cytokine Signaling in Immune system	Reactome pathways data set
FBgn0034230	CG4853		DAP12 interactions	Reactome pathways data set
FBgn0034230	CG4853		DAP12 signaling	Reactome pathways data set
FBgn0034230	CG4853		Developmental Biology	Reactome pathways data set
FBgn0034230	CG4853		Downstream signal transduction	Reactome pathways data set
FBgn0034230	CG4853		FCERI mediated MAPK activation	Reactome pathways data set
FBgn0034230	CG4853		Fc epsilon receptor (FCERI) signaling	Reactome pathways data set
FBgn0034230	CG4853		Frs2-mediated activation	Reactome pathways data set
FBgn0034230	CG4853		GRB2 events in EGFR signaling	Reactome pathways data set
FBgn0034230	CG4853		Gastrin-CREB signalling pathway via PKC and MAPK	Reactome pathways data set
FBgn0034230	CG4853		IGF1R signaling cascade	Reactome pathways data set
FBgn0034230	CG4853		IRS-mediated signalling	Reactome pathways data set
FBgn0034230	CG4853		IRS-related events triggered by IGF1R	Reactome pathways data set
FBgn0034230	CG4853		Immune System	Reactome pathways data set
FBgn0034230	CG4853		Innate Immune System	Reactome pathways data set
FBgn0034230	CG4853		Insulin receptor signalling cascade	Reactome pathways data set
FBgn0034230	CG4853		Interleukin receptor SHC signaling	Reactome pathways data set
FBgn0034230	CG4853		Interleukin-17 signaling	Reactome pathways data set
FBgn0034230	CG4853		Interleukin-19,20,22,24,26,28 and 29 signaling	Reactome pathways data set
FBgn0034230	CG4853		Interleukin-2 family signaling	Reactome pathways data set
FBgn0034230	CG4853		Interleukin-3, 5 and GM-CSF signaling	Reactome pathways data set
FBgn0034230	CG4853		MAPK family signaling cascades	Reactome pathways data set
FBgn0034230	CG4853		MAPK1/MAPK3 signaling	Reactome pathways data set
FBgn0034230	CG4853		NCAM signaling for neurite out-growth	Reactome pathways data set
FBgn0034230	CG4853		NGF signalling via TRKA from the plasma membrane	Reactome pathways data set
FBgn0034230	CG4853		Prolonged ERK activation events	Reactome pathways data set
FBgn0034230	CG4853		RAF/MAP kinase cascade	Reactome pathways data set
FBgn0034230	CG4853		RET signaling	Reactome pathways data set
FBgn0034230	CG4853		SHC1 events in EGFR signaling	Reactome pathways data set
FBgn0034230	CG4853		SOS-mediated signalling	Reactome pathways data set
FBgn0034230	CG4853		Signal Transduction	Reactome pathways data set
FBgn0034230	CG4853		Signaling by EGFR	Reactome pathways data set
FBgn0034230	CG4853		Signaling by GPCR	Reactome pathways data set
FBgn0034230	CG4853		Signaling by Insulin receptor	Reactome pathways data set
FBgn0034230	CG4853		Signaling by Interleukins	Reactome pathways data set
FBgn0034230	CG4853		Signaling by Leptin	Reactome pathways data set
FBgn0034230	CG4853		Signaling by PDGF	Reactome pathways data set
FBgn0034230	CG4853		Signaling by SCF-KIT	Reactome pathways data set
FBgn0034230	CG4853		Signaling by Type 1 Insulin-like Growth Factor 1 Receptor (IGF1R)	Reactome pathways data set
FBgn0034230	CG4853		Signaling by VEGF	Reactome pathways data set
FBgn0034230	CG4853		Signalling by NGF	Reactome pathways data set
FBgn0034230	CG4853		Signalling to ERKs	Reactome pathways data set
FBgn0034230	CG4853		Signalling to RAS	Reactome pathways data set
FBgn0034230	CG4853		Signalling to p38 via RIT and RIN	Reactome pathways data set
FBgn0034230	CG4853		VEGFA-VEGFR2 Pathway	Reactome pathways data set
FBgn0034230	CG4853		VEGFR2 mediated cell proliferation	Reactome pathways data set
FBgn0034521	CG13431	Mannosyl (alpha-1,3-)-glycoprotein beta-1,2-N-acetylglucosaminyltransferase 1	Asparagine N-linked glycosylation	Reactome pathways data set
FBgn0034521	CG13431	Mannosyl (alpha-1,3-)-glycoprotein beta-1,2-N-acetylglucosaminyltransferase 1	Metabolic pathways	KEGG pathways data set
FBgn0034521	CG13431	Mannosyl (alpha-1,3-)-glycoprotein beta-1,2-N-acetylglucosaminyltransferase 1	Metabolism of proteins	Reactome pathways data set
FBgn0034521	CG13431	Mannosyl (alpha-1,3-)-glycoprotein beta-1,2-N-acetylglucosaminyltransferase 1	N-Glycan biosynthesis	KEGG pathways data set
FBgn0034521	CG13431	Mannosyl (alpha-1,3-)-glycoprotein beta-1,2-N-acetylglucosaminyltransferase 1	N-glycan trimming and elongation in the cis-Golgi	Reactome pathways data set
FBgn0034521	CG13431	Mannosyl (alpha-1,3-)-glycoprotein beta-1,2-N-acetylglucosaminyltransferase 1	Post-translational protein modification	Reactome pathways data set
FBgn0034521	CG13431	Mannosyl (alpha-1,3-)-glycoprotein beta-1,2-N-acetylglucosaminyltransferase 1	Transport to the Golgi and subsequent modification	Reactome pathways data set
FBgn0034611	CG10069	Major Facilitator Superfamily Transporter 16	Gluconeogenesis	Reactome pathways data set
FBgn0034611	CG10069	Major Facilitator Superfamily Transporter 16	Glucose metabolism	Reactome pathways data set
FBgn0034611	CG10069	Major Facilitator Superfamily Transporter 16	Metabolism	Reactome pathways data set
FBgn0034611	CG10069	Major Facilitator Superfamily Transporter 16	Metabolism of carbohydrates	Reactome pathways data set
FBgn0034691	CG6562	Synaptojanin	Clathrin-mediated endocytosis	Reactome pathways data set
FBgn0034691	CG6562	Synaptojanin	Inositol phosphate metabolism	KEGG pathways data set
FBgn0034691	CG6562	Synaptojanin	Inositol phosphate metabolism	Reactome pathways data set
FBgn0034691	CG6562	Synaptojanin	Membrane Trafficking	Reactome pathways data set
FBgn0034691	CG6562	Synaptojanin	Metabolic pathways	KEGG pathways data set
FBgn0034691	CG6562	Synaptojanin	Metabolism	Reactome pathways data set
FBgn0034691	CG6562	Synaptojanin	Metabolism of lipids	Reactome pathways data set
FBgn0034691	CG6562	Synaptojanin	PI Metabolism	Reactome pathways data set
FBgn0034691	CG6562	Synaptojanin	Phosphatidylinositol signaling system	KEGG pathways data set
FBgn0034691	CG6562	Synaptojanin	Phospholipid metabolism	Reactome pathways data set
FBgn0034691	CG6562	Synaptojanin	Synthesis of IP2, IP, and Ins in the cytosol	Reactome pathways data set
FBgn0034691	CG6562	Synaptojanin	Synthesis of IP3 and IP4 in the cytosol	Reactome pathways data set
FBgn0034691	CG6562	Synaptojanin	Synthesis of PIPs at the plasma membrane	Reactome pathways data set
FBgn0034691	CG6562	Synaptojanin	Vesicle-mediated transport	Reactome pathways data set
FBgn0034854	CG3493	Golgin-245	Intra-Golgi and retrograde Golgi-to-ER traffic	Reactome pathways data set
FBgn0034854	CG3493	Golgin-245	Membrane Trafficking	Reactome pathways data set
FBgn0034854	CG3493	Golgin-245	Retrograde transport at the Trans-Golgi-Network	Reactome pathways data set
FBgn0034854	CG3493	Golgin-245	Vesicle-mediated transport	Reactome pathways data set
FBgn0034876	CG3957	wing morphogenesis defect	Downregulation of TGF-beta receptor signaling	Reactome pathways data set
FBgn0034876	CG3957	wing morphogenesis defect	RNA transport	KEGG pathways data set
FBgn0034876	CG3957	wing morphogenesis defect	Signal Transduction	Reactome pathways data set
FBgn0034876	CG3957	wing morphogenesis defect	Signaling by TGF-beta Receptor Complex	Reactome pathways data set
FBgn0034876	CG3957	wing morphogenesis defect	TGF-beta receptor signaling activates SMADs	Reactome pathways data set
FBgn0034997	CG3376		Glycosphingolipid metabolism	Reactome pathways data set
FBgn0034997	CG3376		Lysosome	KEGG pathways data set
FBgn0034997	CG3376		Metabolic pathways	KEGG pathways data set
FBgn0034997	CG3376		Metabolism	Reactome pathways data set
FBgn0034997	CG3376		Metabolism of lipids	Reactome pathways data set
FBgn0034997	CG3376		Sphingolipid metabolism	KEGG pathways data set
FBgn0034997	CG3376		Sphingolipid metabolism	Reactome pathways data set
FBgn0035229	CG7852	pinstripe	Membrane Trafficking	Reactome pathways data set
FBgn0035229	CG7852	pinstripe	RAB GEFs exchange GTP for GDP on RABs	Reactome pathways data set
FBgn0035229	CG7852	pinstripe	Vesicle-mediated transport	Reactome pathways data set
FBgn0035266	CG7995	Glycerol kinase 2	Glycerolipid metabolism	KEGG pathways data set
FBgn0035266	CG7995	Glycerol kinase 2	Metabolic pathways	KEGG pathways data set
FBgn0035266	CG7995	Glycerol kinase 2	Metabolism	Reactome pathways data set
FBgn0035266	CG7995	Glycerol kinase 2	Metabolism of lipids	Reactome pathways data set
FBgn0035266	CG7995	Glycerol kinase 2	Triglyceride biosynthesis	Reactome pathways data set
FBgn0035266	CG7995	Glycerol kinase 2	Triglyceride metabolism	Reactome pathways data set
FBgn0035321	CG1275		Iron uptake and transport	Reactome pathways data set
FBgn0035321	CG1275		Transport of small molecules	Reactome pathways data set
FBgn0035398	CG1869	Chitinase 7	Amino sugar and nucleotide sugar metabolism	KEGG pathways data set
FBgn0035398	CG1869	Chitinase 7	Digestion	Reactome pathways data set
FBgn0035398	CG1869	Chitinase 7	Digestion and absorption	Reactome pathways data set
FBgn0035398	CG1869	Chitinase 7	Digestion of dietary carbohydrate	Reactome pathways data set
FBgn0035398	CG1869	Chitinase 7	Immune System	Reactome pathways data set
FBgn0035398	CG1869	Chitinase 7	Innate Immune System	Reactome pathways data set
FBgn0035398	CG1869	Chitinase 7	Neutrophil degranulation	Reactome pathways data set
FBgn0035529	CG1319	Ferredoxin 2	Biological oxidations	Reactome pathways data set
FBgn0035529	CG1319	Ferredoxin 2	Cytochrome P450 - arranged by substrate type	Reactome pathways data set
FBgn0035529	CG1319	Ferredoxin 2	Electron transport from NADPH to Ferredoxin	Reactome pathways data set
FBgn0035529	CG1319	Ferredoxin 2	Endogenous sterols	Reactome pathways data set
FBgn0035529	CG1319	Ferredoxin 2	Metabolism	Reactome pathways data set
FBgn0035529	CG1319	Ferredoxin 2	Metabolism of lipids	Reactome pathways data set
FBgn0035529	CG1319	Ferredoxin 2	Metabolism of steroid hormones	Reactome pathways data set
FBgn0035529	CG1319	Ferredoxin 2	Metabolism of steroids	Reactome pathways data set
FBgn0035529	CG1319	Ferredoxin 2	Mitochondrial iron-sulfur cluster biogenesis	Reactome pathways data set
FBgn0035529	CG1319	Ferredoxin 2	Phase I - Functionalization of compounds	Reactome pathways data set
FBgn0035529	CG1319	Ferredoxin 2	Pregnenolone biosynthesis	Reactome pathways data set
FBgn0035533	CG15015	Cdc42-interacting protein 4	Clathrin-mediated endocytosis	Reactome pathways data set
FBgn0035533	CG15015	Cdc42-interacting protein 4	Membrane Trafficking	Reactome pathways data set
FBgn0035533	CG15015	Cdc42-interacting protein 4	Rho GTPase cycle	Reactome pathways data set
FBgn0035533	CG15015	Cdc42-interacting protein 4	Signal Transduction	Reactome pathways data set
FBgn0035533	CG15015	Cdc42-interacting protein 4	Signaling by Rho GTPases	Reactome pathways data set
FBgn0035533	CG15015	Cdc42-interacting protein 4	Vesicle-mediated transport	Reactome pathways data set
FBgn0035540	CG7452	Syntaxin 17	SNARE interactions in vesicular transport	KEGG pathways data set
FBgn0035627	CG10583	Separase	Cell Cycle	Reactome pathways data set
FBgn0035627	CG10583	Separase	Cell Cycle, Mitotic	Reactome pathways data set
FBgn0035627	CG10583	Separase	M Phase	Reactome pathways data set
FBgn0035627	CG10583	Separase	Mitotic Anaphase	Reactome pathways data set
FBgn0035627	CG10583	Separase	Mitotic Metaphase and Anaphase	Reactome pathways data set
FBgn0035627	CG10583	Separase	Separation of Sister Chromatids	Reactome pathways data set
FBgn0035696	CG10173	Bestrophin 2	Ion channel transport	Reactome pathways data set
FBgn0035696	CG10173	Bestrophin 2	Stimuli-sensing channels	Reactome pathways data set
FBgn0035696	CG10173	Bestrophin 2	Transport of small molecules	Reactome pathways data set
FBgn0035833	CG7565		Cargo recognition for clathrin-mediated endocytosis	Reactome pathways data set
FBgn0035833	CG7565		Clathrin-mediated endocytosis	Reactome pathways data set
FBgn0035833	CG7565		Membrane Trafficking	Reactome pathways data set
FBgn0035833	CG7565		Vesicle-mediated transport	Reactome pathways data set
FBgn0035848	CG7979	UDP-xylose synthase	Metabolic pathways	KEGG pathways data set
FBgn0035922	CG6486	Peroxin 7	Peroxisome	KEGG pathways data set
FBgn0035953	CG5087		Ubiquitin mediated proteolysis	KEGG pathways data set
FBgn0036111	CG6391	Aps	Inositol phosphate metabolism	Reactome pathways data set
FBgn0036111	CG6391	Aps	Metabolism	Reactome pathways data set
FBgn0036111	CG6391	Aps	Synthesis of pyrophosphates in the cytosol	Reactome pathways data set
FBgn0036116	CG7888		Amino acid transport across the plasma membrane	Reactome pathways data set
FBgn0036116	CG7888		Histidine, lysine, phenylalanine, tyrosine, proline and tryptophan catabolism	Reactome pathways data set
FBgn0036116	CG7888		Metabolism	Reactome pathways data set
FBgn0036116	CG7888		Metabolism of amino acids and derivatives	Reactome pathways data set
FBgn0036116	CG7888		Proton-coupled neutral amino acid transporters	Reactome pathways data set
FBgn0036116	CG7888		SLC-mediated transmembrane transport	Reactome pathways data set
FBgn0036116	CG7888		Transport of inorganic cations/anions and amino acids/oligopeptides	Reactome pathways data set
FBgn0036116	CG7888		Transport of small molecules	Reactome pathways data set
FBgn0036116	CG7888		Tryptophan catabolism	Reactome pathways data set
FBgn0036271	CG10335	Porphobilinogen synthase	Heme biosynthesis	Reactome pathways data set
FBgn0036271	CG10335	Porphobilinogen synthase	Immune System	Reactome pathways data set
FBgn0036271	CG10335	Porphobilinogen synthase	Innate Immune System	Reactome pathways data set
FBgn0036271	CG10335	Porphobilinogen synthase	Metabolic pathways	KEGG pathways data set
FBgn0036271	CG10335	Porphobilinogen synthase	Metabolism	Reactome pathways data set
FBgn0036271	CG10335	Porphobilinogen synthase	Metabolism of porphyrins	Reactome pathways data set
FBgn0036271	CG10335	Porphobilinogen synthase	Neutrophil degranulation	Reactome pathways data set
FBgn0036271	CG10335	Porphobilinogen synthase	Porphyrin and chlorophyll metabolism	KEGG pathways data set
FBgn0036273	CG10426	Inositol polyphosphate 5-phosphatase E	ARL13B-mediated ciliary trafficking of INPP5E	Reactome pathways data set
FBgn0036273	CG10426	Inositol polyphosphate 5-phosphatase E	Cargo trafficking to the periciliary membrane	Reactome pathways data set
FBgn0036273	CG10426	Inositol polyphosphate 5-phosphatase E	Cilium Assembly	Reactome pathways data set
FBgn0036273	CG10426	Inositol polyphosphate 5-phosphatase E	Inositol phosphate metabolism	KEGG pathways data set
FBgn0036273	CG10426	Inositol polyphosphate 5-phosphatase E	Metabolic pathways	KEGG pathways data set
FBgn0036273	CG10426	Inositol polyphosphate 5-phosphatase E	Metabolism	Reactome pathways data set
FBgn0036273	CG10426	Inositol polyphosphate 5-phosphatase E	Metabolism of lipids	Reactome pathways data set
FBgn0036273	CG10426	Inositol polyphosphate 5-phosphatase E	Organelle biogenesis and maintenance	Reactome pathways data set
FBgn0036273	CG10426	Inositol polyphosphate 5-phosphatase E	PI Metabolism	Reactome pathways data set
FBgn0036273	CG10426	Inositol polyphosphate 5-phosphatase E	Phosphatidylinositol signaling system	KEGG pathways data set
FBgn0036273	CG10426	Inositol polyphosphate 5-phosphatase E	Phospholipid metabolism	Reactome pathways data set
FBgn0036273	CG10426	Inositol polyphosphate 5-phosphatase E	Synthesis of PIPs at the Golgi membrane	Reactome pathways data set
FBgn0036278	CG10698	Corazonin receptor	G alpha (s) signalling events	Reactome pathways data set
FBgn0036278	CG10698	Corazonin receptor	GPCR downstream signaling	Reactome pathways data set
FBgn0036278	CG10698	Corazonin receptor	Signal Transduction	Reactome pathways data set
FBgn0036278	CG10698	Corazonin receptor	Signaling by GPCR	Reactome pathways data set
FBgn0036285	CG10704	twin of eyg	Developmental Biology	Reactome pathways data set
FBgn0036285	CG10704	twin of eyg	Regulation of beta-cell development	Reactome pathways data set
FBgn0036285	CG10704	twin of eyg	Regulation of gene expression in endocrine-committed (NEUROG3+) progenitor cells	Reactome pathways data set
FBgn0036485	CG6869	FucTA	Asparagine N-linked glycosylation	Reactome pathways data set
FBgn0036485	CG6869	FucTA	Metabolism of proteins	Reactome pathways data set
FBgn0036485	CG6869	FucTA	N-glycan antennae elongation in the medial/trans-Golgi	Reactome pathways data set
FBgn0036485	CG6869	FucTA	Post-translational protein modification	Reactome pathways data set
FBgn0036485	CG6869	FucTA	Reactions specific to the complex N-glycan synthesis pathway	Reactome pathways data set
FBgn0036485	CG6869	FucTA	Transport to the Golgi and subsequent modification	Reactome pathways data set
FBgn0036623	CG4729		COPI-independent Golgi-to-ER retrograde traffic	Reactome pathways data set
FBgn0036623	CG4729		Glycerolipid metabolism	KEGG pathways data set
FBgn0036623	CG4729		Glycerophospholipid biosynthesis	Reactome pathways data set
FBgn0036623	CG4729		Glycerophospholipid metabolism	KEGG pathways data set
FBgn0036623	CG4729		Golgi-to-ER retrograde transport	Reactome pathways data set
FBgn0036623	CG4729		Intra-Golgi and retrograde Golgi-to-ER traffic	Reactome pathways data set
FBgn0036623	CG4729		Membrane Trafficking	Reactome pathways data set
FBgn0036623	CG4729		Metabolic pathways	KEGG pathways data set
FBgn0036623	CG4729		Metabolism	Reactome pathways data set
FBgn0036623	CG4729		Metabolism of lipids	Reactome pathways data set
FBgn0036623	CG4729		Phospholipid metabolism	Reactome pathways data set
FBgn0036623	CG4729		Synthesis of PA	Reactome pathways data set
FBgn0036623	CG4729		Vesicle-mediated transport	Reactome pathways data set
FBgn0036893	CG9376	Phosphatidylinositol glycan anchor biosynthesis class F	GlycosylphosphatidylinositolGPI-anchor biosynthesis	KEGG pathways data set
FBgn0036893	CG9376	Phosphatidylinositol glycan anchor biosynthesis class F	Metabolic pathways	KEGG pathways data set
FBgn0036927	CG7433	gamma-aminobutyric acid transaminase	Alanine, aspartate and glutamate metabolism	KEGG pathways data set
FBgn0036927	CG7433	gamma-aminobutyric acid transaminase	Butanoate metabolism	KEGG pathways data set
FBgn0036927	CG7433	gamma-aminobutyric acid transaminase	Degradation of GABA	Reactome pathways data set
FBgn0036927	CG7433	gamma-aminobutyric acid transaminase	GABA synthesis, release, reuptake and degradation	Reactome pathways data set
FBgn0036927	CG7433	gamma-aminobutyric acid transaminase	Metabolic pathways	KEGG pathways data set
FBgn0036927	CG7433	gamma-aminobutyric acid transaminase	Neuronal System	Reactome pathways data set
FBgn0036927	CG7433	gamma-aminobutyric acid transaminase	Neurotransmitter release cycle	Reactome pathways data set
FBgn0036927	CG7433	gamma-aminobutyric acid transaminase	Propanoate metabolism	KEGG pathways data set
FBgn0036927	CG7433	gamma-aminobutyric acid transaminase	Transmission across Chemical Synapses	Reactome pathways data set
FBgn0036927	CG7433	gamma-aminobutyric acid transaminase	Valine, leucine and isoleucine degradation	KEGG pathways data set
FBgn0036927	CG7433	gamma-aminobutyric acid transaminase	beta-Alanine metabolism	KEGG pathways data set
FBgn0036939	CG7365		Acyl chain remodelling of PC	Reactome pathways data set
FBgn0036939	CG7365		Glycerophospholipid biosynthesis	Reactome pathways data set
FBgn0036939	CG7365		Metabolism	Reactome pathways data set
FBgn0036939	CG7365		Metabolism of fat-soluble vitamins	Reactome pathways data set
FBgn0036939	CG7365		Metabolism of lipids	Reactome pathways data set
FBgn0036939	CG7365		Metabolism of vitamins and cofactors	Reactome pathways data set
FBgn0036939	CG7365		Phospholipid metabolism	Reactome pathways data set
FBgn0036939	CG7365		Retinoid metabolism and transport	Reactome pathways data set
FBgn0036939	CG7365		Signal Transduction	Reactome pathways data set
FBgn0036939	CG7365		Visual phototransduction	Reactome pathways data set
FBgn0037163	CG11440	lazaro	Ether lipid metabolism	KEGG pathways data set
FBgn0037163	CG11440	lazaro	Glycerolipid metabolism	KEGG pathways data set
FBgn0037163	CG11440	lazaro	Glycerophospholipid metabolism	KEGG pathways data set
FBgn0037163	CG11440	lazaro	Metabolic pathways	KEGG pathways data set
FBgn0037163	CG11440	lazaro	Metabolism	Reactome pathways data set
FBgn0037163	CG11440	lazaro	Metabolism of lipids	Reactome pathways data set
FBgn0037163	CG11440	lazaro	Sphingolipid de novo biosynthesis	Reactome pathways data set
FBgn0037163	CG11440	lazaro	Sphingolipid metabolism	KEGG pathways data set
FBgn0037163	CG11440	lazaro	Sphingolipid metabolism	Reactome pathways data set
FBgn0037203	CG11128	slimfast	Amino acid transport across the plasma membrane	Reactome pathways data set
FBgn0037203	CG11128	slimfast	SLC-mediated transmembrane transport	Reactome pathways data set
FBgn0037203	CG11128	slimfast	Transport of inorganic cations/anions and amino acids/oligopeptides	Reactome pathways data set
FBgn0037203	CG11128	slimfast	Transport of small molecules	Reactome pathways data set
FBgn0037279	CG1129		Amino sugar and nucleotide sugar metabolism	KEGG pathways data set
FBgn0037279	CG1129		Fructose and mannose metabolism	KEGG pathways data set
FBgn0037279	CG1129		Metabolic pathways	KEGG pathways data set
FBgn0037364	CG2108	Rab23	Hedgehog signaling pathway	KEGG pathways data set
FBgn0037534	CG2781		Fatty acid metabolism	Reactome pathways data set
FBgn0037534	CG2781		Fatty acyl-CoA biosynthesis	Reactome pathways data set
FBgn0037534	CG2781		Linoleic acid (LA) metabolism	Reactome pathways data set
FBgn0037534	CG2781		Metabolism	Reactome pathways data set
FBgn0037534	CG2781		Metabolism of lipids	Reactome pathways data set
FBgn0037534	CG2781		Synthesis of very long-chain fatty acyl-CoAs	Reactome pathways data set
FBgn0037534	CG2781		alpha-linolenic (omega3) and linoleic (omega6) acid metabolism	Reactome pathways data set
FBgn0037534	CG2781		alpha-linolenic acid (ALA) metabolism	Reactome pathways data set
FBgn0037744	CG8417		Amino sugar and nucleotide sugar metabolism	KEGG pathways data set
FBgn0037744	CG8417		Asparagine N-linked glycosylation	Reactome pathways data set
FBgn0037744	CG8417		Biosynthesis of the N-glycan precursor (dolichol lipid-linked oligosaccharide, LLO) and transfer to a nascent protein	Reactome pathways data set
FBgn0037744	CG8417		Fructose and mannose metabolism	KEGG pathways data set
FBgn0037744	CG8417		Metabolic pathways	KEGG pathways data set
FBgn0037744	CG8417		Metabolism of proteins	Reactome pathways data set
FBgn0037744	CG8417		Post-translational protein modification	Reactome pathways data set
FBgn0037744	CG8417		Synthesis of GDP-mannose	Reactome pathways data set
FBgn0037744	CG8417		Synthesis of substrates in N-glycan biosythesis	Reactome pathways data set
FBgn0037788	CG3940		Nitrogen metabolism	KEGG pathways data set
FBgn0037884	CG17184	Arfaptin	Intra-Golgi and retrograde Golgi-to-ER traffic	Reactome pathways data set
FBgn0037884	CG17184	Arfaptin	Membrane Trafficking	Reactome pathways data set
FBgn0037884	CG17184	Arfaptin	Retrograde transport at the Trans-Golgi-Network	Reactome pathways data set
FBgn0037884	CG17184	Arfaptin	Vesicle-mediated transport	Reactome pathways data set
FBgn0037917	CG5344	whacked	Immune System	Reactome pathways data set
FBgn0037917	CG5344	whacked	Innate Immune System	Reactome pathways data set
FBgn0037917	CG5344	whacked	Membrane Trafficking	Reactome pathways data set
FBgn0037917	CG5344	whacked	Neutrophil degranulation	Reactome pathways data set
FBgn0037917	CG5344	whacked	TBC/RABGAPs	Reactome pathways data set
FBgn0037917	CG5344	whacked	Vesicle-mediated transport	Reactome pathways data set
FBgn0037988	CG14740		Citrate cycle TCA cycle	KEGG pathways data set
FBgn0037988	CG14740		Citric acid cycle (TCA cycle)	Reactome pathways data set
FBgn0037988	CG14740		Glyoxylate and dicarboxylate metabolism	KEGG pathways data set
FBgn0037988	CG14740		Metabolic pathways	KEGG pathways data set
FBgn0037988	CG14740		Metabolism	Reactome pathways data set
FBgn0037988	CG14740		Pyruvate metabolism and Citric Acid (TCA) cycle	Reactome pathways data set
FBgn0037988	CG14740		The citric acid (TCA) cycle and respiratory electron transport	Reactome pathways data set
FBgn0038130	CG8630		Biosynthesis of unsaturated fatty acids	KEGG pathways data set
FBgn0038130	CG8630		Fatty acid metabolism	Reactome pathways data set
FBgn0038130	CG8630		Fatty acyl-CoA biosynthesis	Reactome pathways data set
FBgn0038130	CG8630		Metabolism	Reactome pathways data set
FBgn0038130	CG8630		Metabolism of lipids	Reactome pathways data set
FBgn0038237	CG8279	Phosphodiesterase 6	Hemostasis	Reactome pathways data set
FBgn0038237	CG8279	Phosphodiesterase 6	Nitric oxide stimulates guanylate cyclase	Reactome pathways data set
FBgn0038237	CG8279	Phosphodiesterase 6	Platelet homeostasis	Reactome pathways data set
FBgn0038237	CG8279	Phosphodiesterase 6	Purine metabolism	KEGG pathways data set
FBgn0038237	CG8279	Phosphodiesterase 6	cGMP effects	Reactome pathways data set
FBgn0038281	CG3843	Ribosomal protein L10Aa	Cap-dependent Translation Initiation	Reactome pathways data set
FBgn0038281	CG3843	Ribosomal protein L10Aa	Eukaryotic Translation Initiation	Reactome pathways data set
FBgn0038281	CG3843	Ribosomal protein L10Aa	Formation of a pool of free 40S subunits	Reactome pathways data set
FBgn0038281	CG3843	Ribosomal protein L10Aa	GTP hydrolysis and joining of the 60S ribosomal subunit	Reactome pathways data set
FBgn0038281	CG3843	Ribosomal protein L10Aa	L13a-mediated translational silencing of Ceruloplasmin expression	Reactome pathways data set
FBgn0038281	CG3843	Ribosomal protein L10Aa	Metabolism of RNA	Reactome pathways data set
FBgn0038281	CG3843	Ribosomal protein L10Aa	Metabolism of proteins	Reactome pathways data set
FBgn0038281	CG3843	Ribosomal protein L10Aa	Nonsense Mediated Decay (NMD) enhanced by the Exon Junction Complex (EJC)	Reactome pathways data set
FBgn0038281	CG3843	Ribosomal protein L10Aa	Nonsense Mediated Decay (NMD) independent of the Exon Junction Complex (EJC)	Reactome pathways data set
FBgn0038281	CG3843	Ribosomal protein L10Aa	Nonsense-Mediated Decay (NMD)	Reactome pathways data set
FBgn0038281	CG3843	Ribosomal protein L10Aa	Ribosome	KEGG pathways data set
FBgn0038281	CG3843	Ribosomal protein L10Aa	SRP-dependent cotranslational protein targeting to membrane	Reactome pathways data set
FBgn0038281	CG3843	Ribosomal protein L10Aa	Translation	Reactome pathways data set
FBgn0038435	CG14885	Guanylyl cyclase at 89Da	Purine metabolism	KEGG pathways data set
FBgn0038438	CG14899	Derlin-2	Asparagine N-linked glycosylation	Reactome pathways data set
FBgn0038438	CG14899	Derlin-2	Calnexin/calreticulin cycle	Reactome pathways data set
FBgn0038438	CG14899	Derlin-2	ER Quality Control Compartment (ERQC)	Reactome pathways data set
FBgn0038438	CG14899	Derlin-2	Hedgehog ligand biogenesis	Reactome pathways data set
FBgn0038438	CG14899	Derlin-2	Metabolism of proteins	Reactome pathways data set
FBgn0038438	CG14899	Derlin-2	N-glycan trimming in the ER and Calnexin/Calreticulin cycle	Reactome pathways data set
FBgn0038438	CG14899	Derlin-2	Post-translational protein modification	Reactome pathways data set
FBgn0038438	CG14899	Derlin-2	Protein processing in endoplasmic reticulum	KEGG pathways data set
FBgn0038438	CG14899	Derlin-2	Signal Transduction	Reactome pathways data set
FBgn0038438	CG14899	Derlin-2	Signaling by Hedgehog	Reactome pathways data set
FBgn0038463	CG3534		Catabolism of glucuronate to xylulose-5-phosphate	Reactome pathways data set
FBgn0038463	CG3534		Metabolic pathways	KEGG pathways data set
FBgn0038463	CG3534		Metabolism	Reactome pathways data set
FBgn0038463	CG3534		Metabolism of carbohydrates	Reactome pathways data set
FBgn0038463	CG3534		Pentose and glucuronate interconversions	KEGG pathways data set
FBgn0038516	CG5840	Pyrroline-5-carboxylate reductase-like 2	Amino acid synthesis and interconversion (transamination)	Reactome pathways data set
FBgn0038516	CG5840	Pyrroline-5-carboxylate reductase-like 2	Arginine and proline metabolism	KEGG pathways data set
FBgn0038516	CG5840	Pyrroline-5-carboxylate reductase-like 2	Metabolic pathways	KEGG pathways data set
FBgn0038516	CG5840	Pyrroline-5-carboxylate reductase-like 2	Metabolism	Reactome pathways data set
FBgn0038516	CG5840	Pyrroline-5-carboxylate reductase-like 2	Metabolism of amino acids and derivatives	Reactome pathways data set
FBgn0038652	CG7720		Cellular hexose transport	Reactome pathways data set
FBgn0038652	CG7720		Digestion and absorption	Reactome pathways data set
FBgn0038652	CG7720		Inositol transporters	Reactome pathways data set
FBgn0038652	CG7720		Intestinal absorption	Reactome pathways data set
FBgn0038652	CG7720		Intestinal hexose absorption	Reactome pathways data set
FBgn0038652	CG7720		SLC-mediated transmembrane transport	Reactome pathways data set
FBgn0038652	CG7720		Transport of bile salts and organic acids, metal ions and amine compounds	Reactome pathways data set
FBgn0038652	CG7720		Transport of small molecules	Reactome pathways data set
FBgn0038747	CG4755	Rho GTPase activating protein at 92B	Rho GTPase cycle	Reactome pathways data set
FBgn0038747	CG4755	Rho GTPase activating protein at 92B	Signal Transduction	Reactome pathways data set
FBgn0038747	CG4755	Rho GTPase activating protein at 92B	Signaling by Rho GTPases	Reactome pathways data set
FBgn0038829	CG17271		Asparagine N-linked glycosylation	Reactome pathways data set
FBgn0038829	CG17271		Metabolism of proteins	Reactome pathways data set
FBgn0038829	CG17271		Post-translational protein modification	Reactome pathways data set
FBgn0038829	CG17271		Transport to the Golgi and subsequent modification	Reactome pathways data set
FBgn0039354	CG31096	Leucine-rich repeat-containing G protein-coupled receptor 3	Neuroactive ligand-receptor interaction	KEGG pathways data set
FBgn0039358	CG5028		Citrate cycle TCA cycle	KEGG pathways data set
FBgn0039358	CG5028		Citric acid cycle (TCA cycle)	Reactome pathways data set
FBgn0039358	CG5028		Metabolic pathways	KEGG pathways data set
FBgn0039358	CG5028		Metabolism	Reactome pathways data set
FBgn0039358	CG5028		Pyruvate metabolism and Citric Acid (TCA) cycle	Reactome pathways data set
FBgn0039358	CG5028		The citric acid (TCA) cycle and respiratory electron transport	Reactome pathways data set
FBgn0039580	CG1345	Glutamine:fructose-6-phosphate aminotransferase 2	Alanine, aspartate and glutamate metabolism	KEGG pathways data set
FBgn0039580	CG1345	Glutamine:fructose-6-phosphate aminotransferase 2	Amino sugar and nucleotide sugar metabolism	KEGG pathways data set
FBgn0039580	CG1345	Glutamine:fructose-6-phosphate aminotransferase 2	Asparagine N-linked glycosylation	Reactome pathways data set
FBgn0039580	CG1345	Glutamine:fructose-6-phosphate aminotransferase 2	Biosynthesis of the N-glycan precursor (dolichol lipid-linked oligosaccharide, LLO) and transfer to a nascent protein	Reactome pathways data set
FBgn0039580	CG1345	Glutamine:fructose-6-phosphate aminotransferase 2	Metabolic pathways	KEGG pathways data set
FBgn0039580	CG1345	Glutamine:fructose-6-phosphate aminotransferase 2	Metabolism of proteins	Reactome pathways data set
FBgn0039580	CG1345	Glutamine:fructose-6-phosphate aminotransferase 2	Post-translational protein modification	Reactome pathways data set
FBgn0039580	CG1345	Glutamine:fructose-6-phosphate aminotransferase 2	Synthesis of UDP-N-acetyl-glucosamine	Reactome pathways data set
FBgn0039580	CG1345	Glutamine:fructose-6-phosphate aminotransferase 2	Synthesis of substrates in N-glycan biosythesis	Reactome pathways data set
FBgn0039634	CG11874	alpha-Mannosidase class I b	Asparagine N-linked glycosylation	Reactome pathways data set
FBgn0039634	CG11874	alpha-Mannosidase class I b	Calnexin/calreticulin cycle	Reactome pathways data set
FBgn0039634	CG11874	alpha-Mannosidase class I b	ER Quality Control Compartment (ERQC)	Reactome pathways data set
FBgn0039634	CG11874	alpha-Mannosidase class I b	Metabolic pathways	KEGG pathways data set
FBgn0039634	CG11874	alpha-Mannosidase class I b	Metabolism of proteins	Reactome pathways data set
FBgn0039634	CG11874	alpha-Mannosidase class I b	N-Glycan biosynthesis	KEGG pathways data set
FBgn0039634	CG11874	alpha-Mannosidase class I b	N-glycan trimming in the ER and Calnexin/Calreticulin cycle	Reactome pathways data set
FBgn0039634	CG11874	alpha-Mannosidase class I b	Post-translational protein modification	Reactome pathways data set
FBgn0039634	CG11874	alpha-Mannosidase class I b	Protein processing in endoplasmic reticulum	KEGG pathways data set
FBgn0039738	CG7921	Mgat2	Asparagine N-linked glycosylation	Reactome pathways data set
FBgn0039738	CG7921	Mgat2	Metabolic pathways	KEGG pathways data set
FBgn0039738	CG7921	Mgat2	Metabolism of proteins	Reactome pathways data set
FBgn0039738	CG7921	Mgat2	N-Glycan biosynthesis	KEGG pathways data set
FBgn0039738	CG7921	Mgat2	N-glycan antennae elongation in the medial/trans-Golgi	Reactome pathways data set
FBgn0039738	CG7921	Mgat2	Post-translational protein modification	Reactome pathways data set
FBgn0039738	CG7921	Mgat2	Reactions specific to the complex N-glycan synthesis pathway	Reactome pathways data set
FBgn0039738	CG7921	Mgat2	Transport to the Golgi and subsequent modification	Reactome pathways data set
FBgn0039789	CG9717		Multifunctional anion exchangers	Reactome pathways data set
FBgn0039789	CG9717		SLC-mediated transmembrane transport	Reactome pathways data set
FBgn0039789	CG9717		Transport of inorganic cations/anions and amino acids/oligopeptides	Reactome pathways data set
FBgn0039789	CG9717		Transport of small molecules	Reactome pathways data set
FBgn0039882	CG11576		Metabolism	Reactome pathways data set
FBgn0039882	CG11576		Metabolism of vitamins and cofactors	Reactome pathways data set
FBgn0039882	CG11576		Metabolism of water-soluble vitamins and cofactors	Reactome pathways data set
FBgn0039882	CG11576		Vitamin B2 (riboflavin) metabolism	Reactome pathways data set
FBgn0040230	CG6224	diablo	Metabolism of proteins	Reactome pathways data set
FBgn0040230	CG6224	diablo	Neddylation	Reactome pathways data set
FBgn0040230	CG6224	diablo	Post-translational protein modification	Reactome pathways data set
FBgn0040372	CG2995	G9a	Cellular Senescence	Reactome pathways data set
FBgn0040372	CG2995	G9a	Cellular responses to external stimuli	Reactome pathways data set
FBgn0040372	CG2995	G9a	Cellular responses to stress	Reactome pathways data set
FBgn0040372	CG2995	G9a	Lysine degradation	KEGG pathways data set
FBgn0040372	CG2995	G9a	Senescence-Associated Secretory Phenotype (SASP)	Reactome pathways data set
FBgn0041094	CG7590	scylla	Gene expression (Transcription)	Reactome pathways data set
FBgn0041094	CG7590	scylla	Generic Transcription Pathway	Reactome pathways data set
FBgn0041094	CG7590	scylla	RNA Polymerase II Transcription	Reactome pathways data set
FBgn0041094	CG7590	scylla	TP53 Regulates Metabolic Genes	Reactome pathways data set
FBgn0041094	CG7590	scylla	Transcriptional Regulation by TP53	Reactome pathways data set
FBgn0041210	CG1770	Histone deacetylase 4	Gene expression (Transcription)	Reactome pathways data set
FBgn0041210	CG1770	Histone deacetylase 4	Generic Transcription Pathway	Reactome pathways data set
FBgn0041210	CG1770	Histone deacetylase 4	Metabolism of proteins	Reactome pathways data set
FBgn0041210	CG1770	Histone deacetylase 4	Post-translational protein modification	Reactome pathways data set
FBgn0041210	CG1770	Histone deacetylase 4	RNA Polymerase II Transcription	Reactome pathways data set
FBgn0041210	CG1770	Histone deacetylase 4	RUNX3 regulates p14-ARF	Reactome pathways data set
FBgn0041210	CG1770	Histone deacetylase 4	SUMO E3 ligases SUMOylate target proteins	Reactome pathways data set
FBgn0041210	CG1770	Histone deacetylase 4	SUMOylation	Reactome pathways data set
FBgn0041210	CG1770	Histone deacetylase 4	SUMOylation of chromatin organization proteins	Reactome pathways data set
FBgn0041210	CG1770	Histone deacetylase 4	Transcriptional regulation by RUNX3	Reactome pathways data set
FBgn0042083	CG3267		Biotin transport and metabolism	Reactome pathways data set
FBgn0042083	CG3267		Branched-chain amino acid catabolism	Reactome pathways data set
FBgn0042083	CG3267		Metabolic pathways	KEGG pathways data set
FBgn0042083	CG3267		Metabolism	Reactome pathways data set
FBgn0042083	CG3267		Metabolism of amino acids and derivatives	Reactome pathways data set
FBgn0042083	CG3267		Metabolism of vitamins and cofactors	Reactome pathways data set
FBgn0042083	CG3267		Metabolism of water-soluble vitamins and cofactors	Reactome pathways data set
FBgn0042083	CG3267		Valine, leucine and isoleucine degradation	KEGG pathways data set
FBgn0044871	CG7700	Golgi SNARE, 28 kDa	Asparagine N-linked glycosylation	Reactome pathways data set
FBgn0044871	CG7700	Golgi SNARE, 28 kDa	COPI-mediated anterograde transport	Reactome pathways data set
FBgn0044871	CG7700	Golgi SNARE, 28 kDa	ER to Golgi Anterograde Transport	Reactome pathways data set
FBgn0044871	CG7700	Golgi SNARE, 28 kDa	Intra-Golgi and retrograde Golgi-to-ER traffic	Reactome pathways data set
FBgn0044871	CG7700	Golgi SNARE, 28 kDa	Intra-Golgi traffic	Reactome pathways data set
FBgn0044871	CG7700	Golgi SNARE, 28 kDa	Membrane Trafficking	Reactome pathways data set
FBgn0044871	CG7700	Golgi SNARE, 28 kDa	Metabolism of proteins	Reactome pathways data set
FBgn0044871	CG7700	Golgi SNARE, 28 kDa	Post-translational protein modification	Reactome pathways data set
FBgn0044871	CG7700	Golgi SNARE, 28 kDa	SNARE interactions in vesicular transport	KEGG pathways data set
FBgn0044871	CG7700	Golgi SNARE, 28 kDa	Transport to the Golgi and subsequent modification	Reactome pathways data set
FBgn0044871	CG7700	Golgi SNARE, 28 kDa	Vesicle-mediated transport	Reactome pathways data set
FBgn0045064	CG13969	brain washing	Metabolic pathways	KEGG pathways data set
FBgn0045064	CG13969	brain washing	Metabolism	Reactome pathways data set
FBgn0045064	CG13969	brain washing	Metabolism of lipids	Reactome pathways data set
FBgn0045064	CG13969	brain washing	Sphingolipid de novo biosynthesis	Reactome pathways data set
FBgn0045064	CG13969	brain washing	Sphingolipid metabolism	KEGG pathways data set
FBgn0045064	CG13969	brain washing	Sphingolipid metabolism	Reactome pathways data set
FBgn0045823	CG16707	visgun	Lysosome	KEGG pathways data set
FBgn0046704	CG11199	Liprin-alpha	Neuronal System	Reactome pathways data set
FBgn0046704	CG11199	Liprin-alpha	Protein-protein interactions at synapses	Reactome pathways data set
FBgn0046704	CG11199	Liprin-alpha	Receptor-type tyrosine-protein phosphatases	Reactome pathways data set
FBgn0047135	CG32276		IRE1alpha activates chaperones	Reactome pathways data set
FBgn0047135	CG32276		Metabolism of proteins	Reactome pathways data set
FBgn0047135	CG32276		Unfolded Protein Response (UPR)	Reactome pathways data set
FBgn0047135	CG32276		XBP1(S) activates chaperone genes	Reactome pathways data set
FBgn0050392	CG30392		Glycosphingolipid metabolism	Reactome pathways data set
FBgn0050392	CG30392		Metabolism	Reactome pathways data set
FBgn0050392	CG30392		Metabolism of lipids	Reactome pathways data set
FBgn0050392	CG30392		Sphingolipid metabolism	Reactome pathways data set
FBgn0050463	CG30463		Metabolic pathways	KEGG pathways data set
FBgn0050463	CG30463		Metabolism of proteins	Reactome pathways data set
FBgn0050463	CG30463		Mucin type O-Glycan biosynthesis	KEGG pathways data set
FBgn0050463	CG30463		O-linked glycosylation	Reactome pathways data set
FBgn0050463	CG30463		O-linked glycosylation of mucins	Reactome pathways data set
FBgn0050463	CG30463		Post-translational protein modification	Reactome pathways data set
FBgn0051005	CG31005	qless	Metabolism	Reactome pathways data set
FBgn0051005	CG31005	qless	Metabolism of cofactors	Reactome pathways data set
FBgn0051005	CG31005	qless	Metabolism of vitamins and cofactors	Reactome pathways data set
FBgn0051005	CG31005	qless	Terpenoid backbone biosynthesis	KEGG pathways data set
FBgn0051005	CG31005	qless	Ubiquinol biosynthesis	Reactome pathways data set
FBgn0051092	CG31092	Lipophorin receptor 2	Axon guidance	Reactome pathways data set
FBgn0051092	CG31092	Lipophorin receptor 2	Cargo recognition for clathrin-mediated endocytosis	Reactome pathways data set
FBgn0051092	CG31092	Lipophorin receptor 2	Clathrin-mediated endocytosis	Reactome pathways data set
FBgn0051092	CG31092	Lipophorin receptor 2	Developmental Biology	Reactome pathways data set
FBgn0051092	CG31092	Lipophorin receptor 2	Hemostasis	Reactome pathways data set
FBgn0051092	CG31092	Lipophorin receptor 2	LDL clearance	Reactome pathways data set
FBgn0051092	CG31092	Lipophorin receptor 2	Membrane Trafficking	Reactome pathways data set
FBgn0051092	CG31092	Lipophorin receptor 2	Plasma lipoprotein assembly, remodeling, and clearance	Reactome pathways data set
FBgn0051092	CG31092	Lipophorin receptor 2	Plasma lipoprotein clearance	Reactome pathways data set
FBgn0051092	CG31092	Lipophorin receptor 2	Platelet homeostasis	Reactome pathways data set
FBgn0051092	CG31092	Lipophorin receptor 2	Platelet sensitization by LDL	Reactome pathways data set
FBgn0051092	CG31092	Lipophorin receptor 2	Reelin signalling pathway	Reactome pathways data set
FBgn0051092	CG31092	Lipophorin receptor 2	Transport of small molecules	Reactome pathways data set
FBgn0051092	CG31092	Lipophorin receptor 2	VLDLR internalisation and degradation	Reactome pathways data set
FBgn0051092	CG31092	Lipophorin receptor 2	Vesicle-mediated transport	Reactome pathways data set
FBgn0051140	CG31140		Effects of PIP2 hydrolysis	Reactome pathways data set
FBgn0051140	CG31140		G alpha (q) signalling events	Reactome pathways data set
FBgn0051140	CG31140		GPCR downstream signaling	Reactome pathways data set
FBgn0051140	CG31140		Gastrin-CREB signalling pathway via PKC and MAPK	Reactome pathways data set
FBgn0051140	CG31140		Glycerolipid metabolism	KEGG pathways data set
FBgn0051140	CG31140		Glycerophospholipid metabolism	KEGG pathways data set
FBgn0051140	CG31140		Hemostasis	Reactome pathways data set
FBgn0051140	CG31140		Metabolic pathways	KEGG pathways data set
FBgn0051140	CG31140		Phosphatidylinositol signaling system	KEGG pathways data set
FBgn0051140	CG31140		Platelet activation, signaling and aggregation	Reactome pathways data set
FBgn0051140	CG31140		Signal Transduction	Reactome pathways data set
FBgn0051140	CG31140		Signaling by GPCR	Reactome pathways data set
FBgn0051183	CG31183		Purine metabolism	KEGG pathways data set
FBgn0051522	CG31522		Fatty acid metabolism	Reactome pathways data set
FBgn0051522	CG31522		Fatty acyl-CoA biosynthesis	Reactome pathways data set
FBgn0051522	CG31522		Linoleic acid (LA) metabolism	Reactome pathways data set
FBgn0051522	CG31522		Metabolism	Reactome pathways data set
FBgn0051522	CG31522		Metabolism of lipids	Reactome pathways data set
FBgn0051522	CG31522		Synthesis of very long-chain fatty acyl-CoAs	Reactome pathways data set
FBgn0051522	CG31522		alpha-linolenic (omega3) and linoleic (omega6) acid metabolism	Reactome pathways data set
FBgn0051522	CG31522		alpha-linolenic acid (ALA) metabolism	Reactome pathways data set
FBgn0051547	CG31547	sodium potassium chloride cotransporter	Cation-coupled Chloride cotransporters	Reactome pathways data set
FBgn0051547	CG31547	sodium potassium chloride cotransporter	SLC-mediated transmembrane transport	Reactome pathways data set
FBgn0051547	CG31547	sodium potassium chloride cotransporter	Transport of inorganic cations/anions and amino acids/oligopeptides	Reactome pathways data set
FBgn0051547	CG31547	sodium potassium chloride cotransporter	Transport of small molecules	Reactome pathways data set
FBgn0051637	CG31637		Metabolism of proteins	Reactome pathways data set
FBgn0051637	CG31637		O-linked glycosylation	Reactome pathways data set
FBgn0051637	CG31637		O-linked glycosylation of mucins	Reactome pathways data set
FBgn0051637	CG31637		Post-translational protein modification	Reactome pathways data set
FBgn0051849	CG31849		Asparagine N-linked glycosylation	Reactome pathways data set
FBgn0051849	CG31849		Metabolic pathways	KEGG pathways data set
FBgn0051849	CG31849		Metabolism of proteins	Reactome pathways data set
FBgn0051849	CG31849		N-Glycan biosynthesis	KEGG pathways data set
FBgn0051849	CG31849		N-glycan antennae elongation in the medial/trans-Golgi	Reactome pathways data set
FBgn0051849	CG31849		Post-translational protein modification	Reactome pathways data set
FBgn0051849	CG31849		Reactions specific to the hybrid N-glycan synthesis pathway	Reactome pathways data set
FBgn0051849	CG31849		Transport to the Golgi and subsequent modification	Reactome pathways data set
FBgn0051871	CG31871		Developmental Biology	Reactome pathways data set
FBgn0051871	CG31871		Digestion	Reactome pathways data set
FBgn0051871	CG31871		Digestion and absorption	Reactome pathways data set
FBgn0051871	CG31871		Digestion of dietary lipid	Reactome pathways data set
FBgn0051871	CG31871		Formation of the cornified envelope	Reactome pathways data set
FBgn0051871	CG31871		Keratinization	Reactome pathways data set
FBgn0051915	CG31915		Collagen biosynthesis and modifying enzymes	Reactome pathways data set
FBgn0051915	CG31915		Collagen formation	Reactome pathways data set
FBgn0051915	CG31915		Extracellular matrix organization	Reactome pathways data set
FBgn0051915	CG31915		Lysine degradation	KEGG pathways data set
FBgn0051915	CG31915		Other types of O-glycan biosynthesis	KEGG pathways data set
FBgn0052085	CG32085		Adaptive Immune System	Reactome pathways data set
FBgn0052085	CG32085		Antigen processing: Ubiquitination & Proteasome degradation	Reactome pathways data set
FBgn0052085	CG32085		Class I MHC mediated antigen processing & presentation	Reactome pathways data set
FBgn0052085	CG32085		Immune System	Reactome pathways data set
FBgn0052085	CG32085		Metabolism of proteins	Reactome pathways data set
FBgn0052085	CG32085		Neddylation	Reactome pathways data set
FBgn0052085	CG32085		Post-translational protein modification	Reactome pathways data set
FBgn0052091	CG32091		ABC transporters in lipid homeostasis	Reactome pathways data set
FBgn0052091	CG32091		ABC-family proteins mediated transport	Reactome pathways data set
FBgn0052091	CG32091		HDL remodeling	Reactome pathways data set
FBgn0052091	CG32091		Plasma lipoprotein assembly, remodeling, and clearance	Reactome pathways data set
FBgn0052091	CG32091		Plasma lipoprotein remodeling	Reactome pathways data set
FBgn0052091	CG32091		Transport of small molecules	Reactome pathways data set
FBgn0052445	CG32445		Glycolysis / Gluconeogenesis	KEGG pathways data set
FBgn0052479	CG32479	Ubiquitin specific protease 10	DNA Damage Bypass	Reactome pathways data set
FBgn0052479	CG32479	Ubiquitin specific protease 10	DNA Repair	Reactome pathways data set
FBgn0052479	CG32479	Ubiquitin specific protease 10	Deubiquitination	Reactome pathways data set
FBgn0052479	CG32479	Ubiquitin specific protease 10	Metabolism of proteins	Reactome pathways data set
FBgn0052479	CG32479	Ubiquitin specific protease 10	Post-translational protein modification	Reactome pathways data set
FBgn0052479	CG32479	Ubiquitin specific protease 10	Termination of translesion DNA synthesis	Reactome pathways data set
FBgn0052479	CG32479	Ubiquitin specific protease 10	Translesion synthesis by Y family DNA polymerases bypasses lesions on DNA template	Reactome pathways data set
FBgn0052479	CG32479	Ubiquitin specific protease 10	Ub-specific processing proteases	Reactome pathways data set
FBgn0053144	CG33144		Adaptive Immune System	Reactome pathways data set
FBgn0053144	CG33144		Antigen processing: Ubiquitination & Proteasome degradation	Reactome pathways data set
FBgn0053144	CG33144		Class I MHC mediated antigen processing & presentation	Reactome pathways data set
FBgn0053144	CG33144		Immune System	Reactome pathways data set
FBgn0058006	CG40006		Binding and Uptake of Ligands by Scavenger Receptors	Reactome pathways data set
FBgn0058006	CG40006		Scavenging by Class B Receptors	Reactome pathways data set
FBgn0058006	CG40006		Vesicle-mediated transport	Reactome pathways data set
FBgn0061200	CG4453	Nucleoporin 153kD	Cell Cycle	Reactome pathways data set
FBgn0061200	CG4453	Nucleoporin 153kD	Cell Cycle, Mitotic	Reactome pathways data set
FBgn0061200	CG4453	Nucleoporin 153kD	Cellular response to heat stress	Reactome pathways data set
FBgn0061200	CG4453	Nucleoporin 153kD	Cellular responses to external stimuli	Reactome pathways data set
FBgn0061200	CG4453	Nucleoporin 153kD	Cellular responses to stress	Reactome pathways data set
FBgn0061200	CG4453	Nucleoporin 153kD	Gene Silencing by RNA	Reactome pathways data set
FBgn0061200	CG4453	Nucleoporin 153kD	Gene expression (Transcription)	Reactome pathways data set
FBgn0061200	CG4453	Nucleoporin 153kD	M Phase	Reactome pathways data set
FBgn0061200	CG4453	Nucleoporin 153kD	Metabolism of RNA	Reactome pathways data set
FBgn0061200	CG4453	Nucleoporin 153kD	Metabolism of non-coding RNA	Reactome pathways data set
FBgn0061200	CG4453	Nucleoporin 153kD	Metabolism of proteins	Reactome pathways data set
FBgn0061200	CG4453	Nucleoporin 153kD	Mitotic Prophase	Reactome pathways data set
FBgn0061200	CG4453	Nucleoporin 153kD	Nuclear Envelope Breakdown	Reactome pathways data set
FBgn0061200	CG4453	Nucleoporin 153kD	Nuclear Pore Complex (NPC) Disassembly	Reactome pathways data set
FBgn0061200	CG4453	Nucleoporin 153kD	Post-translational protein modification	Reactome pathways data set
FBgn0061200	CG4453	Nucleoporin 153kD	Processing of Capped Intron-Containing Pre-mRNA	Reactome pathways data set
FBgn0061200	CG4453	Nucleoporin 153kD	RNA transport	KEGG pathways data set
FBgn0061200	CG4453	Nucleoporin 153kD	Regulation of HSF1-mediated heat shock response	Reactome pathways data set
FBgn0061200	CG4453	Nucleoporin 153kD	SUMO E3 ligases SUMOylate target proteins	Reactome pathways data set
FBgn0061200	CG4453	Nucleoporin 153kD	SUMOylation	Reactome pathways data set
FBgn0061200	CG4453	Nucleoporin 153kD	SUMOylation of chromatin organization proteins	Reactome pathways data set
FBgn0061200	CG4453	Nucleoporin 153kD	Transcriptional regulation by small RNAs	Reactome pathways data set
FBgn0061200	CG4453	Nucleoporin 153kD	Transport of Mature Transcript to Cytoplasm	Reactome pathways data set
FBgn0061200	CG4453	Nucleoporin 153kD	Transport of Mature mRNA derived from an Intron-Containing Transcript	Reactome pathways data set
FBgn0061200	CG4453	Nucleoporin 153kD	snRNP Assembly	Reactome pathways data set
FBgn0062413	CG3977	Copper transporter 1A	Metal ion SLC transporters	Reactome pathways data set
FBgn0062413	CG3977	Copper transporter 1A	SLC-mediated transmembrane transport	Reactome pathways data set
FBgn0062413	CG3977	Copper transporter 1A	Transport of bile salts and organic acids, metal ions and amine compounds	Reactome pathways data set
FBgn0062413	CG3977	Copper transporter 1A	Transport of small molecules	Reactome pathways data set
FBgn0083956	CG34120		ABC transporters in lipid homeostasis	Reactome pathways data set
FBgn0083956	CG34120		ABC-family proteins mediated transport	Reactome pathways data set
FBgn0083956	CG34120		Immune System	Reactome pathways data set
FBgn0083956	CG34120		Innate Immune System	Reactome pathways data set
FBgn0083956	CG34120		Neutrophil degranulation	Reactome pathways data set
FBgn0083956	CG34120		Transport of small molecules	Reactome pathways data set
FBgn0085383	CG34354		FGFR2 alternative splicing	Reactome pathways data set
FBgn0085383	CG34354		Signal Transduction	Reactome pathways data set
FBgn0085383	CG34354		Signaling by FGFR	Reactome pathways data set
FBgn0085383	CG34354		Signaling by FGFR2	Reactome pathways data set
[truncated: 177 more rows]
