# Supplementary material for: Differentially expressed microRNAs associated with changes of transcript levels in detoxification pathways and DDT-resistance in the Drosophila melanogaster strain 91-R
Source: PLoS One. 2018 Apr 26;13(4):e0196518. doi: 10.1371/journal.pone.0196518 (PMC5919617; doi:10.1371/journal.pone.0196518)
Supplement: S9 Table — (XLSX) [file pone.0196518.s011.xlsx]

## Sheet: Sheet1
S9 Table. Target genes for novel miRNAs predicted by RNAhybrid in this research.
miRNA name	Target gene	MFE (kcal/mol)
Novel-miR-2L-20616634	Cyp4g15	-25.3
	Cyp18a1	-26.8
	Cyp313b1	-25.9
	Cyp6g1	-28.3
	Cyp6g2	-25.5
Novel-miR-2R-15657082	Cyp4p2	-25.8
Novel-miR-2L-7425813	Cyp4g15	-26.8
	Cyp18a1	-25.7
	Cyp6v1	-27.2
	Cyp313b1	-25.1
Novel-miR-X-1788875	Cyp4g1	-26.7
	Cyp18a1	-26.6
	Cyp4s3	-28.8
	Cyp6v1	-25.2
	Cyp313b1	-27.4
	Cyp6g1	-25.1
	Cyp49a1	-25.3
	Cyp9h1	-26.1
	Cyp4p2	-25.5
	Cyp6g2	-27.1
Novel-miR-3L-3251037	Cyp4s3	-25.6
Novel-miR-2L-6902076	Cyp313b1	-25.1
	Cyp49a1	-27.8
Novel-miR-2L-16698417	Cyp6a19	-25.8
Novel-miR-2L-9950432	Cyp4g1	-25.2
	Cyp4ae1	-26.8
	Cyp4g15	-31.3
	Cyp6v1	-26.1
	Cyp305a1	-25.5
	Cyp49a1	-26.9
Novel-miR-3R-10100951	Cyp4ae1	-27.1
	Cyp18a1	-29.6
	Cyp4s3	-25.7
	Cyp312a1	-26.5
	Cyp313b1	-25.2
	Cyp309a2	-25.8
